# Supplementary material for: An Analysis of Transcriptomic Burden Identifies Biological Progression Roadmaps for Hematological Malignancies and Solid Tumors
Source: Biomedicines. 2022 Oct 27;10(11):2720. doi: 10.3390/biomedicines10112720 (PMC9687799; doi:10.3390/biomedicines10112720)
Supplement: Supplementary file 1 [file biomedicines-10-02720-s001.zip]

Archive with 5 entries (5 files):
- R code for Bioprogression.pdf
- Supplemental Figures S1-8.pdf
- Table S1 Solid tumors and hem malignancies significant genes and pathway enrichments.xlsx
- Table S2 Pediatric solid tumor analysis.xlsx
- Table S3 Canine B cell Lymphoma .xlsx
