# Supplementary material for: An Analysis of Transcriptomic Burden Identifies Biological Progression Roadmaps for Hematological Malignancies and Solid Tumors
Source: Biomedicines. 2022 Oct 27;10(11):2720. doi: 10.3390/biomedicines10112720 (PMC9687799; doi:10.3390/biomedicines10112720)
Supplement: Supplementary file 1 [file biomedicines-10-02720-s001.zip › Table S1 Solid tumors and hem malignancies significant genes and pathway enrichments.xlsx]

## Sheet: Cornell Sig DE genes
EntrezID	Late.Early	Mid.Early	AveExpr	F	P.Value	adj.P.Val	Symbols	Name
1783	0.67863	0.45455	0.59897	76.521	3.611e-18	3.0736e-14	DYNC1LI2	dynein cytoplasmic 1 light intermediate chain 2
58517	0.7471	0.54021	0.64175	75.678	4.6897e-18	3.0736e-14	RBM25	RNA binding motif protein 25
22992	0.64653	0.27191	0.5079	66.289	9.9309e-17	4.3391e-13	KDM2A	lysine demethylase 2A
11216	0.69797	0.48574	0.61523	65.386	1.352e-16	4.4303e-13	AKAP10	A-kinase anchoring protein 10
5286	0.61495	0.36355	0.49385	62.42	3.8005e-16	9.9633e-13	PIK3C2A	phosphatidylinositol-4-phosphate 3-kinase catalytic subunit type 2 alpha
55251	0.65551	0.39367	0.57994	59.844	9.5698e-16	1.8007e-12	PCMTD2	protein-L-isoaspartate (D-aspartate) O-methyltransferase domain containing 2
54726	0.65016	0.44292	0.60602	59.831	9.6164e-16	1.8007e-12	OTUD4	OTU deubiquitinase 4
114609	0.76478	0.45441	0.56715	57.558	2.2193e-15	3.4836e-12	TIRAP	TIR domain containing adaptor protein
120526	0.62955	0.40224	0.5351	57.124	2.6099e-15	3.4836e-12	DNAJC24	DnaJ heat shock protein family (Hsp40) member C24
55745	0.65964	0.50911	0.59908	57.034	2.6992e-15	3.4836e-12	AP5M1	adaptor related protein complex 5 subunit mu 1
10847	0.71076	0.44689	0.61976	56.821	2.9234e-15	3.4836e-12	SRCAP	Snf2 related CREBBP activator protein
51479	0.64249	0.43364	0.6787	56.251	3.624e-15	3.9586e-12	ANKFY1	ankyrin repeat and FYVE domain containing 1
23334	0.63222	0.39092	0.54987	55.714	4.4422e-15	4.1661e-12	SZT2	SZT2 subunit of KICSTOR complex
5978	0.67149	0.45653	0.52889	55.709	4.4496e-15	4.1661e-12	REST	RE1 silencing transcription factor
150465	0.68835	0.38017	0.55138	54.505	7.056e-15	5.4691e-12	TTL	tubulin tyrosine ligase
55751	0.65275	0.42142	0.52987	54.356	7.4727e-15	5.4691e-12	TMEM184C	transmembrane protein 184C
23443	0.68989	0.45634	0.57187	54.297	7.6446e-15	5.4691e-12	SLC35A3	solute carrier family 35 member A3
7994	0.63601	0.28236	0.46738	54.272	7.7201e-15	5.4691e-12	KAT6A	lysine acetyltransferase 6A
11059	0.66844	0.42799	0.504	54.203	7.9274e-15	5.4691e-12	WWP1	WW domain containing E3 ubiquitin protein ligase 1
254225	0.6711	0.4533	0.61167	53.404	1.0814e-14	7.0272e-12	RNF169	ring finger protein 169
5926	0.61448	0.40144	0.55003	53.3	1.126e-14	7.0272e-12	ARID4A	AT-rich interaction domain 4A
57506	0.5943	0.30281	0.52352	53.181	1.1794e-14	7.0272e-12	MAVS	mitochondrial antiviral signaling protein
8925	0.61945	0.33477	0.51343	53.038	1.2477e-14	7.1105e-12	HERC1	HECT and RLD domain containing E3 ubiquitin protein ligase family member 1
22841	0.6365	0.38343	0.6005	52.821	1.3585e-14	7.4195e-12	RAB11FIP2	RAB11 family interacting protein 2
11158	0.66787	0.36582	0.56704	52.521	1.5287e-14	8.0154e-12	RABL2B	"RAB, member of RAS oncogene family like 2B"
80829	0.67137	0.46994	0.62836	52.391	1.6091e-14	8.0727e-12	ZFP91	ZFP91 zinc finger protein
27148	0.62186	0.38839	0.6158	52.308	1.6628e-14	8.0727e-12	STK36	serine/threonine kinase 36
2033	0.60884	0.35255	0.61341	52.189	1.7426e-14	8.1578e-12	EP300	E1A binding protein p300
55014	0.61031	0.3747	0.472	51.952	1.9145e-14	8.4941e-12	STX17	syntaxin 17
6655	0.58639	0.40341	0.51244	51.913	1.944e-14	8.4941e-12	SOS2	SOS Ras/Rho guanine nucleotide exchange factor 2
55088	0.64825	0.38584	0.60831	51.741	2.0816e-14	8.8019e-12	CCDC186	coiled-coil domain containing 186
84067	0.60942	0.33589	0.59953	51.068	2.7235e-14	1.0927e-11	FAM160A2	family with sequence similarity 160 member A2
80267	0.63997	0.46317	0.67105	51.043	2.7509e-14	1.0927e-11	EDEM3	ER degradation enhancing alpha-mannosidase like protein 3
9794	0.5856	0.37622	0.50914	50.961	2.8431e-14	1.0961e-11	MAML1	mastermind like transcriptional coactivator 1
143384	0.61126	0.39439	0.55362	50.646	3.2262e-14	1.2082e-11	CACUL1	CDK2 associated cullin domain 1
23774	0.62614	0.41468	0.64058	50.374	3.6006e-14	1.311e-11	BRD1	bromodomain containing 1
8455	0.64539	0.33919	0.53366	50.202	3.86e-14	1.3675e-11	ATRN	attractin
10564	0.64553	0.44244	0.57316	50.132	3.971e-14	1.3698e-11	ARFGEF2	ADP ribosylation factor guanine nucleotide exchange factor 2
253832	0.61995	0.42352	0.605	50.066	4.0794e-14	1.3711e-11	ZDHHC20	zinc finger DHHC-type palmitoyltransferase 20
54520	0.62155	0.40272	0.52871	49.901	4.3623e-14	1.3974e-11	CCDC93	coiled-coil domain containing 93
54813	0.63567	0.42343	0.54284	49.896	4.3708e-14	1.3974e-11	KLHL28	kelch like family member 28
57179	0.58045	0.37614	0.69084	49.35	5.461e-14	1.7043e-11	KIAA1191	KIAA1191
23190	0.61375	0.42257	0.65998	49.284	5.6099e-14	1.7101e-11	UBXN4	UBX domain protein 4
7189	0.60468	0.37763	0.51911	48.763	6.9496e-14	2.0703e-11	TRAF6	TNF receptor associated factor 6
10746	0.62825	0.33739	0.5299	48.704	7.1213e-14	2.0744e-11	MAP3K2	mitogen-activated protein kinase kinase kinase 2
58487	0.56357	0.38949	0.70488	48.523	7.674e-14	2.1868e-11	CREBZF	CREB/ATF bZIP transcription factor
79646	0.63959	0.41047	0.59528	48.347	8.2504e-14	2.301e-11	PANK3	pantothenate kinase 3
22794	0.67661	0.49068	0.65164	48.276	8.4985e-14	2.3208e-11	CASC3	CASC3 exon junction complex subunit
9439	0.61144	0.43842	0.67693	47.799	1.0364e-13	2.7724e-11	MED23	mediator complex subunit 23
84138	0.63975	0.44002	0.57028	47.541	1.1541e-13	3.0255e-11	SLC7A6OS	solute carrier family 7 member 6 opposite strand
8065	0.60538	0.39378	0.49577	47.377	1.2361e-13	3.1771e-11	CUL5	cullin 5
10558	0.51344	0.39094	0.60107	47.225	1.3172e-13	3.3165e-11	SPTLC1	serine palmitoyltransferase long chain base subunit 1
374879	0.67806	0.34608	0.48292	47.183	1.341e-13	3.3165e-11	ZNF699	zinc finger protein 699
1499	0.56626	0.3748	0.65462	46.944	1.4824e-13	3.5416e-11	CTNNB1	catenin beta 1
23113	0.64739	0.39722	0.60301	46.939	1.486e-13	3.5416e-11	CUL9	cullin 9
22931	0.61133	0.48783	0.64555	46.761	1.6016e-13	3.7488e-11	RAB18	"RAB18, member RAS oncogene family"
10114	0.61657	0.34209	0.52617	46.68	1.6571e-13	3.8109e-11	HIPK3	homeodomain interacting protein kinase 3
54925	0.61619	0.32851	0.56992	46.287	1.9576e-13	4.4242e-11	ZSCAN32	zinc finger and SCAN domain containing 32
27152	0.65939	0.35999	0.57065	46.106	2.1146e-13	4.6959e-11	INTU	inturned planar cell polarity protein
10955	0.60452	0.35289	0.47673	46.067	2.1495e-13	4.6959e-11	SERINC3	serine incorporator 3
55095	0.61125	0.40617	0.56689	45.979	2.2316e-13	4.7955e-11	SAMD4B	sterile alpha motif domain containing 4B
23181	0.61028	0.41222	0.58673	45.855	2.3532e-13	4.9582e-11	DIP2A	disco interacting protein 2 homolog A
60684	0.61994	0.43379	0.64303	45.825	2.383e-13	4.9582e-11	TRAPPC11	trafficking protein particle complex 11
10427	0.61041	0.36482	0.49891	45.718	2.4948e-13	5.0666e-11	SEC24B	"SEC24 homolog B, COPII coat complex component"
126298	0.69869	0.3658	0.49181	45.702	2.5124e-13	5.0666e-11	IRGQ	immunity related GTPase Q
9867	0.57855	0.35504	0.5735	45.661	2.5561e-13	5.0765e-11	PJA2	praja ring finger ubiquitin ligase 2
7182	0.65617	0.41258	0.60644	45.579	2.6475e-13	5.168e-11	NR2C2	nuclear receptor subfamily 2 group C member 2
22869	0.55289	0.36302	0.43841	45.55	2.681e-13	5.168e-11	ZNF510	zinc finger protein 510
23633	0.66963	0.43956	0.58135	45.511	2.7257e-13	5.178e-11	KPNA6	karyopherin subunit alpha 6
26273	0.57047	0.29862	0.46559	45.444	2.8059e-13	5.2542e-11	FBXO3	F-box protein 3
101060226	0.57743	0.37643	0.63259	45.253	3.0462e-13	5.5811e-11	NBPF19	NBPF member 19
80351	0.55553	0.35292	0.4454	45.238	3.0656e-13	5.5811e-11	TNKS2	tankyrase 2
8725	0.5926	0.33953	0.56471	45.182	3.14e-13	5.6257e-11	URI1	URI1 prefoldin like chaperone
10725	0.63703	0.43531	0.53663	45.156	3.1759e-13	5.6257e-11	NFAT5	nuclear factor of activated T cells 5
2587	0.52676	0.16906	0.41613	45.069	3.2964e-13	5.7613e-11	GALR1	galanin receptor 1
27327	0.57323	0.37822	0.6488	44.861	3.6062e-13	6.2197e-11	TNRC6A	trinucleotide repeat containing adaptor 6A
54482	0.60441	0.33084	0.58722	44.828	3.6586e-13	6.2282e-11	TRMT13	tRNA methyltransferase 13 homolog
9520	0.65401	0.45118	0.56245	44.795	3.7106e-13	6.2356e-11	NPEPPS	aminopeptidase puromycin sensitive
51585	0.64833	0.49886	0.5996	44.687	3.8889e-13	6.431e-11	PCF11	PCF11 cleavage and polyadenylation factor subunit
255919	0.56524	0.40247	0.67942	44.666	3.9249e-13	6.431e-11	CNEP1R1	CTD nuclear envelope phosphatase 1 regulatory subunit 1
91746	0.58247	0.35175	0.52501	44.596	4.0456e-13	6.5469e-11	YTHDC1	YTH domain containing 1
114803	0.55737	0.37638	0.59372	44.561	4.1073e-13	6.5657e-11	MYSM1	"Myb like, SWIRM and MPN domains 1"
54872	0.56315	0.30145	0.63973	44.388	4.4267e-13	6.9581e-11	PIGG	phosphatidylinositol glycan anchor biosynthesis class G
23112	0.60169	0.28134	0.4726	44.372	4.459e-13	6.9581e-11	TNRC6B	trinucleotide repeat containing adaptor 6B
4077	0.62512	0.40629	0.56088	44.265	4.6711e-13	7.2034e-11	NBR1	NBR1 autophagy cargo receptor
79800	0.65317	0.35012	0.52356	44.196	4.8143e-13	7.3378e-11	CARF	calcium responsive transcription factor
65979	0.65097	0.40906	0.60715	44.042	5.1488e-13	7.7575e-11	PHACTR4	phosphatase and actin regulator 4
400673	0.57488	0.17931	0.41724	43.859	5.5767e-13	8.3067e-11	VMAC	vimentin type intermediate filament associated coiled-coil protein
152815	0.59925	0.33873	0.55038	43.636	6.1491e-13	9.0565e-11	THAP6	THAP domain containing 6
55209	0.6315	0.39955	0.55018	43.565	6.344e-13	9.2396e-11	SETD5	SET domain containing 5
9147	0.58807	0.42136	0.55324	43.345	6.9893e-13	1.0068e-10	NEMF	nuclear export mediator factor
9113	0.62208	0.37925	0.57236	43.231	7.3523e-13	1.0475e-10	LATS1	large tumor suppressor kinase 1
166968	0.65147	0.41264	0.54282	43.144	7.639e-13	1.0767e-10	MIER3	MIER family member 3
25831	0.60061	0.39447	0.48446	42.892	8.5423e-13	1.1912e-10	HECTD1	HECT domain E3 ubiquitin protein ligase 1
8554	0.57916	0.35414	0.58928	42.817	8.8279e-13	1.2089e-10	PIAS1	protein inhibitor of activated STAT 1
8661	0.61962	0.45519	0.64911	42.802	8.8882e-13	1.2089e-10	EIF3A	eukaryotic translation initiation factor 3 subunit A
4800	0.58248	0.37393	0.51633	42.787	8.9462e-13	1.2089e-10	NFYA	nuclear transcription factor Y subunit alpha
23411	0.59181	0.43997	0.52605	42.713	9.2454e-13	1.2366e-10	SIRT1	sirtuin 1
114825	0.56947	0.30494	0.53719	42.602	9.7147e-13	1.2863e-10	PWWP2A	PWWP domain containing 2A
8897	0.61315	0.37407	0.52754	42.491	1.0209e-12	1.3295e-10	MTMR3	myotubularin related protein 3
23140	0.58485	0.33734	0.55694	42.483	1.0244e-12	1.3295e-10	ZZEF1	zinc finger ZZ-type and EF-hand domain containing 1
84458	0.60691	0.38016	0.47822	42.438	1.0452e-12	1.3432e-10	LCOR	ligand dependent nuclear receptor corepressor
342371	0.5518	0.31736	0.54701	42.329	1.0974e-12	1.3966e-10	ATXN1L	ataxin 1 like
57148	0.59233	0.3017	0.47195	42.279	1.122e-12	1.4142e-10	RALGAPB	Ral GTPase activating protein non-catalytic subunit beta
22897	0.6067	0.36374	0.50449	42.201	1.1621e-12	1.4472e-10	CEP164	centrosomal protein 164
5586	0.60969	0.39559	0.55064	42.185	1.1703e-12	1.4472e-10	PKN2	protein kinase N2
26130	0.57547	0.38697	0.52186	42.075	1.2292e-12	1.5058e-10	GAPVD1	GTPase activating protein and VPS9 domains 1
124751	0.65477	0.23473	0.4553	42.009	1.2663e-12	1.5369e-10	KRBA2	KRAB-A domain containing 2
9967	0.59813	0.4313	0.57171	41.959	1.2951e-12	1.5521e-10	THRAP3	thyroid hormone receptor associated protein 3
79871	0.62527	0.35275	0.53685	41.946	1.3025e-12	1.5521e-10	RPAP2	RNA polymerase II associated protein 2
26058	0.62992	0.42866	0.5815	41.862	1.3527e-12	1.5974e-10	GIGYF2	GRB10 interacting GYF protein 2
54764	0.56772	0.41216	0.63028	41.794	1.3948e-12	1.6324e-10	ZRANB1	zinc finger RANBP2-type containing 1
9354	0.55763	0.3714	0.51993	41.732	1.4344e-12	1.6567e-10	UBE4A	ubiquitination factor E4A
23013	0.63028	0.37852	0.63923	41.687	1.4632e-12	1.6567e-10	SPEN	spen family transcriptional repressor
55668	0.57239	0.38011	0.52163	41.678	1.4692e-12	1.6567e-10	GPATCH2L	G-patch domain containing 2 like
9859	0.63778	0.45189	0.59936	41.676	1.4705e-12	1.6567e-10	CEP170	centrosomal protein 170
239	0.67932	0.36796	0.55174	41.664	1.4787e-12	1.6567e-10	ALOX12	"arachidonate 12-lipoxygenase, 12S type"
10250	0.66345	0.45188	0.5504	41.626	1.5043e-12	1.671e-10	SRRM1	serine and arginine repetitive matrix 1
22944	0.54513	0.39689	0.5745	41.583	1.5338e-12	1.6895e-10	KIN	Kin17 DNA and RNA binding protein
9813	0.58423	0.31142	0.58418	41.551	1.5561e-12	1.6997e-10	EFCAB14	EF-hand calcium binding domain 14
283629	0.63464	0.31552	0.59738	41.471	1.6134e-12	1.7478e-10	TSSK4	testis specific serine kinase 4
92400	0.53384	0.38906	0.56455	41.391	1.6725e-12	1.797e-10	RBM18	RNA binding motif protein 18
57654	0.61314	0.34175	0.57495	41.343	1.7095e-12	1.8218e-10	UVSSA	UV stimulated scaffold protein A
1629	0.63508	0.3563	0.47731	41.217	1.8094e-12	1.9127e-10	DBT	dihydrolipoamide branched chain transacylase E2
28970	0.65647	0.38802	0.56217	41.037	1.9639e-12	2.0594e-10	C11orf54	chromosome 11 open reading frame 54
84188	0.51464	0.35128	0.45876	40.914	2.0771e-12	2.1608e-10	FAR1	fatty acyl-CoA reductase 1
9869	0.57157	0.36119	0.63701	40.875	2.1136e-12	2.1815e-10	SETDB1	SET domain bifurcated histone lysine methyltransferase 1
9101	0.67853	0.45709	0.58235	40.785	2.2025e-12	2.2555e-10	USP8	ubiquitin specific peptidase 8
55763	0.59868	0.33623	0.5188	40.754	2.2339e-12	2.27e-10	EXOC1	exocyst complex component 1
4289	0.60162	0.43453	0.54018	40.709	2.2801e-12	2.299e-10	MKLN1	muskelin 1
7813	0.5988	0.34474	0.49223	40.653	2.339e-12	2.3404e-10	EVI5	ecotropic viral integration site 5
253143	0.54651	0.32762	0.45978	40.598	2.3981e-12	2.3814e-10	PRR14L	proline rich 14 like
79811	0.56738	0.43088	0.58612	40.556	2.4455e-12	2.4102e-10	SLTM	SAFB like transcription modulator
257218	0.58414	0.41672	0.58582	40.518	2.4884e-12	2.4342e-10	SHPRH	SNF2 histone linker PHD RING helicase
6670	0.57896	0.40463	0.55408	40.42	2.6018e-12	2.5262e-10	SP3	Sp3 transcription factor
54790	0.58737	0.34939	0.47774	40.383	2.6465e-12	2.5356e-10	TET2	tet methylcytosine dioxygenase 2
5170	0.59683	0.40079	0.56243	40.38	2.6501e-12	2.5356e-10	PDPK1	3-phosphoinositide dependent protein kinase 1
2551	0.60019	0.42745	0.57607	40.298	2.7521e-12	2.6141e-10	GABPA	GA binding protein transcription factor subunit alpha
2011	0.5708	0.32545	0.58163	40.207	2.8692e-12	2.7057e-10	MARK2	microtubule affinity regulating kinase 2
23049	0.59849	0.35693	0.51426	40.159	2.9337e-12	2.7423e-10	SMG1	SMG1 nonsense mediated mRNA decay associated PI3K related kinase
64376	0.55894	0.36379	0.53386	40.137	2.9623e-12	2.7423e-10	IKZF5	IKAROS family zinc finger 5
1457	0.59929	0.46078	0.54919	40.131	2.9708e-12	2.7423e-10	CSNK2A1	casein kinase 2 alpha 1
2072	0.58589	0.35969	0.53035	40.103	3.0099e-12	2.7552e-10	ERCC4	"ERCC excision repair 4, endonuclease catalytic subunit"
23394	0.60181	0.43567	0.59955	40.091	3.0268e-12	2.7552e-10	ADNP	activity dependent neuroprotector homeobox
10291	0.60393	0.39646	0.54652	40.045	3.0916e-12	2.7948e-10	SF3A1	splicing factor 3a subunit 1
9662	0.61075	0.3289	0.51232	40.017	3.1317e-12	2.8117e-10	CEP135	centrosomal protein 135
374354	0.61269	0.39149	0.60207	39.966	3.2058e-12	2.8586e-10	NHLRC2	NHL repeat containing 2
84181	0.53058	0.28731	0.48318	39.881	3.3333e-12	2.9522e-10	CHD6	chromodomain helicase DNA binding protein 6
10526	0.57487	0.35349	0.62549	39.76	3.526e-12	3.07e-10	IPO8	importin 8
64418	0.59386	0.40734	0.61282	39.759	3.5276e-12	3.07e-10	TMEM168	transmembrane protein 168
92591	0.64181	0.33378	0.49667	39.753	3.5365e-12	3.07e-10	ASB16	ankyrin repeat and SOCS box containing 16
51631	0.60544	0.50607	0.63868	39.706	3.6144e-12	3.1169e-10	LUC7L2	"LUC7 like 2, pre-mRNA splicing factor"
27296	0.60258	0.24533	0.41092	39.492	3.991e-12	3.4192e-10	TP53TG5	TP53 target 5
54989	0.5672	0.36868	0.53386	39.47	4.0322e-12	3.4267e-10	ZNF770	zinc finger protein 770
83737	0.59006	0.38508	0.57616	39.449	4.0719e-12	3.4267e-10	ITCH	itchy E3 ubiquitin protein ligase
11214	0.56594	0.29716	0.53044	39.435	4.0979e-12	3.4267e-10	AKAP13	A-kinase anchoring protein 13
399687	0.55062	0.26438	0.54379	39.43	4.1073e-12	3.4267e-10	MYO18A	myosin XVIIIA
57498	0.57371	0.41825	0.51692	39.418	4.1305e-12	3.4267e-10	KIDINS220	kinase D interacting substrate 220
57551	0.5998	0.4147	0.54255	39.362	4.2398e-12	3.4953e-10	TAOK1	TAO kinase 1
55599	0.60086	0.38988	0.57702	39.3	4.3636e-12	3.5749e-10	RNPC3	"RNA binding region (RNP1, RRM) containing 3"
23351	0.51731	0.2685	0.538	39.265	4.435e-12	3.6108e-10	KHNYN	KH and NYN domain containing
6873	0.51425	0.40534	0.67845	39.24	4.4864e-12	3.6278e-10	TAF2	TATA-box binding protein associated factor 2
2800	0.59373	0.34839	0.60707	39.228	4.5112e-12	3.6278e-10	GOLGA1	golgin A1
9879	0.56305	0.34673	0.57944	39.204	4.5635e-12	3.6475e-10	DDX46	DEAD-box helicase 46
64081	0.61384	0.36405	0.56074	39.089	4.8131e-12	3.8236e-10	PBLD	phenazine biosynthesis like protein domain containing
284058	0.58315	0.41518	0.6404	38.994	5.0323e-12	3.9737e-10	KANSL1	KAT8 regulatory NSL complex subunit 1
55031	0.58607	0.40642	0.56641	38.971	5.0857e-12	3.9918e-10	USP47	ubiquitin specific peptidase 47
26122	0.5621	0.34031	0.51485	38.949	5.1379e-12	4.0088e-10	EPC2	enhancer of polycomb homolog 2
121274	0.60431	0.37679	0.59869	38.787	5.5442e-12	4.3002e-10	ZNF641	zinc finger protein 641
24144	0.55111	0.41427	0.6055	38.678	5.833e-12	4.4976e-10	TFIP11	tuftelin interacting protein 11
23304	0.59045	0.30097	0.55455	38.629	5.9692e-12	4.5757e-10	UBR2	ubiquitin protein ligase E3 component n-recognin 2
55198	0.56008	0.36891	0.61391	38.596	6.0626e-12	4.6203e-10	APPL2	"adaptor protein, phosphotyrosine interacting with PH domain and leucine zipper 2"
8888	0.59223	0.40217	0.61755	38.584	6.0987e-12	4.6209e-10	MCM3AP	minichromosome maintenance complex component 3 associated protein
11325	0.53607	0.39609	0.69444	38.568	6.1443e-12	4.6217e-10	DDX42	DEAD-box helicase 42
81545	0.59635	0.32411	0.50795	38.559	6.1703e-12	4.6217e-10	FBXO38	F-box protein 38
7267	0.56456	0.42496	0.59352	38.529	6.2583e-12	4.661e-10	TTC3	tetratricopeptide repeat domain 3
55082	0.55235	0.31109	0.59392	38.507	6.3217e-12	4.6689e-10	ARGLU1	arginine and glutamate rich 1
373	0.59428	0.35839	0.55279	38.501	6.3402e-12	4.6689e-10	TRIM23	tripartite motif containing 23
64145	0.57277	0.36324	0.52266	38.457	6.4725e-12	4.7398e-10	RBSN	"rabenosyn, RAB effector"
389677	0.57643	0.419	0.57693	38.442	6.5178e-12	4.7464e-10	RBM12B	RNA binding motif protein 12B
10600	0.55202	0.46153	0.597	38.406	6.6295e-12	4.8011e-10	USP16	ubiquitin specific peptidase 16
10484	0.53259	0.36345	0.56017	38.271	7.0652e-12	5.0885e-10	SEC23A	"Sec23 homolog A, COPII coat complex component"
84461	0.53957	0.37424	0.65715	38.206	7.2849e-12	5.2179e-10	NEURL4	neuralized E3 ubiquitin protein ligase 4
57472	0.56169	0.34079	0.60228	38.195	7.3245e-12	5.2179e-10	CNOT6	CCR4-NOT transcription complex subunit 6
55236	0.56429	0.37049	0.54886	38.182	7.3682e-12	5.2207e-10	UBA6	ubiquitin like modifier activating enzyme 6
54799	0.61855	0.37487	0.58582	38.171	7.408e-12	5.2207e-10	MBTD1	mbt domain containing 1
10902	0.56553	0.39322	0.64516	38.146	7.4938e-12	5.2529e-10	BRD8	bromodomain containing 8
284695	0.60117	0.38096	0.54002	37.999	8.0332e-12	5.6011e-10	ZNF326	zinc finger protein 326
54887	0.57558	0.3452	0.56335	37.941	8.2578e-12	5.7272e-10	UHRF1BP1	UHRF1 binding protein 1
56413	0.57217	0.33487	0.54401	37.902	8.4128e-12	5.8039e-10	LTB4R2	leukotriene B4 receptor 2
51633	0.55925	0.42225	0.58136	37.838	8.6707e-12	5.927e-10	OTUD6B	OTU deubiquitinase 6B
8500	0.574	0.38793	0.61733	37.828	8.7146e-12	5.927e-10	PPFIA1	PTPRF interacting protein alpha 1
3799	0.56827	0.43026	0.563	37.825	8.7268e-12	5.927e-10	KIF5B	kinesin family member 5B
11057	0.53994	0.29056	0.58781	37.795	8.8521e-12	5.9538e-10	ABHD2	abhydrolase domain containing 2
3658	0.56428	0.36433	0.49428	37.78	8.9131e-12	5.9538e-10	IREB2	iron responsive element binding protein 2
79869	0.53316	0.33809	0.54397	37.777	8.9251e-12	5.9538e-10	CPSF7	cleavage and polyadenylation specific factor 7
8729	0.5621	0.37351	0.66086	37.772	8.9479e-12	5.9538e-10	GBF1	golgi brefeldin A resistant guanine nucleotide exchange factor 1
5431	0.56049	0.41306	0.62509	37.73	9.1262e-12	6.0417e-10	POLR2B	RNA polymerase II subunit B
10142	0.57041	0.39178	0.59931	37.713	9.2023e-12	6.0615e-10	AKAP9	A-kinase anchoring protein 9
126070	0.58337	0.36222	0.56434	37.699	9.2612e-12	6.0698e-10	ZNF440	zinc finger protein 440
128486	0.5738	0.27621	0.48433	37.631	9.5669e-12	6.2159e-10	FITM2	fat storage inducing transmembrane protein 2
6651	0.5913	0.42822	0.67343	37.627	9.5859e-12	6.2159e-10	SON	SON DNA binding protein
56916	0.57614	0.38956	0.58387	37.618	9.6264e-12	6.2159e-10	SMARCAD1	"SWI/SNF-related, matrix-associated actin-dependent regulator of chromatin, subfamily a, containing DEAD/H box 1"
11319	0.58137	0.40566	0.56304	37.576	9.8238e-12	6.3123e-10	ECD	ecdysoneless cell cycle regulator
23020	0.56274	0.34888	0.61318	37.537	1.0004e-11	6.3967e-10	SNRNP200	small nuclear ribonucleoprotein U5 subunit 200
23256	0.55555	0.45898	0.62273	37.482	1.0273e-11	6.5371e-10	SCFD1	sec1 family domain containing 1
91754	0.55907	0.33715	0.44484	37.327	1.1062e-11	7.0016e-10	NEK9	NIMA related kinase 9
10827	0.54473	0.36441	0.51528	37.318	1.111e-11	7.0016e-10	FAM114A2	family with sequence similarity 114 member A2
79065	0.54573	0.36295	0.67168	37.267	1.1385e-11	7.1405e-10	ATG9A	autophagy related 9A
5663	0.54962	0.39241	0.55266	37.24	1.1528e-11	7.196e-10	PSEN1	presenilin 1
55175	0.68674	0.38006	0.55226	37.229	1.1589e-11	7.1996e-10	KLHL11	kelch like family member 11
9220	0.58269	0.37018	0.54131	37.184	1.1845e-11	7.3233e-10	TIAF1	TGFB1-induced anti-apoptotic factor 1
140775	0.60234	0.39457	0.60901	37.174	1.19e-11	7.3233e-10	SMCR8	SMCR8-C9orf72 complex subunit
2677	0.59782	0.36774	0.5308	37.12	1.2212e-11	7.4802e-10	GGCX	gamma-glutamyl carboxylase
10513	0.53278	0.3254	0.54223	37.089	1.2394e-11	7.5338e-10	APPBP2	amyloid beta precursor protein binding protein 2
22803	0.58602	0.36013	0.55775	37.086	1.2415e-11	7.5338e-10	XRN2	5'-3' exoribonuclease 2
25948	0.59916	0.35059	0.55295	37.069	1.2515e-11	7.56e-10	KBTBD2	kelch repeat and BTB domain containing 2
5295	0.57614	0.26431	0.58803	37.056	1.2594e-11	7.5728e-10	PIK3R1	phosphoinositide-3-kinase regulatory subunit 1
80007	0.57853	0.43441	0.59565	37.002	1.2924e-11	7.7358e-10	C10orf88	chromosome 10 open reading frame 88
353274	0.58822	0.32846	0.58893	36.861	1.3829e-11	8.2393e-10	ZNF445	zinc finger protein 445
158427	0.51544	0.35732	0.52701	36.84	1.3971e-11	8.2868e-10	TSTD2	thiosulfate sulfurtransferase like domain containing 2
53944	0.56723	0.36748	0.57606	36.824	1.4076e-11	8.3109e-10	CSNK1G1	casein kinase 1 gamma 1
23742	0.51349	0.23282	0.38647	36.806	1.4202e-11	8.3281e-10	NPAP1	nuclear pore associated protein 1
10944	0.56729	0.43353	0.57562	36.801	1.4232e-11	8.3281e-10	C11orf58	chromosome 11 open reading frame 58
54834	0.56308	0.40942	0.61832	36.756	1.4547e-11	8.475e-10	GDAP2	ganglioside induced differentiation associated protein 2
150290	0.52516	0.24345	0.4847	36.742	1.4648e-11	8.496e-10	DUSP18	dual specificity phosphatase 18
23294	0.54174	0.2862	0.44442	36.693	1.4992e-11	8.6571e-10	ANKS1A	ankyrin repeat and sterile alpha motif domain containing 1A
9330	0.57656	0.37339	0.56335	36.664	1.5208e-11	8.7432e-10	GTF3C3	general transcription factor IIIC subunit 3
5870	0.5065	0.37296	0.47239	36.617	1.5557e-11	8.9051e-10	RAB6A	"RAB6A, member RAS oncogene family"
79612	0.53964	0.3544	0.63945	36.563	1.5968e-11	9.1005e-10	NAA16	"N-alpha-acetyltransferase 16, NatA auxiliary subunit"
23347	0.56327	0.43288	0.64476	36.549	1.6077e-11	9.123e-10	SMCHD1	structural maintenance of chromosomes flexible hinge domain containing 1
27125	0.55735	0.31412	0.52274	36.445	1.6901e-11	9.5193e-10	AFF4	AF4/FMR2 family member 4
124491	0.54321	0.35703	0.55401	36.443	1.6921e-11	9.5193e-10	TMEM170A	transmembrane protein 170A
9919	0.50815	0.34361	0.63833	36.432	1.7009e-11	9.5202e-10	SEC16A	"SEC16 homolog A, endoplasmic reticulum export factor"
9931	0.615	0.4328	0.58527	36.425	1.7068e-11	9.5202e-10	HELZ	helicase with zinc finger
102	0.56588	0.38408	0.53879	36.357	1.7641e-11	9.7591e-10	ADAM10	ADAM metallopeptidase domain 10
286205	0.60587	0.3266	0.5316	36.355	1.7653e-11	9.7591e-10	SCAI	suppressor of cancer cell invasion
9488	0.57498	0.42669	0.62064	36.348	1.7719e-11	9.7591e-10	PIGB	phosphatidylinositol glycan anchor biosynthesis class B
4863	0.57395	0.40082	0.51443	36.223	1.8826e-11	1.0322e-09	NPAT	"nuclear protein, coactivator of histone transcription"
153443	0.58691	0.40608	0.59008	36.215	1.89e-11	1.0322e-09	SRFBP1	serum response factor binding protein 1
55700	0.59159	0.39385	0.64714	36.197	1.9065e-11	1.0369e-09	MAP7D1	MAP7 domain containing 1
9656	0.60166	0.33316	0.59038	36.172	1.9296e-11	1.0452e-09	MDC1	mediator of DNA damage checkpoint 1
55596	0.55858	0.37617	0.54361	36.131	1.9687e-11	1.062e-09	ZCCHC8	zinc finger CCHC-type containing 8
4926	0.52368	0.33633	0.65674	36.117	1.982e-11	1.0648e-09	NUMA1	nuclear mitotic apparatus protein 1
51277	0.55877	0.33544	0.57121	36.098	2.0006e-11	1.0704e-09	DNAJC27	DnaJ heat shock protein family (Hsp40) member C27
1477	0.63592	0.42327	0.49519	36.064	2.0336e-11	1.0836e-09	CSTF1	cleavage stimulation factor subunit 1
80262	0.52784	0.3742	0.47095	35.962	2.1372e-11	1.1296e-09	C16orf70	chromosome 16 open reading frame 70
23357	0.55272	0.33033	0.44721	35.926	2.1753e-11	1.1451e-09	ANGEL1	angel homolog 1
5565	0.5922	0.41346	0.53847	35.901	2.2019e-11	1.1525e-09	PRKAB2	protein kinase AMP-activated non-catalytic subunit beta 2
53371	0.53549	0.40824	0.65094	35.896	2.2069e-11	1.1525e-09	NUP54	nucleoporin 54
4117	0.63034	0.26287	0.4624	35.841	2.2675e-11	1.1794e-09	MAK	male germ cell associated kinase
4238	0.52708	0.3614	0.58466	35.781	2.3342e-11	1.2094e-09	MFAP3	microfibril associated protein 3
7337	0.58205	0.44059	0.54201	35.772	2.3443e-11	1.2098e-09	UBE3A	ubiquitin protein ligase E3A
8760	0.58387	0.33255	0.57209	35.745	2.3755e-11	1.2197e-09	CDS2	CDP-diacylglycerol synthase 2
10640	0.56728	0.39188	0.46071	35.731	2.3916e-11	1.2197e-09	EXOC5	exocyst complex component 5
7798	0.60067	0.33076	0.49815	35.731	2.3923e-11	1.2197e-09	LUZP1	leucine zipper protein 1
9440	0.60739	0.43443	0.51981	35.7	2.4291e-11	1.2294e-09	MED17	mediator complex subunit 17
254394	0.59107	0.3713	0.56862	35.616	2.5305e-11	1.2695e-09	MCM9	minichromosome maintenance 9 homologous recombination repair factor
9849	0.50587	0.34036	0.70164	35.609	2.5392e-11	1.2695e-09	ZNF518A	zinc finger protein 518A
23193	0.56264	0.35808	0.56888	35.603	2.5471e-11	1.2695e-09	GANAB	glucosidase II alpha subunit
23054	0.52472	0.3275	0.66637	35.565	2.5947e-11	1.2883e-09	NCOA6	nuclear receptor coactivator 6
8289	0.5813	0.34966	0.53671	35.552	2.6109e-11	1.2887e-09	ARID1A	AT-rich interaction domain 1A
84629	0.56088	0.33201	0.59393	35.549	2.6151e-11	1.2887e-09	TNRC18	trinucleotide repeat containing 18
7586	0.6028	0.30003	0.51497	35.526	2.6446e-11	1.2982e-09	ZKSCAN1	zinc finger with KRAB and SCAN domains 1
57532	0.58505	0.4277	0.59393	35.514	2.6607e-11	1.2982e-09	NUFIP2	nuclear FMR1 interacting protein 2
55108	0.56731	0.36442	0.59724	35.511	2.6642e-11	1.2982e-09	BSDC1	BSD domain containing 1
57599	0.59682	0.38741	0.60803	35.482	2.7025e-11	1.312e-09	WDR48	WD repeat domain 48
8816	0.5296	0.27009	0.4675	35.439	2.7594e-11	1.3298e-09	DCAF5	DDB1 and CUL4 associated factor 5
81565	0.52956	0.34925	0.56606	35.418	2.7886e-11	1.3389e-09	NDEL1	nudE neurodevelopment protein 1 like 1
57536	0.57245	0.3459	0.52316	35.39	2.8266e-11	1.3508e-09	KIAA1328	KIAA1328
4214	0.59749	0.32467	0.59768	35.385	2.834e-11	1.3508e-09	MAP3K1	mitogen-activated protein kinase kinase kinase 1
6548	0.55533	0.35544	0.60862	35.352	2.881e-11	1.3542e-09	SLC9A1	solute carrier family 9 member A1
148137	0.64749	0.31747	0.52379	35.351	2.8812e-11	1.3542e-09	PROSER3	proline and serine rich 3
9870	0.61264	0.36343	0.63424	35.348	2.8865e-11	1.3542e-09	AREL1	apoptosis resistant E3 ubiquitin protein ligase 1
8301	0.63889	0.44067	0.49967	35.345	2.8905e-11	1.3542e-09	PICALM	phosphatidylinositol binding clathrin assembly protein
55870	0.55609	0.29748	0.50085	35.343	2.8931e-11	1.3542e-09	ASH1L	ASH1 like histone lysine methyltransferase
26985	0.60185	0.45128	0.56332	35.325	2.9187e-11	1.3542e-09	AP3M1	adaptor related protein complex 3 subunit mu 1
10818	0.55975	0.26673	0.44669	35.322	2.9237e-11	1.3542e-09	FRS2	fibroblast growth factor receptor substrate 2
10569	0.53683	0.32035	0.6488	35.257	3.0187e-11	1.3933e-09	SLU7	"SLU7 homolog, splicing factor"
9810	0.60625	0.46054	0.60321	35.245	3.0361e-11	1.3964e-09	RNF40	ring finger protein 40
7554	0.57743	0.33191	0.44253	35.225	3.0669e-11	1.4007e-09	ZNF8	zinc finger protein 8
85455	0.52938	0.20323	0.46193	35.208	3.0912e-11	1.4069e-09	DISP2	dispatched RND transporter family member 2
259282	0.50519	0.36111	0.67916	35.197	3.1088e-11	1.41e-09	BOD1L1	biorientation of chromosomes in cell division 1 like 1
4659	0.55408	0.36022	0.576	35.156	3.1717e-11	1.4336e-09	PPP1R12A	protein phosphatase 1 regulatory subunit 12A
55662	0.53328	0.30663	0.45564	35.128	3.2164e-11	1.446e-09	HIF1AN	hypoxia inducible factor 1 subunit alpha inhibitor
55096	0.58612	0.39978	0.5918	35.125	3.2212e-11	1.446e-09	EBLN2	endogenous Bornavirus like nucleoprotein 2
10915	0.59903	0.4107	0.62042	35.116	3.236e-11	1.4477e-09	TCERG1	transcription elongation regulator 1
113	0.51077	0.32042	0.65508	35.082	3.2897e-11	1.4606e-09	ADCY7	adenylate cyclase 7
55681	0.52062	0.3502	0.57832	35.08	3.294e-11	1.4606e-09	SCYL2	SCY1 like pseudokinase 2
29966	0.55182	0.40342	0.50242	35.076	3.3e-11	1.4606e-09	STRN3	striatin 3
22911	0.51895	0.3753	0.60079	35.069	3.3116e-11	1.4606e-09	WDR47	WD repeat domain 47
54505	0.5727	0.36521	0.61666	35.063	3.3205e-11	1.4606e-09	DHX29	DExH-box helicase 29
23731	0.50319	0.31723	0.467	35.054	3.3356e-11	1.4623e-09	TMEM245	transmembrane protein 245
134510	0.51951	0.386	0.70927	35.033	3.3702e-11	1.4725e-09	UBLCP1	ubiquitin like domain containing CTD phosphatase 1
51362	0.58993	0.38067	0.59839	35.022	3.3893e-11	1.476e-09	CDC40	cell division cycle 40
1182	0.5768	0.38152	0.48114	34.986	3.4497e-11	1.4973e-09	CLCN3	chloride voltage-gated channel 3
6894	0.52145	0.27415	0.53126	34.92	3.565e-11	1.5422e-09	TARBP1	TAR (HIV-1) RNA binding protein 1
142891	0.55445	0.3284	0.47633	34.834	3.7188e-11	1.6026e-09	SAMD8	sterile alpha motif domain containing 8
54934	0.52784	0.42577	0.61028	34.829	3.729e-11	1.6026e-09	KANSL2	KAT8 regulatory NSL complex subunit 2
6780	0.54475	0.38356	0.49352	34.801	3.7801e-11	1.6193e-09	STAU1	staufen double-stranded RNA binding protein 1
1105	0.58015	0.38352	0.63048	34.78	3.8195e-11	1.6308e-09	CHD1	chromodomain helicase DNA binding protein 1
9652	0.51495	0.35275	0.58009	34.774	3.8323e-11	1.631e-09	TTC37	tetratricopeptide repeat domain 37
54832	0.62681	0.39605	0.58063	34.745	3.8865e-11	1.6487e-09	VPS13C	vacuolar protein sorting 13 homolog C
7274	0.54936	0.17316	0.3404	34.731	3.9141e-11	1.655e-09	TTPA	alpha tocopherol transfer protein
55802	0.52045	0.37759	0.52703	34.721	3.934e-11	1.6581e-09	DCP1A	decapping mRNA 1A
144108	0.55574	0.40927	0.6332	34.665	4.0438e-11	1.6989e-09	SPTY2D1	SPT2 chromatin protein domain containing 1
400073	0.5715	0.33129	0.57285	34.63	4.1154e-11	1.7235e-09	C12orf76	chromosome 12 open reading frame 76
28962	0.55417	0.36513	0.6164	34.617	4.142e-11	1.7291e-09	OSTM1	osteoclastogenesis associated transmembrane protein 1
6668	0.54291	0.34625	0.6706	34.609	4.1578e-11	1.7302e-09	SP2	Sp2 transcription factor
9043	0.56182	0.36321	0.52026	34.582	4.2134e-11	1.7478e-09	SPAG9	sperm associated antigen 9
285527	0.62597	0.44587	0.60713	34.527	4.3317e-11	1.7912e-09	FRYL	FRY like transcription coactivator
10825	0.62456	0.43702	0.53584	34.481	4.4316e-11	1.8267e-09	NEU3	neuraminidase 3
91661	0.64787	0.44675	0.57638	34.473	4.4485e-11	1.8279e-09	ZNF765	zinc finger protein 765
4779	0.55076	0.35094	0.52945	34.394	4.6274e-11	1.8955e-09	NFE2L1	"nuclear factor, erythroid 2 like 1"
79003	0.54074	0.38531	0.66498	34.355	4.719e-11	1.927e-09	MIS12	MIS12 kinetochore complex component
8790	0.57093	0.41958	0.51663	34.326	4.7878e-11	1.9445e-09	FPGT	fucose-1-phosphate guanylyltransferase
26091	0.55783	0.35426	0.61825	34.324	4.7915e-11	1.9445e-09	HERC4	HECT and RLD domain containing E3 ubiquitin protein ligase 4
81608	0.53638	0.44434	0.61962	34.29	4.874e-11	1.9719e-09	FIP1L1	factor interacting with PAPOLA and CPSF1
51077	0.55062	0.36958	0.59446	34.28	4.8986e-11	1.9757e-09	FCF1	FCF1 rRNA-processing protein
5311	0.62508	0.35277	0.50122	34.268	4.9268e-11	1.981e-09	PKD2	"polycystin 2, transient receptor potential cation channel"
7562	0.57141	0.3091	0.52723	34.26	4.9475e-11	1.9832e-09	ZNF708	zinc finger protein 708
54891	0.5351	0.31207	0.52024	34.248	4.9763e-11	1.9887e-09	INO80D	INO80 complex subunit D
79738	0.54016	0.26613	0.46242	34.202	5.0925e-11	2.0228e-09	BBS10	Bardet-Biedl syndrome 10
375743	0.56019	0.33197	0.5929	34.195	5.112e-11	2.0244e-09	PTAR1	protein prenyltransferase alpha subunit repeat containing 1
79618	0.54624	0.27016	0.46001	34.17	5.1744e-11	2.0429e-09	HMBOX1	homeobox containing 1
285521	0.54941	0.35788	0.58865	34.113	5.324e-11	2.0911e-09	COX18	cytochrome c oxidase assembly factor COX18
26190	0.52696	0.36217	0.5495	34.111	5.3305e-11	2.0911e-09	FBXW2	F-box and WD repeat domain containing 2
1121	0.53792	0.31416	0.45242	34.106	5.3443e-11	2.0911e-09	CHM	CHM Rab escort protein
49855	0.55719	0.30694	0.42882	34.091	5.3828e-11	2.0999e-09	SCAPER	S-phase cyclin A associated protein in the ER
9757	0.52433	0.32209	0.62788	34.075	5.4284e-11	2.1114e-09	KMT2B	lysine methyltransferase 2B
23341	0.57884	0.28826	0.55989	34.066	5.4521e-11	2.1144e-09	DNAJC16	DnaJ heat shock protein family (Hsp40) member C16
29855	0.65643	0.41811	0.61001	34.052	5.4907e-11	2.1197e-09	UBN1	ubinuclein 1
51780	0.57066	0.35256	0.52806	34.044	5.5111e-11	2.1197e-09	KDM3B	lysine demethylase 3B
7158	0.53792	0.38553	0.55901	34.043	5.5143e-11	2.1197e-09	TP53BP1	tumor protein p53 binding protein 1
27154	0.63302	0.31725	0.50983	34.035	5.5372e-11	2.1208e-09	BRPF3	bromodomain and PHD finger containing 3
254048	0.57977	0.34037	0.5712	33.967	5.7277e-11	2.1682e-09	UBN2	ubinuclein 2
23137	0.51955	0.32903	0.47291	33.964	5.7383e-11	2.1682e-09	SMC5	structural maintenance of chromosomes 5
147179	0.50397	0.33664	0.57369	33.963	5.7397e-11	2.1682e-09	WIPF2	WAS/WASL interacting protein family member 2
8603	0.57137	0.2871	0.5635	33.909	5.8995e-11	2.2221e-09	FAM193A	family with sequence similarity 193 member A
1101	0.5979	0.30623	0.48393	33.897	5.935e-11	2.223e-09	CHAD	chondroadherin
79780	0.54729	0.33602	0.50038	33.896	5.9356e-11	2.223e-09	CCDC82	coiled-coil domain containing 82
26750	0.54947	0.33624	0.55575	33.868	6.0223e-11	2.249e-09	RPS6KC1	ribosomal protein S6 kinase C1
255520	0.54191	0.30643	0.50621	33.862	6.0404e-11	2.2494e-09	ELMOD2	ELMO domain containing 2
5826	0.61327	0.43448	0.52355	33.839	6.1077e-11	2.268e-09	ABCD4	ATP binding cassette subfamily D member 4
55102	0.55802	0.30738	0.51826	33.832	6.1293e-11	2.2696e-09	ATG2B	autophagy related 2B
7593	0.56292	0.25471	0.59661	33.797	6.2394e-11	2.3038e-09	MZF1	myeloid zinc finger 1
84223	0.5501	0.25474	0.43535	33.771	6.3223e-11	2.3279e-09	IQCG	IQ motif containing G
65123	0.58947	0.35559	0.51026	33.76	6.3556e-11	2.3336e-09	INTS3	integrator complex subunit 3
55667	0.51252	0.36105	0.49065	33.683	6.6088e-11	2.4198e-09	DENND4C	DENN domain containing 4C
56123	0.55763	0.18835	0.37556	33.661	6.6817e-11	2.4396e-09	PCDHB13	protocadherin beta 13
7871	0.50054	0.35059	0.50383	33.636	6.7646e-11	2.4593e-09	SLMAP	sarcolemma associated protein
26046	0.54437	0.36708	0.53751	33.611	6.8533e-11	2.4816e-09	LTN1	listerin E3 ubiquitin protein ligase 1
51322	0.55912	0.38675	0.49735	33.6	6.8897e-11	2.4879e-09	WAC	WW domain containing adaptor with coiled-coil
25778	0.53567	0.2099	0.52867	33.568	7.0039e-11	2.5222e-09	DSTYK	dual serine/threonine and tyrosine protein kinase
57508	0.56761	0.42101	0.55911	33.508	7.2172e-11	2.5888e-09	INTS2	integrator complex subunit 2
55245	0.53379	0.37648	0.59375	33.502	7.2381e-11	2.5888e-09	UQCC1	ubiquinol-cytochrome c reductase complex assembly factor 1
22834	0.56988	0.2754	0.45816	33.5	7.2482e-11	2.5888e-09	ZNF652	zinc finger protein 652
84656	0.52221	0.31117	0.50889	33.457	7.4057e-11	2.6379e-09	GLYR1	glyoxylate reductase 1 homolog
149013	0.5231	0.16676	0.4508	33.387	7.6706e-11	2.7175e-09	NBPF12	NBPF member 12
2055	0.65682	0.31819	0.5124	33.387	7.6706e-11	2.7175e-09	CLN8	CLN8 transmembrane ER and ERGIC protein
255027	0.55692	0.28292	0.49151	33.37	7.7386e-11	2.7342e-09	MPV17L	MPV17 mitochondrial inner membrane protein like
54822	0.55349	0.33685	0.57185	33.352	7.8078e-11	2.7418e-09	TRPM7	transient receptor potential cation channel subfamily M member 7
7514	0.53214	0.36123	0.50346	33.349	7.8229e-11	2.7418e-09	XPO1	exportin 1
957	0.53494	0.31527	0.50018	33.312	7.9706e-11	2.7787e-09	ENTPD5	ectonucleoside triphosphate diphosphohydrolase 5 (inactive)
9766	0.5716	0.35	0.55447	33.278	8.1081e-11	2.8171e-09	SUSD6	sushi domain containing 6
27020	0.55915	0.43406	0.57677	33.272	8.1329e-11	2.8171e-09	NPTN	neuroplastin
22863	0.54937	0.34491	0.63273	33.263	8.1688e-11	2.8171e-09	ATG14	autophagy related 14
7320	0.5196	0.41589	0.58104	33.259	8.1868e-11	2.8171e-09	UBE2B	ubiquitin conjugating enzyme E2 B
208	0.59828	0.39349	0.61543	33.257	8.1961e-11	2.8171e-09	AKT2	AKT serine/threonine kinase 2
23215	0.5079	0.32586	0.57559	33.253	8.2122e-11	2.8171e-09	PRRC2C	proline rich coiled-coil 2C
23252	0.53951	0.30062	0.41188	33.248	8.2311e-11	2.8171e-09	OTUD3	OTU deubiquitinase 3
1998	0.55534	0.31028	0.56329	33.22	8.3493e-11	2.8465e-09	ELF2	E74 like ETS transcription factor 2
84162	0.52295	0.30185	0.51605	33.178	8.5311e-11	2.8968e-09	KIAA1109	KIAA1109
26009	0.52292	0.36956	0.59186	33.173	8.5524e-11	2.8968e-09	ZZZ3	zinc finger ZZ-type containing 3
81669	0.51343	0.34643	0.67002	33.148	8.6613e-11	2.9261e-09	CCNL2	cyclin L2
83752	0.53687	0.2969	0.60576	33.099	8.8796e-11	2.9845e-09	LONP2	"lon peptidase 2, peroxisomal"
51755	0.63677	0.43304	0.55051	33.071	9.0071e-11	3.0196e-09	CDK12	cyclin dependent kinase 12
8826	0.52967	0.34375	0.6557	33.055	9.077e-11	3.0286e-09	IQGAP1	IQ motif containing GTPase activating protein 1
161424	0.53551	0.3305	0.58542	33.037	9.1634e-11	3.0486e-09	NOP9	NOP9 nucleolar protein
199870	0.56751	0.31447	0.62453	32.974	9.4594e-11	3.1312e-09	FAM76A	family with sequence similarity 76 member A
1060	0.61371	0.32915	0.44161	32.94	9.6255e-11	3.1781e-09	CENPC	centromere protein C
79699	0.50971	0.28952	0.47232	32.917	9.7397e-11	3.2077e-09	ZYG11B	"zyg-11 family member B, cell cycle regulator"
80232	0.51988	0.38112	0.60612	32.867	9.9925e-11	3.2827e-09	WDR26	WD repeat domain 26
23248	0.55739	0.37223	0.57732	32.851	1.0074e-10	3.2982e-09	RPRD2	regulation of nuclear pre-mRNA domain containing 2
389072	0.58393	0.30858	0.47214	32.848	1.009e-10	3.2982e-09	PLEKHM3	pleckstrin homology domain containing M3
23387	0.58088	0.39165	0.4911	32.838	1.0141e-10	3.3068e-09	SIK3	SIK family kinase 3
27252	0.53159	0.37143	0.57554	32.815	1.0261e-10	3.3374e-09	KLHL20	kelch like family member 20
57404	0.56006	0.26103	0.45257	32.781	1.0438e-10	3.3757e-09	CYP20A1	cytochrome P450 family 20 subfamily A member 1
151195	0.50864	0.33617	0.59993	32.779	1.0447e-10	3.3757e-09	CCNYL1	cyclin Y like 1
4686	0.52086	0.37237	0.5161	32.778	1.0456e-10	3.3757e-09	NCBP1	nuclear cap binding protein subunit 1
285346	0.63198	0.34185	0.48836	32.773	1.0484e-10	3.3764e-09	ZNF852	zinc finger protein 852
63908	0.51673	0.34879	0.64265	32.732	1.0702e-10	3.4133e-09	NAPB	NSF attachment protein beta
27436	0.54834	0.32796	0.55084	32.732	1.0702e-10	3.4133e-09	EML4	EMAP like 4
10768	0.55185	0.40147	0.56366	32.723	1.0751e-10	3.4159e-09	AHCYL1	adenosylhomocysteinase like 1
10254	0.50482	0.35081	0.47755	32.721	1.0766e-10	3.4159e-09	STAM2	signal transducing adaptor molecule 2
139716	0.56418	0.32867	0.54635	32.716	1.0789e-10	3.4159e-09	GAB3	GRB2 associated binding protein 3
55783	0.549	0.3752	0.59039	32.685	1.0963e-10	3.4628e-09	CMTR2	cap methyltransferase 2
134553	0.57968	0.40569	0.5752	32.636	1.124e-10	3.5415e-09	C5orf24	chromosome 5 open reading frame 24
9489	0.59543	0.2871	0.52815	32.593	1.149e-10	3.6032e-09	PGS1	phosphatidylglycerophosphate synthase 1
127428	0.53815	0.38045	0.48568	32.584	1.1542e-10	3.6109e-09	TCEANC2	transcription elongation factor A N-terminal and central domain containing 2
83440	0.58411	0.41117	0.65213	32.573	1.1612e-10	3.6239e-09	ADPGK	ADP dependent glucokinase
84197	0.59283	0.28015	0.49128	32.567	1.1647e-10	3.6263e-09	POMK	protein O-mannose kinase
84865	0.53029	0.32376	0.60223	32.533	1.1848e-10	3.6802e-09	CCDC142	coiled-coil domain containing 142
8916	0.52146	0.3071	0.56737	32.52	1.1929e-10	3.6966e-09	HERC3	HECT and RLD domain containing E3 ubiquitin protein ligase 3
56144	0.5038	0.19825	0.31821	32.492	1.21e-10	3.7406e-09	PCDHA4	protocadherin alpha 4
219988	0.50623	0.36022	0.57986	32.473	1.2221e-10	3.7692e-09	PATL1	"PAT1 homolog 1, processing body mRNA decay factor"
25917	0.57658	0.41958	0.56028	32.45	1.2367e-10	3.8053e-09	THUMPD3	THUMP domain containing 3
23379	0.51301	0.3059	0.433	32.442	1.2414e-10	3.8108e-09	ICE1	interactor of little elongation complex ELL subunit 1
23476	0.52546	0.31053	0.57573	32.401	1.2679e-10	3.8775e-09	BRD4	bromodomain containing 4
10618	0.52598	0.29274	0.62592	32.39	1.275e-10	3.8775e-09	TGOLN2	trans-golgi network protein 2
22926	0.53578	0.39661	0.60509	32.387	1.2773e-10	3.8775e-09	ATF6	activating transcription factor 6
8824	0.54422	0.35496	0.55463	32.386	1.2779e-10	3.8775e-09	CES2	carboxylesterase 2
10658	0.54135	0.27993	0.47477	32.34	1.3085e-10	3.9566e-09	CELF1	CUGBP Elav-like family member 1
7571	0.55648	0.35608	0.5428	32.338	1.31e-10	3.9566e-09	ZNF23	zinc finger protein 23
6773	0.55357	0.38514	0.60179	32.315	1.3255e-10	3.9888e-09	STAT2	signal transducer and activator of transcription 2
22908	0.50851	0.38367	0.68262	32.313	1.3268e-10	3.9888e-09	SACM1L	SAC1 like phosphatidylinositide phosphatase
23102	0.57131	0.39331	0.63995	32.3	1.3355e-10	4.0058e-09	TBC1D2B	TBC1 domain family member 2B
93643	0.51729	0.26547	0.54821	32.284	1.3463e-10	4.0292e-09	TJAP1	tight junction associated protein 1
339324	0.53432	0.32046	0.50847	32.273	1.3544e-10	4.044e-09	ZNF260	zinc finger protein 260
5306	0.55519	0.37225	0.5874	32.249	1.3711e-10	4.0846e-09	PITPNA	phosphatidylinositol transfer protein alpha
339327	0.52354	0.25911	0.53467	32.233	1.382e-10	4.1073e-09	ZNF546	zinc finger protein 546
10613	0.58566	0.40762	0.55303	32.229	1.385e-10	4.1073e-09	ERLIN1	ER lipid raft associated 1
55147	0.50689	0.35235	0.58314	32.221	1.3911e-10	4.1105e-09	RBM23	RNA binding motif protein 23
29035	0.52094	0.29249	0.56521	32.219	1.3923e-10	4.1105e-09	C16orf72	chromosome 16 open reading frame 72
23637	0.59474	0.33916	0.58739	32.213	1.3963e-10	4.1131e-09	RABGAP1	RAB GTPase activating protein 1
6815	0.55616	0.30428	0.62701	32.185	1.417e-10	4.1553e-09	STYX	serine/threonine/tyrosine interacting protein
133015	0.57685	0.26858	0.55966	32.135	1.454e-10	4.2448e-09	PACRGL	parkin coregulated like
50488	0.51005	0.35811	0.63415	32.109	1.4735e-10	4.2921e-09	MINK1	misshapen like kinase 1
7126	0.51239	0.31941	0.52302	32.089	1.4888e-10	4.3074e-09	TNFAIP1	TNF alpha induced protein 1
253943	0.51196	0.38364	0.66336	32.088	1.4894e-10	4.3074e-09	YTHDF3	YTH N6-methyladenosine RNA binding protein 3
9646	0.53086	0.36704	0.48354	32.087	1.49e-10	4.3074e-09	CTR9	"CTR9 homolog, Paf1/RNA polymerase II complex component"
151050	0.52607	0.37057	0.54791	32.085	1.4919e-10	4.3074e-09	KANSL1L	KAT8 regulatory NSL complex subunit 1 like
55066	0.56629	0.30135	0.49943	32.081	1.4952e-10	4.3074e-09	PDPR	pyruvate dehydrogenase phosphatase regulatory subunit
26057	0.5438	0.34453	0.6299	32.059	1.5117e-10	4.3455e-09	ANKRD17	ankyrin repeat domain 17
159195	0.62816	0.31679	0.4678	32.028	1.5366e-10	4.4074e-09	USP54	ubiquitin specific peptidase 54
57583	0.58027	0.30933	0.49077	32	1.5586e-10	4.4606e-09	TMEM181	transmembrane protein 181
91949	0.52885	0.35885	0.61356	31.99	1.5667e-10	4.4741e-09	COG7	component of oligomeric golgi complex 7
51574	0.5002	0.42975	0.67173	31.903	1.6387e-10	4.658e-09	LARP7	"La ribonucleoprotein 7, transcriptional regulator"
7248	0.56119	0.37669	0.55482	31.903	1.6387e-10	4.658e-09	TSC1	TSC complex subunit 1
23126	0.56125	0.32503	0.50551	31.9	1.6417e-10	4.658e-09	POGZ	pogo transposable element derived with ZNF domain
9908	0.54923	0.35158	0.63957	31.857	1.6786e-10	4.7524e-09	G3BP2	G3BP stress granule assembly factor 2
23118	0.53783	0.32414	0.57348	31.845	1.6892e-10	4.7607e-09	TAB2	TGF-beta activated kinase 1 (MAP3K7) binding protein 2
10116	0.53818	0.37222	0.49387	31.841	1.6925e-10	4.7607e-09	FEM1B	fem-1 homolog B
22887	0.50426	0.29261	0.44776	31.826	1.7052e-10	4.7864e-09	FOXJ3	forkhead box J3
5420	0.55072	0.2171	0.36113	31.801	1.7273e-10	4.8345e-09	PODXL	podocalyxin like
140687	0.55112	0.25767	0.48292	31.799	1.7298e-10	4.8345e-09	GCNT7	glucosaminyl (N-acetyl) transferase family member 7
54778	0.60666	0.3516	0.57261	31.775	1.7516e-10	4.885e-09	RNF111	ring finger protein 111
9321	0.52543	0.36005	0.49941	31.766	1.7597e-10	4.887e-09	TRIP11	thyroid hormone receptor interactor 11
1794	0.55148	0.3252	0.58404	31.761	1.764e-10	4.8885e-09	DOCK2	dedicator of cytokinesis 2
51752	0.54422	0.29562	0.56966	31.715	1.8064e-10	4.9955e-09	ERAP1	endoplasmic reticulum aminopeptidase 1
4719	0.52651	0.4363	0.59022	31.69	1.8297e-10	5.0492e-09	NDUFS1	NADH:ubiquinone oxidoreductase core subunit S1
6830	0.58204	0.38432	0.54145	31.678	1.8412e-10	5.0703e-09	SUPT6H	"SPT6 homolog, histone chaperone and transcription elongation factor"
55094	0.5572	0.36289	0.5744	31.655	1.8631e-10	5.1199e-09	GPATCH1	G-patch domain containing 1
9703	0.57797	0.38983	0.54516	31.615	1.9029e-10	5.2096e-09	KIAA0100	KIAA0100
219899	0.52938	0.27824	0.47987	31.613	1.9044e-10	5.2096e-09	TBCEL	tubulin folding cofactor E like
84640	0.58201	0.4036	0.51866	31.61	1.9077e-10	5.2096e-09	USP38	ubiquitin specific peptidase 38
3508	0.5447	0.38853	0.55784	31.589	1.9281e-10	5.2544e-09	IGHMBP2	immunoglobulin mu DNA binding protein 2
57646	0.54265	0.34431	0.425	31.584	1.9333e-10	5.2577e-09	USP28	ubiquitin specific peptidase 28
51230	0.51493	0.26629	0.40297	31.566	1.9515e-10	5.2962e-09	PHF20	PHD finger protein 20
5430	0.57704	0.41678	0.61263	31.555	1.9627e-10	5.3156e-09	POLR2A	RNA polymerase II subunit A
168850	0.52383	0.34861	0.63137	31.549	1.9688e-10	5.321e-09	ZNF800	zinc finger protein 800
89910	0.53241	0.29087	0.55907	31.544	1.9741e-10	5.3244e-09	UBE3B	ubiquitin protein ligase E3B
9337	0.53286	0.35564	0.51989	31.436	2.0879e-10	5.5969e-09	CNOT8	CCR4-NOT transcription complex subunit 8
5229	0.55048	0.44955	0.51891	31.423	2.1022e-10	5.6154e-09	PGGT1B	protein geranylgeranyltransferase type I subunit beta
8453	0.57948	0.43068	0.55655	31.419	2.1074e-10	5.6154e-09	CUL2	cullin 2
253980	0.5395	0.28249	0.48437	31.418	2.1077e-10	5.6154e-09	KCTD13	potassium channel tetramerization domain containing 13
163131	0.56496	0.34458	0.56927	31.379	2.151e-10	5.7075e-09	ZNF780B	zinc finger protein 780B
54870	0.58277	0.38122	0.59201	31.367	2.1643e-10	5.7313e-09	QRICH1	glutamine rich 1
253260	0.50795	0.26007	0.5184	31.341	2.194e-10	5.7982e-09	RICTOR	RPTOR independent companion of MTOR complex 2
9724	0.53622	0.33024	0.59742	31.337	2.1988e-10	5.7991e-09	UTP14C	UTP14C small subunit processome component
84340	0.53248	0.42037	0.62245	31.287	2.2568e-10	5.9163e-09	GFM2	G elongation factor mitochondrial 2
55072	0.50423	0.25206	0.59158	31.259	2.2906e-10	5.9931e-09	RNF31	ring finger protein 31
987	0.55744	0.36122	0.55761	31.235	2.3186e-10	6.0527e-09	LRBA	LPS responsive beige-like anchor protein
79175	0.56929	0.32782	0.57588	31.232	2.3226e-10	6.0527e-09	ZNF343	zinc finger protein 343
90321	0.56988	0.28203	0.51583	31.225	2.3315e-10	6.0566e-09	ZNF766	zinc finger protein 766
5048	0.54966	0.38394	0.62885	31.223	2.3334e-10	6.0566e-09	PAFAH1B1	platelet activating factor acetylhydrolase 1b regulatory subunit 1
192670	0.55231	0.34049	0.58691	31.215	2.343e-10	6.0697e-09	AGO4	argonaute RISC component 4
146059	0.534	0.3375	0.60038	31.21	2.3501e-10	6.0759e-09	CDAN1	codanin 1
9611	0.61846	0.40968	0.57392	31.204	2.3568e-10	6.0814e-09	NCOR1	nuclear receptor corepressor 1
8720	0.582	0.37057	0.58233	31.194	2.3694e-10	6.092e-09	MBTPS1	"membrane bound transcription factor peptidase, site 1"
6093	0.5248	0.36615	0.4563	31.193	2.3703e-10	6.092e-09	ROCK1	Rho associated coiled-coil containing protein kinase 1
57805	0.56303	0.34	0.58852	31.184	2.3814e-10	6.1044e-09	CCAR2	cell cycle and apoptosis regulator 2
57515	0.57854	0.3814	0.62297	31.179	2.3887e-10	6.1044e-09	SERINC1	serine incorporator 1
6729	0.50631	0.42971	0.56103	31.178	2.389e-10	6.1044e-09	SRP54	signal recognition particle 54
11083	0.51825	0.26174	0.53926	31.124	2.4572e-10	6.2664e-09	DIDO1	death inducer-obliterator 1
4891	0.55083	0.30703	0.58442	31.086	2.5075e-10	6.3823e-09	SLC11A2	solute carrier family 11 member 2
51340	0.53369	0.40287	0.59388	31.044	2.5633e-10	6.495e-09	CRNKL1	crooked neck pre-mRNA splicing factor 1
5878	0.51679	0.41467	0.67839	31.043	2.5641e-10	6.495e-09	RAB5C	"RAB5C, member RAS oncogene family"
118490	0.50948	0.27885	0.61758	31.041	2.5667e-10	6.495e-09	MSS51	MSS51 mitochondrial translational activator
374868	0.54751	0.33412	0.56865	31.021	2.5937e-10	6.538e-09	ATP9B	ATPase phospholipid transporting 9B (putative)
5000	0.56809	0.39053	0.50681	31.021	2.5937e-10	6.538e-09	ORC4	origin recognition complex subunit 4
5469	0.56638	0.46298	0.62988	31.01	2.6086e-10	6.5632e-09	MED1	mediator complex subunit 1
23165	0.59406	0.39501	0.59511	31	2.6226e-10	6.5856e-09	NUP205	nucleoporin 205
80264	0.60515	0.33584	0.54099	30.975	2.6575e-10	6.6401e-09	ZNF430	zinc finger protein 430
84614	0.50886	0.23475	0.48885	30.973	2.6595e-10	6.6401e-09	ZBTB37	zinc finger and BTB domain containing 37
4548	0.54499	0.2706	0.53068	30.958	2.6813e-10	6.669e-09	MTR	5-methyltetrahydrofolate-homocysteine methyltransferase
348995	0.56047	0.33203	0.60614	30.91	2.7501e-10	6.8274e-09	NUP43	nucleoporin 43
905	0.5638	0.35038	0.58516	30.905	2.7571e-10	6.8318e-09	CCNT2	cyclin T2
50717	0.50234	0.24392	0.54076	30.849	2.8395e-10	7.0227e-09	DCAF8	DDB1 and CUL4 associated factor 8
339745	0.56459	0.38226	0.57358	30.83	2.8682e-10	7.0654e-09	SPOPL	speckle type BTB/POZ protein like
8545	0.50033	0.35249	0.5467	30.826	2.8729e-10	7.0654e-09	CGGBP1	CGG triplet repeat binding protein 1
11196	0.54217	0.34917	0.62479	30.782	2.9403e-10	7.2113e-09	SEC23IP	SEC23 interacting protein
472	0.51246	0.30069	0.47558	30.78	2.9433e-10	7.2113e-09	ATM	ATM serine/threonine kinase
7072	0.53061	0.33243	0.62007	30.764	2.9681e-10	7.2586e-09	TIA1	TIA1 cytotoxic granule associated RNA binding protein
84804	0.55895	0.36274	0.46428	30.686	3.0938e-10	7.5363e-09	MFSD9	major facilitator superfamily domain containing 9
1859	0.5904	0.38404	0.5024	30.67	3.12e-10	7.5596e-09	DYRK1A	dual specificity tyrosine phosphorylation regulated kinase 1A
6787	0.50611	0.3297	0.49197	30.658	3.1386e-10	7.5905e-09	NEK4	NIMA related kinase 4
9604	0.52763	0.42957	0.51806	30.649	3.1541e-10	7.6028e-09	RNF14	ring finger protein 14
148867	0.53938	0.3294	0.52621	30.645	3.1611e-10	7.6028e-09	SLC30A7	solute carrier family 30 member 7
8078	0.56675	0.40638	0.67028	30.638	3.1726e-10	7.6166e-09	USP5	ubiquitin specific peptidase 5
9821	0.52856	0.32107	0.55347	30.562	3.302e-10	7.9127e-09	RB1CC1	RB1 inducible coiled-coil 1
89884	0.60643	0.34959	0.48178	30.555	3.3154e-10	7.9179e-09	LHX4	LIM homeobox 4
4097	0.54581	0.41429	0.61664	30.551	3.3223e-10	7.9179e-09	MAFG	MAF bZIP transcription factor G
64921	0.53214	0.34316	0.61629	30.545	3.3329e-10	7.9286e-09	CASD1	CAS1 domain containing 1
169841	0.58506	0.28046	0.53127	30.538	3.3449e-10	7.9286e-09	ZNF169	zinc finger protein 169
55252	0.53919	0.35685	0.49669	30.506	3.4012e-10	8.0329e-09	ASXL2	ASXL transcriptional regulator 2
2764	0.56733	0.41683	0.56516	30.475	3.457e-10	8.15e-09	GMFB	glia maturation factor beta
80317	0.55238	0.35907	0.54474	30.435	3.5307e-10	8.2813e-09	ZKSCAN3	zinc finger with KRAB and SCAN domains 3
10962	0.54359	0.27488	0.57211	30.435	3.5316e-10	8.2813e-09	MLLT11	MLLT11 transcription factor 7 cofactor
10565	0.55923	0.34024	0.48561	30.378	3.6397e-10	8.5196e-09	ARFGEF1	ADP ribosylation factor guanine nucleotide exchange factor 1
23155	0.60355	0.32242	0.47542	30.36	3.6746e-10	8.586e-09	CLCC1	chloride channel CLIC like 1
54680	0.5049	0.26631	0.5885	30.31	3.773e-10	8.8002e-09	ZNHIT6	zinc finger HIT-type containing 6
23195	0.53119	0.30837	0.57127	30.266	3.8617e-10	8.9751e-09	MDN1	midasin AAA ATPase 1
6884	0.52251	0.39201	0.65106	30.262	3.8694e-10	8.977e-09	TAF13	TATA-box binding protein associated factor 13
57089	0.60542	0.41207	0.52467	30.214	3.9712e-10	9.1484e-09	ENTPD7	ectonucleoside triphosphate diphosphohydrolase 7
55738	0.51237	0.41155	0.61652	30.194	4.0121e-10	9.2102e-09	ARFGAP1	ADP ribosylation factor GTPase activating protein 1
673	0.58647	0.39877	0.4607	30.185	4.0312e-10	9.2219e-09	BRAF	"B-Raf proto-oncogene, serine/threonine kinase"
9857	0.58892	0.38428	0.58601	30.152	4.1034e-10	9.3219e-09	CEP350	centrosomal protein 350
85313	0.52847	0.39923	0.58268	30.142	4.1239e-10	9.3523e-09	PPIL4	peptidylprolyl isomerase like 4
171017	0.52867	0.3312	0.64627	30.115	4.1847e-10	9.4468e-09	ZNF384	zinc finger protein 384
23131	0.63691	0.30585	0.52208	30.039	4.3573e-10	9.8135e-09	GPATCH8	G-patch domain containing 8
84256	0.54028	0.20479	0.55621	30.029	4.3807e-10	9.8494e-09	FLYWCH1	FLYWCH-type zinc finger 1
148789	0.5324	0.27319	0.52382	30.012	4.4207e-10	9.9099e-09	B3GALNT2	"beta-1,3-N-acetylgalactosaminyltransferase 2"
50999	0.58601	0.38962	0.60887	30.011	4.4227e-10	9.9099e-09	TMED5	transmembrane p24 trafficking protein 5
63928	0.56796	0.33209	0.50343	30.005	4.4356e-10	9.9218e-09	CHP2	calcineurin like EF-hand protein 2
63931	0.50446	0.33697	0.57195	29.975	4.5072e-10	1.0065e-08	MRPS14	mitochondrial ribosomal protein S14
10277	0.52723	0.31286	0.60665	29.921	4.6391e-10	1.0324e-08	UBE4B	ubiquitination factor E4B
9667	0.56573	0.37385	0.61612	29.863	4.7857e-10	1.0614e-08	SAFB2	scaffold attachment factor B2
23291	0.59199	0.33719	0.53267	29.859	4.7965e-10	1.062e-08	FBXW11	F-box and WD repeat domain containing 11
158046	0.55957	0.34252	0.57257	29.786	4.9864e-10	1.1022e-08	NXNL2	nucleoredoxin like 2
284613	0.51411	0.259	0.54232	29.78	5.0033e-10	1.1041e-08	CYB561D1	cytochrome b561 family member D1
7587	0.50757	0.33903	0.5445	29.758	5.0606e-10	1.1149e-08	ZNF37A	zinc finger protein 37A
79809	0.54462	0.33212	0.46775	29.726	5.1484e-10	1.1322e-08	TTC21B	tetratricopeptide repeat domain 21B
9689	0.51814	0.39127	0.63336	29.723	5.1581e-10	1.1322e-08	BZW1	basic leucine zipper and W2 domains 1
7862	0.59321	0.37628	0.52513	29.717	5.1739e-10	1.1322e-08	BRPF1	bromodomain and PHD finger containing 1
26258	0.58969	0.37442	0.47774	29.712	5.1869e-10	1.1332e-08	BLOC1S6	biogenesis of lysosomal organelles complex 1 subunit 6
85457	0.51517	0.28107	0.42899	29.698	5.2278e-10	1.1402e-08	CIPC	CLOCK interacting pacemaker
23759	0.55846	0.31223	0.57282	29.688	5.2549e-10	1.1442e-08	PPIL2	peptidylprolyl isomerase like 2
9126	0.5108	0.44352	0.6436	29.666	5.3174e-10	1.1559e-08	SMC3	structural maintenance of chromosomes 3
4076	0.54761	0.37916	0.54482	29.662	5.3286e-10	1.1564e-08	CAPRIN1	cell cycle associated protein 1
84516	0.50822	0.36009	0.61002	29.641	5.3897e-10	1.1639e-08	DCTN5	dynactin subunit 5
6197	0.53394	0.32208	0.5437	29.616	5.4602e-10	1.1769e-08	RPS6KA3	ribosomal protein S6 kinase A3
10730	0.54296	0.40827	0.50518	29.609	5.4813e-10	1.1778e-08	YME1L1	YME1 like 1 ATPase
25942	0.5291	0.31012	0.55463	29.604	5.4975e-10	1.1794e-08	SIN3A	SIN3 transcription regulator family member A
1385	0.50769	0.32902	0.49056	29.599	5.5122e-10	1.1803e-08	CREB1	cAMP responsive element binding protein 1
134957	0.57956	0.35964	0.52637	29.596	5.5199e-10	1.1803e-08	STXBP5	syntaxin binding protein 5
29766	0.53909	0.33999	0.4466	29.569	5.6018e-10	1.1949e-08	TMOD3	tropomodulin 3
9924	0.50293	0.34113	0.6557	29.567	5.606e-10	1.1949e-08	PAN2	poly(A) specific ribonuclease subunit PAN2
51306	0.50914	0.31793	0.54559	29.56	5.6287e-10	1.1977e-08	FAM13B	family with sequence similarity 13 member B
10861	0.5108	0.17809	0.47876	29.536	5.7005e-10	1.211e-08	SLC26A1	solute carrier family 26 member 1
222658	0.53054	0.38125	0.53543	29.491	5.8385e-10	1.2327e-08	KCTD20	potassium channel tetramerization domain containing 20
2346	0.53617	0.21405	0.4846	29.491	5.8401e-10	1.2327e-08	FOLH1	folate hydrolase 1
26054	0.53009	0.28122	0.59937	29.474	5.8936e-10	1.2413e-08	SENP6	SUMO specific peptidase 6
11128	0.56136	0.35313	0.53475	29.462	5.9298e-10	1.2442e-08	POLR3A	RNA polymerase III subunit A
22847	0.54875	0.26591	0.56209	29.441	5.9974e-10	1.2538e-08	ZNF507	zinc finger protein 507
7716	0.51372	0.26256	0.51648	29.383	6.1879e-10	1.291e-08	VEZF1	vascular endothelial zinc finger 1
57695	0.50815	0.36256	0.5141	29.359	6.268e-10	1.3021e-08	USP37	ubiquitin specific peptidase 37
128338	0.57093	0.40159	0.64733	29.302	6.4649e-10	1.3408e-08	DRAM2	DNA damage regulated autophagy modulator 2
54619	0.53241	0.35081	0.48159	29.299	6.4752e-10	1.3409e-08	CCNJ	cyclin J
94134	0.6084	0.3401	0.56331	29.276	6.5541e-10	1.3505e-08	ARHGAP12	Rho GTPase activating protein 12
4750	0.51917	0.35759	0.54056	29.272	6.5685e-10	1.3505e-08	NEK1	NIMA related kinase 1
2034	0.56079	0.27668	0.55731	29.271	6.573e-10	1.3505e-08	EPAS1	endothelial PAS domain protein 1
9851	0.53179	0.3535	0.58385	29.271	6.5731e-10	1.3505e-08	KIAA0753	KIAA0753
727851	0.55437	0.24674	0.47061	29.252	6.6396e-10	1.362e-08	RGPD8	RANBP2 like and GRIP domain containing 8
7581	0.57284	0.3119	0.54432	29.234	6.7062e-10	1.3735e-08	ZNF33A	zinc finger protein 33A
55435	0.5314	0.4091	0.55955	29.165	6.9585e-10	1.4207e-08	AP1AR	adaptor related protein complex 1 associated regulatory protein
163	0.53498	0.38607	0.53849	29.153	7.0036e-10	1.4277e-08	AP2B1	adaptor related protein complex 2 subunit beta 1
64718	0.56161	0.26565	0.55617	29.146	7.0312e-10	1.4311e-08	UNKL	unk like zinc finger
51400	0.5046	0.41876	0.54318	29.106	7.1829e-10	1.456e-08	PPME1	protein phosphatase methylesterase 1
170959	0.52167	0.29359	0.508	29.105	7.1869e-10	1.456e-08	ZNF431	zinc finger protein 431
55623	0.50567	0.3214	0.54443	29.069	7.3295e-10	1.4826e-08	THUMPD1	THUMP domain containing 1
51091	0.50182	0.32133	0.51956	29.053	7.3947e-10	1.4935e-08	SEPSECS	Sep (O-phosphoserine) tRNA:Sec (selenocysteine) tRNA synthase
6314	0.50919	0.31412	0.51969	29.023	7.5135e-10	1.5129e-08	ATXN7	ataxin 7
30837	0.52519	0.30264	0.53467	29.014	7.5527e-10	1.5184e-08	SOCS7	suppressor of cytokine signaling 7
54890	0.50321	0.39664	0.66539	29.004	7.5904e-10	1.5213e-08	ALKBH5	"alkB homolog 5, RNA demethylase"
5970	0.51795	0.2609	0.43117	28.989	7.6546e-10	1.5318e-08	RELA	"RELA proto-oncogene, NF-kB subunit"
2967	0.544	0.34759	0.59101	28.968	7.7421e-10	1.5466e-08	GTF2H3	general transcription factor IIH subunit 3
166793	0.50105	0.2446	0.57391	28.935	7.8822e-10	1.5702e-08	ZBTB49	zinc finger and BTB domain containing 49
51564	0.52446	0.33256	0.56511	28.926	7.9176e-10	1.5734e-08	HDAC7	histone deacetylase 7
91452	0.53405	0.36432	0.48972	28.895	8.0549e-10	1.5911e-08	ACBD5	acyl-CoA binding domain containing 5
11127	0.50334	0.25633	0.43456	28.854	8.2346e-10	1.6231e-08	KIF3A	kinesin family member 3A
81573	0.54257	0.35485	0.4917	28.834	8.3238e-10	1.6383e-08	ANKRD13C	ankyrin repeat domain 13C
79832	0.58433	0.41738	0.57093	28.822	8.3805e-10	1.647e-08	QSER1	glutamine and serine rich 1
147694	0.53724	0.2865	0.56782	28.809	8.4369e-10	1.6555e-08	ZNF548	zinc finger protein 548
57465	0.59599	0.40362	0.55017	28.752	8.705e-10	1.7031e-08	TBC1D24	TBC1 domain family member 24
10147	0.52041	0.33115	0.56926	28.739	8.7661e-10	1.7125e-08	SUGP2	SURP and G-patch domain containing 2
55683	0.50762	0.41845	0.75555	28.722	8.8463e-10	1.7255e-08	KANSL3	KAT8 regulatory NSL complex subunit 3
10514	0.55983	0.39979	0.55833	28.71	8.905e-10	1.7319e-08	MYBBP1A	MYB binding protein 1a
65125	0.5536	0.35686	0.57723	28.662	9.1383e-10	1.772e-08	WNK1	WNK lysine deficient protein kinase 1
152518	0.54906	0.38967	0.57137	28.655	9.1719e-10	1.7759e-08	NFXL1	"nuclear transcription factor, X-box binding like 1"
1660	0.55506	0.40444	0.61204	28.649	9.2017e-10	1.779e-08	DHX9	DExH-box helicase 9
222642	0.59725	0.23859	0.34055	28.604	9.4304e-10	1.819e-08	TSPO2	translocator protein 2
166378	0.6283	0.4528	0.51384	28.603	9.4365e-10	1.819e-08	SPATA5	spermatogenesis associated 5
80818	0.53517	0.31988	0.47736	28.557	9.6762e-10	1.8625e-08	ZNF436	zinc finger protein 436
79364	0.50774	0.2956	0.57181	28.519	9.8781e-10	1.8958e-08	ZXDC	ZXD family zinc finger C
90338	0.51913	0.29993	0.52013	28.49	1.0034e-09	1.9201e-08	ZNF160	zinc finger protein 160
10691	0.55785	0.30418	0.61449	28.476	1.0115e-09	1.9271e-08	GMEB1	glucocorticoid modulatory element binding protein 1
54811	0.55158	0.29681	0.51279	28.461	1.0195e-09	1.9368e-08	ZNF562	zinc finger protein 562
1613	0.51039	0.44262	0.64595	28.442	1.0303e-09	1.9545e-08	DAPK3	death associated protein kinase 3
30849	0.54489	0.31513	0.47263	28.436	1.0337e-09	1.958e-08	PIK3R4	phosphoinositide-3-kinase regulatory subunit 4
9584	0.54682	0.401	0.58808	28.433	1.0353e-09	1.9582e-08	RBM39	RNA binding motif protein 39
57120	0.57896	0.35487	0.57011	28.422	1.0418e-09	1.9678e-08	GOPC	golgi associated PDZ and coiled-coil motif containing
1739	0.51855	0.27781	0.48164	28.412	1.0475e-09	1.9757e-08	DLG1	discs large MAGUK scaffold protein 1
11176	0.50632	0.27222	0.47923	28.383	1.0642e-09	2.0042e-08	BAZ2A	bromodomain adjacent to zinc finger domain 2A
54765	0.51191	0.23828	0.49453	28.321	1.1005e-09	2.0602e-08	TRIM44	tripartite motif containing 44
79872	0.5639	0.41124	0.585	28.32	1.101e-09	2.0602e-08	CBLL1	Cbl proto-oncogene like 1
5434	0.52638	0.26776	0.48583	28.319	1.1016e-09	2.0602e-08	POLR2E	RNA polymerase II subunit E
27031	0.54691	0.35267	0.50556	28.319	1.1018e-09	2.0602e-08	NPHP3	nephrocystin 3
9991	0.52807	0.36535	0.50161	28.3	1.1132e-09	2.0755e-08	PTBP3	polypyrimidine tract binding protein 3
23091	0.50513	0.27833	0.52079	28.299	1.114e-09	2.0755e-08	ZC3H13	zinc finger CCCH-type containing 13
220074	0.5126	0.26601	0.47587	28.297	1.1155e-09	2.0755e-08	LRTOMT	leucine rich transmembrane and O-methyltransferase domain containing
57728	0.57284	0.37334	0.45086	28.29	1.1195e-09	2.0755e-08	WDR19	WD repeat domain 19
10051	0.51082	0.39538	0.53901	28.257	1.1401e-09	2.1108e-08	SMC4	structural maintenance of chromosomes 4
5291	0.53172	0.2994	0.55628	28.169	1.1961e-09	2.1928e-08	PIK3CB	"phosphatidylinositol-4,5-bisphosphate 3-kinase catalytic subunit beta"
3652	0.58045	0.26517	0.48356	28.158	1.2033e-09	2.2029e-08	IPP	intracisternal A particle-promoted polypeptide
57610	0.5219	0.30538	0.5388	28.134	1.2195e-09	2.2282e-08	RANBP10	RAN binding protein 10
57579	0.58656	0.31389	0.51834	28.13	1.2218e-09	2.2282e-08	FAM135A	family with sequence similarity 135 member A
4335	0.51788	0.31011	0.61342	28.13	1.2222e-09	2.2282e-08	MNT	MAX network transcriptional repressor
83448	0.50714	0.33843	0.44132	28.121	1.2283e-09	2.2361e-08	PUS7L	pseudouridine synthase 7 like
6731	0.60114	0.42078	0.57574	28.098	1.2434e-09	2.2585e-08	SRP72	signal recognition particle 72
10137	0.56567	0.38379	0.62837	28.098	1.244e-09	2.2585e-08	RBM12	RNA binding motif protein 12
29104	0.51802	0.31268	0.45844	28.088	1.2508e-09	2.2646e-08	N6AMT1	N-6 adenine-specific DNA methyltransferase 1
9728	0.58426	0.33563	0.51231	28.051	1.2763e-09	2.3012e-08	SECISBP2L	SECIS binding protein 2 like
66008	0.52566	0.26918	0.41925	27.981	1.326e-09	2.381e-08	TRAK2	trafficking kinesin protein 2
140461	0.50871	0.31497	0.53922	27.948	1.3503e-09	2.418e-08	ASB8	ankyrin repeat and SOCS box containing 8
7549	0.50856	0.27844	0.36217	27.898	1.3885e-09	2.4619e-08	ZNF2	zinc finger protein 2
4216	0.57316	0.37087	0.58039	27.896	1.3898e-09	2.4619e-08	MAP3K4	mitogen-activated protein kinase kinase kinase 4
148206	0.53983	0.32199	0.5798	27.891	1.3933e-09	2.4647e-08	ZNF714	zinc finger protein 714
79664	0.51815	0.30245	0.47133	27.843	1.431e-09	2.5144e-08	ICE2	interactor of little elongation complex ELL subunit 2
23247	0.5067	0.25262	0.5155	27.787	1.4758e-09	2.5792e-08	KIAA0556	KIAA0556
23515	0.51183	0.25535	0.55647	27.742	1.5125e-09	2.6365e-08	MORC3	MORC family CW-type zinc finger 3
92014	0.56748	0.40056	0.54911	27.709	1.5411e-09	2.6755e-08	SLC25A51	solute carrier family 25 member 51
23122	0.52385	0.3856	0.53039	27.679	1.5668e-09	2.7094e-08	CLASP2	cytoplasmic linker associated protein 2
26039	0.53541	0.34259	0.57967	27.667	1.5771e-09	2.7201e-08	SS18L1	SS18L1 subunit of BAF chromatin remodeling complex
8504	0.5019	0.38326	0.60069	27.638	1.6021e-09	2.752e-08	PEX3	peroxisomal biogenesis factor 3
55119	0.51951	0.36989	0.52612	27.636	1.604e-09	2.752e-08	PRPF38B	pre-mRNA processing factor 38B
10905	0.50081	0.28299	0.52341	27.594	1.6422e-09	2.8084e-08	MAN1A2	mannosidase alpha class 1A member 2
10363	0.60801	0.38092	0.58483	27.592	1.6437e-09	2.8084e-08	HMG20A	high mobility group 20A
387263	0.51011	0.41256	0.57786	27.59	1.6455e-09	2.8084e-08	C6orf120	chromosome 6 open reading frame 120
9987	0.54819	0.35081	0.47007	27.587	1.648e-09	2.8091e-08	HNRNPDL	heterogeneous nuclear ribonucleoprotein D like
84164	0.56109	0.35317	0.57036	27.584	1.6513e-09	2.8111e-08	ASCC2	activating signal cointegrator 1 complex subunit 2
405	0.50402	0.33032	0.5773	27.565	1.6683e-09	2.8348e-08	ARNT	aryl hydrocarbon receptor nuclear translocator
8880	0.50268	0.37276	0.62097	27.537	1.694e-09	2.8726e-08	FUBP1	far upstream element binding protein 1
8850	0.53546	0.32671	0.47597	27.517	1.7133e-09	2.8978e-08	KAT2B	lysine acetyltransferase 2B
55628	0.55893	0.36804	0.49011	27.51	1.7204e-09	2.906e-08	ZNF407	zinc finger protein 407
2035	0.58098	0.34577	0.62491	27.488	1.7407e-09	2.9365e-08	EPB41	erythrocyte membrane protein band 4.1
152992	0.51032	0.32466	0.58944	27.48	1.7492e-09	2.9471e-08	TRMT44	tRNA methyltransferase 44 homolog
23060	0.5501	0.3098	0.52469	27.463	1.7654e-09	2.9706e-08	ZNF609	zinc finger protein 609
8879	0.53048	0.40726	0.61122	27.45	1.7785e-09	2.9888e-08	SGPL1	sphingosine-1-phosphate lyase 1
9693	0.54539	0.31603	0.49275	27.439	1.7891e-09	3.0015e-08	RAPGEF2	Rap guanine nucleotide exchange factor 2
285193	0.50416	0.2353	0.43119	27.437	1.7907e-09	3.0015e-08	DUSP28	dual specificity phosphatase 28
84961	0.56914	0.33684	0.52652	27.431	1.7971e-09	3.0085e-08	FBXL20	F-box and leucine rich repeat protein 20
10671	0.50143	0.42495	0.65691	27.42	1.8082e-09	3.0193e-08	DCTN6	dynactin subunit 6
114826	0.53978	0.35596	0.53419	27.415	1.8125e-09	3.0227e-08	SMYD4	SET and MYND domain containing 4
22864	0.54618	0.31999	0.5889	27.388	1.8403e-09	3.0585e-08	R3HDM2	R3H domain containing 2
55734	0.53931	0.342	0.54445	27.386	1.8426e-09	3.0585e-08	ZFP64	ZFP64 zinc finger protein
4552	0.52707	0.41261	0.61248	27.385	1.8433e-09	3.0585e-08	MTRR	5-methyltetrahydrofolate-homocysteine methyltransferase reductase
23065	0.53742	0.28674	0.4447	27.375	1.8541e-09	3.0725e-08	EMC1	ER membrane protein complex subunit 1
55128	0.50536	0.33036	0.58626	27.365	1.864e-09	3.0843e-08	TRIM68	tripartite motif containing 68
112849	0.53072	0.20834	0.48396	27.363	1.8659e-09	3.0843e-08	L3HYPDH	trans-L-3-hydroxyproline dehydratase
84060	0.51221	0.27446	0.62088	27.34	1.8899e-09	3.12e-08	RBM48	RNA binding motif protein 48
5814	0.54134	0.28381	0.55617	27.321	1.9104e-09	3.1419e-08	PURB	purine rich element binding protein B
57003	0.50132	0.41452	0.54736	27.275	1.9592e-09	3.2031e-08	CCDC47	coiled-coil domain containing 47
29930	0.51682	0.13974	0.50887	27.264	1.9721e-09	3.2192e-08	PCDHB1	protocadherin beta 1
79791	0.5469	0.32729	0.4786	27.22	2.0208e-09	3.2856e-08	FBXO31	F-box protein 31
9444	0.52947	0.30542	0.49975	27.216	2.0245e-09	3.2856e-08	QKI	"QKI, KH domain containing RNA binding"
178	0.50437	0.34704	0.51352	27.216	2.0253e-09	3.2856e-08	AGL	"amylo-alpha-1, 6-glucosidase, 4-alpha-glucanotransferase"
6294	0.51137	0.38742	0.57941	27.126	2.1292e-09	3.4191e-08	SAFB	scaffold attachment factor B
83607	0.51559	0.3446	0.47882	27.124	2.1311e-09	3.4191e-08	AMMECR1L	AMMECR1 like
96459	0.5219	0.31226	0.53209	27.099	2.1611e-09	3.4588e-08	FNIP1	folliculin interacting protein 1
55632	0.50785	0.33245	0.55072	27.061	2.2076e-09	3.5203e-08	G2E3	G2/M-phase specific E3 ubiquitin protein ligase
261734	0.50421	0.2847	0.55662	27.045	2.2275e-09	3.5336e-08	NPHP4	nephrocystin 4
201626	0.515	0.34695	0.52476	27.029	2.2474e-09	3.5403e-08	PDE12	phosphodiesterase 12
222068	0.52201	0.24167	0.5414	26.994	2.2919e-09	3.5978e-08	TMED4	transmembrane p24 trafficking protein 4
163227	0.51211	0.304	0.4869	26.973	2.3193e-09	3.6303e-08	ZNF100	zinc finger protein 100
23312	0.53312	0.41151	0.52262	26.971	2.3208e-09	3.6303e-08	DMXL2	Dmx like 2
22828	0.55615	0.32196	0.5769	26.949	2.3504e-09	3.6661e-08	SCAF8	SR-related CTD associated factor 8
94104	0.52338	0.35874	0.53462	26.945	2.3549e-09	3.6661e-08	PAXBP1	PAX3 and PAX7 binding protein 1
79183	0.50835	0.24109	0.46273	26.931	2.3745e-09	3.6847e-08	TTPAL	alpha tocopherol transfer protein like
55773	0.51489	0.36207	0.49609	26.929	2.3765e-09	3.6847e-08	TBC1D23	TBC1 domain family member 23
23008	0.51508	0.32268	0.5779	26.909	2.4036e-09	3.7153e-08	KLHDC10	kelch domain containing 10
729993	0.5317	0.23526	0.50338	26.904	2.4101e-09	3.7211e-08	SHISA9	shisa family member 9
57492	0.54552	0.33936	0.57743	26.873	2.4525e-09	3.7776e-08	ARID1B	AT-rich interaction domain 1B
115209	0.53404	0.35285	0.55075	26.866	2.4616e-09	3.7872e-08	OMA1	OMA1 zinc metallopeptidase
206358	0.5578	0.36417	0.51463	26.858	2.4729e-09	3.8001e-08	SLC36A1	solute carrier family 36 member 1
23080	0.50578	0.28043	0.54791	26.817	2.5302e-09	3.8595e-08	AVL9	AVL9 cell migration associated
1200	0.50379	0.41605	0.56517	26.772	2.5951e-09	3.9235e-08	TPP1	tripeptidyl peptidase 1
9554	0.50687	0.33633	0.58219	26.767	2.6028e-09	3.9305e-08	SEC22B	"SEC22 homolog B, vesicle trafficking protein (gene/pseudogene)"
5532	0.51818	0.34256	0.5319	26.744	2.6357e-09	3.9711e-08	PPP3CB	protein phosphatase 3 catalytic subunit beta
7486	0.59902	0.32304	0.51154	26.643	2.7893e-09	4.1776e-08	WRN	WRN RecQ like helicase
23450	0.56627	0.32741	0.42348	26.64	2.795e-09	4.1776e-08	SF3B3	splicing factor 3b subunit 3
26235	0.58251	0.36345	0.53741	26.583	2.8855e-09	4.2954e-08	FBXL4	F-box and leucine rich repeat protein 4
84811	0.53532	0.45043	0.5371	26.576	2.8966e-09	4.3048e-08	BUD13	BUD13 homolog
57710	0.55089	0.28548	0.47459	26.57	2.9064e-09	4.3145e-08	KIAA1614	KIAA1614
9044	0.56246	0.374	0.59669	26.537	2.9615e-09	4.3815e-08	BTAF1	B-TFIID TATA-box binding protein associated factor 1
3743	0.51583	0.26307	0.37012	26.526	2.9794e-09	4.3939e-08	KCNA7	potassium voltage-gated channel subfamily A member 7
3796	0.50273	0.29669	0.55894	26.526	2.98e-09	4.3939e-08	KIF2A	kinesin family member 2A
2145	0.50397	0.24944	0.50399	26.48	3.0575e-09	4.4981e-08	EZH1	enhancer of zeste 1 polycomb repressive complex 2 subunit
585	0.52294	0.3018	0.63823	26.472	3.0711e-09	4.513e-08	BBS4	Bardet-Biedl syndrome 4
901	0.50837	0.31889	0.57342	26.438	3.1313e-09	4.5861e-08	CCNG2	cyclin G2
55764	0.54019	0.38449	0.57235	26.396	3.207e-09	4.6864e-08	IFT122	intraflagellar transport 122
125950	0.51773	0.36538	0.66035	26.301	3.3823e-09	4.9261e-08	RAVER1	"ribonucleoprotein, PTB binding 1"
9603	0.50443	0.34862	0.55837	26.299	3.3862e-09	4.9264e-08	NFE2L3	"nuclear factor, erythroid 2 like 3"
79086	0.53252	0.32453	0.48507	26.2	3.5815e-09	5.1646e-08	SMIM7	small integral membrane protein 7
80028	0.52348	0.27958	0.5016	26.148	3.6886e-09	5.3016e-08	FBXL18	F-box and leucine rich repeat protein 18
80817	0.50834	0.30366	0.53854	26.067	3.8614e-09	5.5196e-08	CEP44	centrosomal protein 44
133957	0.56459	0.27923	0.41821	26.057	3.883e-09	5.5445e-08	CCDC127	coiled-coil domain containing 127
160418	0.5154	0.3218	0.55687	26.04	3.9221e-09	5.5942e-08	TMTC3	transmembrane O-mannosyltransferase targeting cadherins 3
23367	0.54594	0.3255	0.60417	25.96	4.1041e-09	5.8221e-08	LARP1	"La ribonucleoprotein 1, translational regulator"
55320	0.53124	0.40784	0.55103	25.958	4.1092e-09	5.8231e-08	MIS18BP1	MIS18 binding protein 1
5394	0.52817	0.37653	0.62626	25.911	4.2201e-09	5.9673e-08	EXOSC10	exosome component 10
117608	0.51745	0.22238	0.52256	25.902	4.2405e-09	5.9715e-08	ZNF354B	zinc finger protein 354B
201973	0.50208	0.29593	0.56728	25.902	4.2413e-09	5.9715e-08	PRIMPOL	primase and DNA directed polymerase
1456	0.53698	0.30881	0.53074	25.888	4.2748e-09	5.9993e-08	CSNK1G3	casein kinase 1 gamma 3
170384	0.5224	0.37462	0.57917	25.853	4.3625e-09	6.1093e-08	FUT11	fucosyltransferase 11
22832	0.56684	0.26035	0.46804	25.841	4.391e-09	6.1427e-08	CEP162	centrosomal protein 162
56061	0.52611	0.39655	0.58073	25.825	4.432e-09	6.1868e-08	UBFD1	ubiquitin family domain containing 1
85015	0.54078	0.30731	0.51722	25.806	4.4788e-09	6.2323e-08	USP45	ubiquitin specific peptidase 45
9831	0.50954	0.26308	0.58239	25.772	4.5679e-09	6.3428e-08	ZNF623	zinc finger protein 623
23136	0.51124	0.29042	0.49043	25.763	4.5907e-09	6.3678e-08	EPB41L3	erythrocyte membrane protein band 4.1 like 3
2824	0.50768	0.23418	0.46712	25.759	4.6014e-09	6.3758e-08	GPM6B	glycoprotein M6B
26164	0.50271	0.37324	0.51438	25.747	4.6331e-09	6.4061e-08	MTG2	mitochondrial ribosome associated GTPase 2
85377	0.53127	0.29338	0.53367	25.72	4.705e-09	6.4919e-08	MICALL1	MICAL like 1
8396	0.51481	0.28284	0.50782	25.653	4.8878e-09	6.7191e-08	PIP4K2B	phosphatidylinositol-5-phosphate 4-kinase type 2 beta
1185	0.54001	0.33551	0.64739	25.649	4.9004e-09	6.7191e-08	CLCN6	chloride voltage-gated channel 6
55112	0.56233	0.36491	0.52265	25.645	4.9112e-09	6.7269e-08	WDR60	WD repeat domain 60
54902	0.51223	0.29344	0.52659	25.596	5.0495e-09	6.8804e-08	TTC19	tetratricopeptide repeat domain 19
10548	0.50132	0.32834	0.56108	25.579	5.1002e-09	6.9279e-08	TM9SF1	transmembrane 9 superfamily member 1
143187	0.51119	0.30932	0.61292	25.547	5.1936e-09	7.0401e-08	VTI1A	vesicle transport through interaction with t-SNAREs 1A
55660	0.50602	0.35964	0.5292	25.545	5.199e-09	7.0401e-08	PRPF40A	pre-mRNA processing factor 40 homolog A
7019	0.50652	0.38304	0.59425	25.525	5.2601e-09	7.0936e-08	TFAM	"transcription factor A, mitochondrial"
55041	0.55588	0.38525	0.54193	25.491	5.3618e-09	7.2158e-08	PLEKHB2	pleckstrin homology domain containing B2
54823	0.51757	0.35561	0.50936	25.453	5.4816e-09	7.3395e-08	SWT1	SWT1 RNA endoribonuclease homolog
9726	0.5357	0.34894	0.57501	25.355	5.7969e-09	7.6987e-08	ZNF646	zinc finger protein 646
51343	0.5357	0.35028	0.57817	25.349	5.8164e-09	7.7167e-08	FZR1	fizzy and cell division cycle 20 related 1
5824	0.50003	0.31679	0.54308	25.334	5.8675e-09	7.7688e-08	PEX19	peroxisomal biogenesis factor 19
49861	0.61098	0.36316	0.4533	25.306	5.9625e-09	7.8707e-08	CLDN20	claudin 20
64772	0.50951	0.27568	0.57715	25.265	6.1061e-09	8.0522e-08	ENGASE	endo-beta-N-acetylglucosaminidase
3066	0.50543	0.44423	0.5496	25.221	6.2635e-09	8.2514e-08	HDAC2	histone deacetylase 2
57459	0.54332	0.29984	0.44833	25.168	6.4569e-09	8.4481e-08	GATAD2B	GATA zinc finger domain containing 2B
84914	0.50201	0.28504	0.62882	25.159	6.489e-09	8.4803e-08	ZNF587	zinc finger protein 587
4848	0.50912	0.32277	0.5318	25.156	6.4997e-09	8.4859e-08	CNOT2	CCR4-NOT transcription complex subunit 2
10973	0.51979	0.33958	0.50576	25.1	6.7122e-09	8.7459e-08	ASCC3	activating signal cointegrator 1 complex subunit 3
23365	0.50684	0.3271	0.52106	25.069	6.8346e-09	8.8789e-08	ARHGEF12	Rho guanine nucleotide exchange factor 12
388569	0.51041	0.31183	0.57535	25.035	6.9711e-09	9.0204e-08	ZNF324B	zinc finger protein 324B
158158	0.51103	0.21939	0.35433	25.028	6.998e-09	9.0405e-08	RASEF	RAS and EF-hand domain containing
84210	0.52718	0.15076	0.3252	25.002	7.1026e-09	9.1454e-08	ANKRD20A1	ankyrin repeat domain 20 family member A1
7565	0.52658	0.3826	0.47529	24.994	7.1362e-09	9.1707e-08	ZNF17	zinc finger protein 17
118980	0.54251	0.27558	0.53234	24.986	7.1715e-09	9.198e-08	SFXN2	sideroflexin 2
221294	0.51396	0.31977	0.49937	24.839	7.8086e-09	9.9086e-08	NT5DC1	5'-nucleotidase domain containing 1
54704	0.54796	0.32855	0.47611	24.775	8.1029e-09	1.0223e-07	PDP1	pyruvate dehyrogenase phosphatase catalytic subunit 1
284391	0.50049	0.2324	0.54866	24.657	8.6759e-09	1.0872e-07	ZNF844	zinc finger protein 844
554251	0.51144	0.31788	0.49513	24.611	8.9114e-09	1.1114e-07	FBXO48	F-box protein 48
203523	0.56161	0.27411	0.51611	24.581	9.0693e-09	1.13e-07	ZNF449	zinc finger protein 449
29072	0.56376	0.3376	0.5131	24.531	9.3342e-09	1.1608e-07	SETD2	"SET domain containing 2, histone lysine methyltransferase"
51426	0.54285	0.30734	0.59034	24.518	9.4074e-09	1.1688e-07	POLK	DNA polymerase kappa
146057	0.506	0.30466	0.50724	24.5	9.5031e-09	1.1774e-07	TTBK2	tau tubulin kinase 2
22868	0.50736	0.35094	0.46342	24.497	9.5191e-09	1.1782e-07	FASTKD2	FAST kinase domains 2
51715	0.53155	0.3764	0.55825	24.491	9.5563e-09	1.181e-07	RAB23	"RAB23, member RAS oncogene family"
201931	0.50639	0.32051	0.55972	24.443	9.8281e-09	1.2074e-07	TMEM192	transmembrane protein 192
92797	0.52396	0.27656	0.52105	24.418	9.9726e-09	1.2206e-07	HELB	DNA helicase B
3097	0.50309	0.32781	0.54552	24.408	1.0028e-08	1.2251e-07	HIVEP2	HIVEP zinc finger 2
55213	0.51413	0.30134	0.54744	24.399	1.0079e-08	1.2297e-07	RCBTB1	RCC1 and BTB domain containing protein 1
23269	0.57098	0.34398	0.45116	24.39	1.0137e-08	1.2349e-07	MGA	MAX dimerization protein MGA
283373	0.52602	0.33223	0.49417	24.323	1.0537e-08	1.2781e-07	ANKRD52	ankyrin repeat domain 52
160287	0.52732	0.28582	0.49034	24.313	1.06e-08	1.2818e-07	LDHAL6A	lactate dehydrogenase A like 6A
11234	0.50335	0.40191	0.67732	24.308	1.0632e-08	1.2821e-07	HPS5	HPS5 biogenesis of lysosomal organelles complex 2 subunit 2
123879	0.53139	0.35516	0.57503	24.299	1.0688e-08	1.2865e-07	DCUN1D3	defective in cullin neddylation 1 domain containing 3
55670	0.53491	0.31058	0.51509	24.282	1.0794e-08	1.2967e-07	PEX26	peroxisomal biogenesis factor 26
114790	0.51215	0.27349	0.52659	24.239	1.1072e-08	1.3254e-07	STK11IP	serine/threonine kinase 11 interacting protein
246175	0.51099	0.30272	0.48768	24.227	1.1147e-08	1.3307e-07	CNOT6L	CCR4-NOT transcription complex subunit 6 like
57556	0.5072	0.29312	0.49693	24.174	1.1499e-08	1.3666e-07	SEMA6A	semaphorin 6A
100101267	0.5765	0.32169	0.52486	24.143	1.1706e-08	1.3874e-07	POM121C	POM121 transmembrane nucleoporin C
57763	0.52146	0.26281	0.45334	24.13	1.1799e-08	1.3958e-07	ANKRA2	ankyrin repeat family A member 2
7469	0.50767	0.37572	0.66986	24.121	1.1858e-08	1.4016e-07	NELFA	negative elongation factor complex member A
23098	0.51728	0.2178	0.47388	24.113	1.1917e-08	1.4069e-07	SARM1	sterile alpha and TIR motif containing 1
63894	0.50031	0.30686	0.46775	24.112	1.1924e-08	1.4069e-07	VIPAS39	"VPS33B interacting protein, apical-basolateral polarity regulator, spe-39 homolog"
57091	0.54533	0.31089	0.4847	24.049	1.2374e-08	1.456e-07	CASS4	Cas scaffold protein family member 4
100310846	0.55376	0.31345	0.50107	23.968	1.2977e-08	1.5147e-07	ANKRD61	ankyrin repeat domain 61
375035	0.50194	0.32245	0.57652	23.938	1.3204e-08	1.5358e-07	SFT2D2	SFT2 domain containing 2
7290	0.56961	0.39959	0.56251	23.934	1.3234e-08	1.5379e-07	HIRA	histone cell cycle regulator
51735	0.51036	0.29791	0.47339	23.917	1.337e-08	1.551e-07	RAPGEF6	Rap guanine nucleotide exchange factor 6
10179	0.50858	0.34018	0.53186	23.889	1.3596e-08	1.573e-07	RBM7	RNA binding motif protein 7
100506084	0.51332	0.33777	0.59627	23.882	1.365e-08	1.5778e-07	ARL17B	ADP ribosylation factor like GTPase 17B
84071	0.52762	0.28518	0.48556	23.869	1.3754e-08	1.5871e-07	ARMC2	armadillo repeat containing 2
375287	0.51634	0.28458	0.57043	23.836	1.4026e-08	1.6133e-07	RBM43	RNA binding motif protein 43
7516	0.57033	0.3334	0.46149	23.835	1.4033e-08	1.6133e-07	XRCC2	X-ray repair cross complementing 2
9620	0.55584	0.16936	0.40971	23.834	1.4044e-08	1.6133e-07	CELSR1	cadherin EGF LAG seven-pass G-type receptor 1
57546	0.52346	0.33602	0.51266	23.831	1.4062e-08	1.6141e-07	PDP2	pyruvate dehyrogenase phosphatase catalytic subunit 2
285440	0.5128	0.29282	0.5069	23.821	1.415e-08	1.6213e-07	CYP4V2	cytochrome P450 family 4 subfamily V member 2
84307	0.50021	0.28892	0.47101	23.806	1.4275e-08	1.6314e-07	ZNF397	zinc finger protein 397
23161	0.52061	0.31698	0.4945	23.773	1.4558e-08	1.6592e-07	SNX13	sorting nexin 13
125919	0.52173	0.28968	0.54676	23.704	1.5156e-08	1.7169e-07	ZNF543	zinc finger protein 543
55737	0.5048	0.3194	0.50189	23.698	1.5213e-08	1.7205e-07	VPS35	VPS35 retromer complex component
9716	0.50083	0.30164	0.58304	23.633	1.5804e-08	1.7754e-07	AQR	aquarius intron-binding spliceosomal factor
5257	0.53661	0.31572	0.44174	23.608	1.6041e-08	1.7925e-07	PHKB	phosphorylase kinase regulatory subunit beta
996	0.50286	0.40865	0.54892	23.605	1.6068e-08	1.794e-07	CDC27	cell division cycle 27
55904	0.51178	0.29789	0.51885	23.6	1.6123e-08	1.798e-07	KMT2E	lysine methyltransferase 2E
55787	0.50197	0.33463	0.56113	23.575	1.6362e-08	1.8195e-07	TXLNG	taxilin gamma
26146	0.50388	0.24716	0.49039	23.558	1.6523e-08	1.8339e-07	TRAF3IP1	TRAF3 interacting protein 1
54856	0.53749	0.31567	0.53474	23.52	1.6899e-08	1.8693e-07	GON4L	gon-4 like
2086	0.50693	0.336	0.51567	23.495	1.7149e-08	1.8922e-07	ERV3-1	"endogenous retrovirus group 3 member 1, envelope"
10930	0.50135	0.17095	0.31686	23.478	1.7331e-08	1.9107e-07	APOBEC2	apolipoprotein B mRNA editing enzyme catalytic subunit 2
9759	0.51393	0.25111	0.51672	23.436	1.7764e-08	1.9469e-07	HDAC4	histone deacetylase 4
401548	0.50886	0.30277	0.50468	23.307	1.9176e-08	2.0842e-07	SNX30	sorting nexin family member 30
5030	0.50244	0.17262	0.2587	23.29	1.9371e-08	2.1002e-07	P2RY4	pyrimidinergic receptor P2Y4
400818	0.51122	0.26835	0.48155	23.286	1.9417e-08	2.1017e-07	NBPF9	NBPF member 9
157680	0.55612	0.34784	0.52609	23.236	2.0009e-08	2.1533e-07	VPS13B	vacuolar protein sorting 13 homolog B
160728	0.54688	0.31512	0.47493	23.149	2.1068e-08	2.2416e-07	SLC5A8	solute carrier family 5 member 8
348825	0.51069	0.25013	0.52561	23.073	2.2053e-08	2.3368e-07	TPRXL	tetrapeptide repeat homeobox like
149420	0.54143	0.33251	0.55089	23.01	2.289e-08	2.41e-07	PDIK1L	PDLIM1 interacting kinase 1 like
51347	0.51833	0.33793	0.51577	23.008	2.2924e-08	2.4116e-07	TAOK3	TAO kinase 3
353088	0.51359	0.25354	0.53028	22.976	2.3356e-08	2.4473e-07	ZNF429	zinc finger protein 429
92285	0.52094	0.21584	0.51995	22.952	2.3704e-08	2.4817e-07	ZNF585B	zinc finger protein 585B
54955	0.50321	0.35667	0.51432	22.863	2.4996e-08	2.6004e-07	C1orf109	chromosome 1 open reading frame 109
55035	0.52839	0.33013	0.50112	22.726	2.7141e-08	2.7838e-07	NOL8	nucleolar protein 8
55023	0.50389	0.27212	0.60787	22.722	2.7198e-08	2.7852e-07	PHIP	pleckstrin homology domain interacting protein
120935	0.52763	0.23094	0.43028	22.678	2.7925e-08	2.8508e-07	CCDC38	coiled-coil domain containing 38
283450	0.52055	0.36042	0.5258	22.676	2.7958e-08	2.8519e-07	HECTD4	HECT domain E3 ubiquitin protein ligase 4
2005	0.50199	0.28776	0.56314	22.643	2.8529e-08	2.8968e-07	ELK4	ETS transcription factor ELK4
23265	0.51227	0.28696	0.65383	22.63	2.8742e-08	2.916e-07	EXOC7	exocyst complex component 7
9183	0.51628	0.41489	0.50184	22.533	3.0479e-08	3.0685e-07	ZW10	zw10 kinetochore protein
23097	0.51102	0.29382	0.50151	22.41	3.2835e-08	3.2595e-07	CDK19	cyclin dependent kinase 19
5863	0.50065	0.33982	0.51242	22.389	3.3238e-08	3.2918e-07	RGL2	ral guanine nucleotide dissociation stimulator like 2
26035	0.50446	0.35832	0.51295	22.37	3.3631e-08	3.322e-07	GLCE	glucuronic acid epimerase
64747	0.51419	0.39957	0.57684	22.357	3.3894e-08	3.3405e-07	MFSD1	major facilitator superfamily domain containing 1
5828	0.51491	0.4334	0.5702	22.298	3.5129e-08	3.4364e-07	PEX2	peroxisomal biogenesis factor 2
9585	0.50182	0.36725	0.52183	22.281	3.5493e-08	3.4694e-07	KIF20B	kinesin family member 20B
79753	0.52126	0.29068	0.54148	22.228	3.6641e-08	3.5603e-07	SNIP1	Smad nuclear interacting protein 1
11019	0.52431	0.33645	0.51549	22.215	3.694e-08	3.5841e-07	LIAS	lipoic acid synthetase
10466	0.56131	0.40704	0.49627	22.179	3.7743e-08	3.6485e-07	COG5	component of oligomeric golgi complex 5
339500	0.50868	0.23749	0.58162	22.146	3.8507e-08	3.7169e-07	ZNF678	zinc finger protein 678
10270	0.50305	0.32006	0.53396	22.126	3.8993e-08	3.7527e-07	AKAP8	A-kinase anchoring protein 8
152926	0.5369	0.25868	0.54929	22.121	3.9094e-08	3.7569e-07	PPM1K	"protein phosphatase, Mg2+/Mn2+ dependent 1K"
146050	0.53184	0.35729	0.52568	22.025	4.1456e-08	3.9578e-07	ZSCAN29	zinc finger and SCAN domain containing 29
11218	0.50429	0.33908	0.61162	21.849	4.613e-08	4.3375e-07	DDX20	DEAD-box helicase 20
100507608	0.50031	0.29167	0.46668	21.848	4.6162e-08	4.3375e-07	KRTAP9-6	keratin associated protein 9-6
84166	0.55411	0.2729	0.55377	21.669	5.15e-08	4.7607e-07	NLRC5	NLR family CARD domain containing 5
84905	0.508	0.21749	0.47102	21.612	5.3321e-08	4.9117e-07	ZNF341	zinc finger protein 341
257068	0.52303	0.18796	0.41744	21.546	5.5529e-08	5.0901e-07	PLCXD2	phosphatidylinositol specific phospholipase C X domain containing 2
55814	0.5219	0.37234	0.5586	21.524	5.6305e-08	5.1504e-07	BDP1	"B double prime 1, subunit of RNA polymerase III transcription initiation factor IIIB"
6973	0.59577	0.2599	0.33665	21.516	5.6585e-08	5.1687e-07	TRGV1	T cell receptor gamma variable 1 (non-functional)
8019	0.51357	0.28568	0.57081	21.386	6.1283e-08	5.5361e-07	BRD3	bromodomain containing 3
23376	0.52676	0.27137	0.62101	21.38	6.1513e-08	5.5532e-07	UFL1	UFM1 specific ligase 1
4524	0.52657	0.29509	0.52604	21.349	6.2683e-08	5.6393e-07	MTHFR	methylenetetrahydrofolate reductase
339834	0.5182	0.26823	0.42273	21.3	6.462e-08	5.7826e-07	CCDC36	coiled-coil domain containing 36
84519	0.51745	0.33209	0.55644	21.299	6.4628e-08	5.7826e-07	ACRBP	acrosin binding protein
79621	0.51652	0.32103	0.5576	21.23	6.7467e-08	5.9876e-07	RNASEH2B	ribonuclease H2 subunit B
9677	0.50807	0.32817	0.51598	21.215	6.8072e-08	6.0209e-07	PPIP5K1	diphosphoinositol pentakisphosphate kinase 1
201163	0.51829	0.36018	0.55946	21.159	7.0462e-08	6.2029e-07	FLCN	folliculin
57186	0.51024	0.20414	0.48517	21.106	7.2827e-08	6.3769e-07	RALGAPA2	Ral GTPase activating protein catalytic subunit alpha 2
63967	0.52135	0.39732	0.55657	21.043	7.5714e-08	6.5988e-07	CLSPN	claspin
283337	0.5025	0.27244	0.52536	20.995	7.8014e-08	6.7499e-07	ZNF740	zinc finger protein 740
3482	0.5053	0.4144	0.54603	20.987	7.8381e-08	6.7727e-07	IGF2R	insulin like growth factor 2 receptor
90333	0.51205	0.28458	0.59883	20.972	7.9124e-08	6.81e-07	ZNF468	zinc finger protein 468
9392	0.51548	0.33827	0.44953	20.879	8.3801e-08	7.1375e-07	TGFBRAP1	transforming growth factor beta receptor associated protein 1
757	0.54272	0.35072	0.603	20.84	8.589e-08	7.2776e-07	TMEM50B	transmembrane protein 50B
23673	0.50696	0.37658	0.54753	20.621	9.8394e-08	8.1681e-07	STX12	syntaxin 12
80055	0.51434	0.27587	0.4543	20.605	9.9371e-08	8.244e-07	PGAP1	post-GPI attachment to proteins inositol deacylase 1
135138	0.57526	0.26748	0.42809	20.499	1.0621e-07	8.7224e-07	PACRG	parkin coregulated
283489	0.5011	0.36653	0.62348	20.459	1.0887e-07	8.9081e-07	CHAMP1	chromosome alignment maintaining phosphoprotein 1
6935	0.54729	0.36892	0.58972	20.394	1.1342e-07	9.2285e-07	ZEB1	zinc finger E-box binding homeobox 1
100652748	0.53811	0.31	0.49237	20.39	1.1367e-07	9.2433e-07	TIMM23B	translocase of inner mitochondrial membrane 23 homolog B
8496	0.50951	0.26407	0.43469	20.309	1.1959e-07	9.6226e-07	PPFIBP1	PPFIA binding protein 1
55106	0.52251	0.28931	0.5733	20.259	1.2345e-07	9.8551e-07	SLFN12	schlafen family member 12
728927	0.5088	0.29342	0.49303	20.25	1.241e-07	9.8764e-07	ZNF736	zinc finger protein 736
84986	0.55111	0.34431	0.51513	19.996	1.4564e-07	1.1303e-06	ARHGAP19	Rho GTPase activating protein 19
55284	0.50638	0.32013	0.52471	19.905	1.5427e-07	1.1865e-06	UBE2W	ubiquitin conjugating enzyme E2 W
11276	0.50961	0.30542	0.50626	19.901	1.5459e-07	1.1878e-06	SYNRG	synergin gamma
84920	0.51634	0.36712	0.54185	19.839	1.6079e-07	1.2289e-06	ALG10	"ALG10 alpha-1,2-glucosyltransferase"
54815	0.50672	0.32743	0.54423	19.798	1.6504e-07	1.257e-06	GATAD2A	GATA zinc finger domain containing 2A
55527	0.51653	0.30434	0.43647	19.647	1.8166e-07	1.3685e-06	FEM1A	fem-1 homolog A
5928	0.51402	0.40521	0.63413	19.628	1.8381e-07	1.3808e-06	RBBP4	"RB binding protein 4, chromatin remodeling factor"
4124	0.50047	0.32595	0.53586	19.509	1.9831e-07	1.4632e-06	MAN2A1	mannosidase alpha class 2A member 1
6885	0.5164	0.29815	0.57862	19.459	2.0477e-07	1.5041e-06	MAP3K7	mitogen-activated protein kinase kinase kinase 7
57107	0.50145	0.34045	0.49418	19.335	2.2155e-07	1.6062e-06	PDSS2	decaprenyl diphosphate synthase subunit 2
55735	0.51759	0.26067	0.54556	19.307	2.2549e-07	1.6294e-06	DNAJC11	DnaJ heat shock protein family (Hsp40) member C11
60561	0.50063	0.29213	0.5449	19.191	2.4291e-07	1.7371e-06	RINT1	RAD50 interactor 1
7576	0.54998	0.3371	0.60912	19.103	2.5705e-07	1.8292e-06	ZNF28	zinc finger protein 28
7768	0.52032	0.29316	0.57356	18.94	2.8531e-07	2.0053e-06	ZNF225	zinc finger protein 225
57038	0.51181	0.2717	0.60243	18.878	2.9708e-07	2.0757e-06	RARS2	"arginyl-tRNA synthetase 2, mitochondrial"
28752	0.56284	0.31983	0.49251	18.554	3.6613e-07	2.4815e-06	TRAJ3	T cell receptor alpha joining 3
100381270	0.55307	0.35303	0.46913	18.431	3.9652e-07	2.6545e-06	ZBED6	zinc finger BED-type containing 6
79956	0.52318	0.24399	0.35359	18.376	4.1096e-07	2.7358e-06	ERMP1	endoplasmic reticulum metallopeptidase 1
85452	0.51094	0.27057	0.53845	18.348	4.1852e-07	2.7749e-06	CFAP74	cilia and flagella associated protein 74
3676	0.51522	0.3471	0.58142	18.231	4.5168e-07	2.9632e-06	ITGA4	integrin subunit alpha 4
100529063	0.52239	0.27869	0.32985	17.727	6.284e-07	3.9469e-06	BCL2L2-PABPN1	BCL2L2-PABPN1 readthrough
2309	0.50091	0.27061	0.46793	17.717	6.325e-07	3.965e-06	FOXO3	forkhead box O3
28748	0.57371	0.3091	0.32793	16.754	1.1998e-06	6.8349e-06	TRAJ7	T cell receptor alpha joining 7
6976	0.50919	0.27724	0.47226	16.634	1.3008e-06	7.3526e-06	TRGV3	T cell receptor gamma variable 3
2822	0.50467	0.32937	0.40682	15.47	2.8716e-06	1.4607e-05	GPLD1	glycosylphosphatidylinositol specific phospholipase D1
8899	0.6169	0.3116	0.3416	15.229	3.3918e-06	1.7008e-05	PRPF4B	pre-mRNA processing factor 4B
7402	0.50763	0.25177	0.49996	14.279	6.5852e-06	3.0448e-05	UTRN	utrophin
28749	0.5012	0.27426	0.37693	14.031	7.8467e-06	3.5504e-05	TRAJ6	T cell receptor alpha joining 6
28751	0.53684	0.34807	0.46826	13.519	1.1304e-05	4.9163e-05	TRAJ4	T cell receptor alpha joining 4
5243	0.50174	0.27834	0.44293	13.478	1.1636e-05	5.0406e-05	ABCB1	ATP binding cassette subfamily B member 1
57721	0.48975	0.34986	0.7293	35.987	2.1114e-11	1.1205e-09	METTL14	methyltransferase like 14
164	0.49257	0.33802	0.50401	35.724	2.4007e-11	1.2197e-09	AP1G1	adaptor related protein complex 1 subunit gamma 1
8939	0.49474	0.32338	0.55319	35.685	2.4461e-11	1.2332e-09	FUBP3	far upstream element binding protein 3
222663	0.49602	0.16425	0.30115	35.448	2.7482e-11	1.3293e-09	SCUBE3	"signal peptide, CUB domain and EGF like domain containing 3"
10463	0.4697	0.34698	0.69183	35.327	2.9164e-11	1.3542e-09	SLC30A9	solute carrier family 30 member 9
23315	0.49525	0.25059	0.57781	35.237	3.0482e-11	1.3971e-09	SLC9A8	solute carrier family 9 member A8
91369	0.48208	0.3116	0.49505	34.226	5.0318e-11	2.0048e-09	ANKRD40	ankyrin repeat domain 40
22884	0.48325	0.32983	0.61948	34.03	5.5495e-11	2.1208e-09	WDR37	WD repeat domain 37
5310	0.49783	0.20723	0.49669	33.974	5.7076e-11	2.1682e-09	PKD1	"polycystin 1, transient receptor potential channel interacting"
204851	0.45425	0.29768	0.46249	33.634	6.7731e-11	2.4593e-09	HIPK1	homeodomain interacting protein kinase 1
11231	0.49776	0.28969	0.57634	33.352	7.8111e-11	2.7418e-09	SEC63	"SEC63 homolog, protein translocation regulator"
59340	0.46588	0.1717	0.32613	33.313	7.966e-11	2.7787e-09	HRH4	histamine receptor H4
79230	0.48872	0.2883	0.61743	33.217	8.3605e-11	2.8465e-09	ZNF557	zinc finger protein 557
10285	0.45111	0.39989	0.54438	33.099	8.8798e-11	2.9845e-09	SMNDC1	survival motor neuron domain containing 1
57606	0.45499	0.28	0.69644	33.055	9.0802e-11	3.0286e-09	SLAIN2	SLAIN motif family member 2
23293	0.4956	0.36467	0.67194	33	9.3365e-11	3.0983e-09	SMG6	SMG6 nonsense mediated mRNA decay factor
5007	0.4944	0.31542	0.47147	32.735	1.069e-10	3.4133e-09	OSBP	oxysterol binding protein
1398	0.48288	0.37382	0.62768	32.734	1.0695e-10	3.4133e-09	CRK	"CRK proto-oncogene, adaptor protein"
23125	0.48963	0.39315	0.67582	32.597	1.147e-10	3.6032e-09	CAMTA2	calmodulin binding transcription activator 2
50809	0.49881	0.35335	0.493	32.395	1.2721e-10	3.8775e-09	HP1BP3	heterochromatin protein 1 binding protein 3
84942	0.47742	0.18249	0.55034	32.205	1.4027e-10	4.1226e-09	WDR73	WD repeat domain 73
23264	0.46999	0.2962	0.571	32.155	1.4392e-10	4.2108e-09	ZC3H7B	zinc finger CCCH-type containing 7B
22978	0.48763	0.36135	0.54902	31.843	1.6905e-10	4.7607e-09	NT5C2	"5'-nucleotidase, cytosolic II"
56254	0.4985	0.32258	0.48383	31.769	1.7562e-10	4.887e-09	RNF20	ring finger protein 20
130813	0.49842	0.18729	0.38306	31.519	1.9995e-10	5.382e-09	C2orf50	chromosome 2 open reading frame 50
23522	0.49954	0.30853	0.48431	31.447	2.0767e-10	5.578e-09	KAT6B	lysine acetyltransferase 6B
8505	0.49237	0.36723	0.57845	31.394	2.1347e-10	5.6757e-09	PARG	poly(ADP-ribose) glycohydrolase
27236	0.4679	0.34896	0.58092	31.332	2.2047e-10	5.803e-09	ARFIP1	ADP ribosylation factor interacting protein 1
56980	0.44756	0.2943	0.36405	31.301	2.2402e-10	5.8846e-09	PRDM10	PR/SET domain 10
8085	0.49587	0.32693	0.58167	30.996	2.6283e-10	6.5875e-09	KMT2D	lysine methyltransferase 2D
8031	0.49173	0.40089	0.54206	30.964	2.6721e-10	6.659e-09	NCOA4	nuclear receptor coactivator 4
79842	0.47724	0.19348	0.45939	30.833	2.8631e-10	7.0654e-09	ZBTB3	zinc finger and BTB domain containing 3
51528	0.46898	0.42651	0.70122	30.723	3.0331e-10	7.4037e-09	JKAMP	JNK1/MAPK8 associated membrane protein
6601	0.48767	0.31596	0.58552	30.681	3.1019e-10	7.5363e-09	SMARCC2	"SWI/SNF related, matrix associated, actin dependent regulator of chromatin subfamily c member 2"
84872	0.46901	0.23076	0.44463	30.679	3.1047e-10	7.5363e-09	ZC3H10	zinc finger CCCH-type containing 10
157922	0.49757	0.33195	0.47723	30.647	3.1579e-10	7.6028e-09	CAMSAP1	calmodulin regulated spectrin associated protein 1
9559	0.48883	0.38032	0.53733	30.552	3.3207e-10	7.9179e-09	VPS26A	"VPS26, retromer complex component A"
10283	0.49327	0.41526	0.62551	30.541	3.3397e-10	7.9286e-09	CWC27	CWC27 spliceosome associated cyclophilin
1781	0.47987	0.35479	0.63783	30.513	3.3897e-10	8.0203e-09	DYNC1I2	dynein cytoplasmic 1 intermediate chain 2
1997	0.47114	0.36965	0.6034	30.456	3.4935e-10	8.2212e-09	ELF1	E74 like ETS transcription factor 1
11102	0.48079	0.33951	0.54435	30.272	3.8502e-10	8.9641e-09	RPP14	ribonuclease P/MRP subunit p14
84294	0.48375	0.27464	0.5829	30.255	3.8839e-10	8.9948e-09	UTP23	UTP23 small subunit processome component
51663	0.47545	0.33949	0.5522	30.229	3.9394e-10	9.1073e-09	ZFR	zinc finger RNA binding protein
55627	0.49932	0.34521	0.65142	30.217	3.9636e-10	9.1469e-09	SMPD4	sphingomyelin phosphodiesterase 4
149371	0.49141	0.30275	0.67274	30.2	4.0005e-10	9.1997e-09	EXOC8	exocyst complex component 8
2965	0.49356	0.36502	0.55767	30.187	4.0284e-10	9.2219e-09	GTF2H1	general transcription factor IIH subunit 1
79411	0.48241	0.21719	0.50346	30.177	4.0483e-10	9.2428e-09	GLB1L	galactosidase beta 1 like
889	0.49494	0.30677	0.58666	30.174	4.0545e-10	9.2428e-09	KRIT1	KRIT1 ankyrin repeat containing
64328	0.47581	0.27355	0.53768	30.169	4.0657e-10	9.2523e-09	XPO4	exportin 4
83452	0.49823	0.29849	0.52069	30.129	4.1533e-10	9.4027e-09	RAB33B	"RAB33B, member RAS oncogene family"
6942	0.45501	0.26103	0.61247	30.114	4.1872e-10	9.4468e-09	TCF20	transcription factor 20
29102	0.45203	0.30121	0.39209	29.959	4.5468e-10	1.0136e-08	DROSHA	drosha ribonuclease III
26005	0.47955	0.27972	0.51021	29.863	4.7857e-10	1.0614e-08	C2CD3	C2 domain containing 3 centriole elongation regulator
51534	0.48843	0.44812	0.64133	29.718	5.1721e-10	1.1322e-08	VTA1	vesicle trafficking 1
55625	0.47911	0.3141	0.42482	29.657	5.3425e-10	1.1575e-08	ZDHHC7	zinc finger DHHC-type palmitoyltransferase 7
60313	0.49663	0.36798	0.46595	29.647	5.3701e-10	1.1616e-08	GPBP1L1	GC-rich promoter binding protein 1 like 1
9698	0.49453	0.294	0.63577	29.614	5.4681e-10	1.1769e-08	PUM1	pumilio RNA binding family member 1
9020	0.49869	0.29899	0.60095	29.51	5.7811e-10	1.2262e-08	MAP3K14	mitogen-activated protein kinase kinase kinase 14
10092	0.47865	0.4114	0.71528	29.497	5.8214e-10	1.2327e-08	ARPC5	actin related protein 2/3 complex subunit 5
57684	0.49534	0.33383	0.52227	29.472	5.8997e-10	1.2413e-08	ZBTB26	zinc finger and BTB domain containing 26
5786	0.44372	0.26425	0.60446	29.462	5.9323e-10	1.2442e-08	PTPRA	protein tyrosine phosphatase receptor type A
23332	0.4878	0.3309	0.50318	29.456	5.952e-10	1.2463e-08	CLASP1	cytoplasmic linker associated protein 1
283219	0.48598	0.22782	0.39228	29.381	6.1952e-10	1.291e-08	KCTD21	potassium channel tetramerization domain containing 21
56252	0.48415	0.30061	0.47217	29.364	6.2536e-10	1.3011e-08	YLPM1	YLP motif containing 1
57786	0.4648	0.30548	0.50034	29.294	6.4908e-10	1.342e-08	RBAK	RB associated KRAB zinc finger
23405	0.48791	0.31944	0.49998	29.197	6.839e-10	1.3985e-08	DICER1	"dicer 1, ribonuclease III"
114625	0.49044	0.26456	0.57943	29.141	7.05e-10	1.4327e-08	ERMAP	erythroblast membrane associated protein (Scianna blood group)
6868	0.44336	0.31923	0.59928	29.049	7.4113e-10	1.4946e-08	ADAM17	ADAM metallopeptidase domain 17
10401	0.48857	0.32354	0.62221	29.008	7.5741e-10	1.5204e-08	PIAS3	protein inhibitor of activated STAT 3
8846	0.49195	0.40357	0.63254	28.966	7.7517e-10	1.5466e-08	ALKBH1	"alkB homolog 1, histone H2A dioxygenase"
360023	0.45717	0.25962	0.46723	28.925	7.9224e-10	1.5734e-08	ZBTB41	zinc finger and BTB domain containing 41
7155	0.48918	0.36432	0.59921	28.92	7.9455e-10	1.5749e-08	TOP2B	DNA topoisomerase II beta
23545	0.46674	0.21002	0.39892	28.918	7.9539e-10	1.5749e-08	ATP6V0A2	ATPase H+ transporting V0 subunit a2
8548	0.47177	0.34945	0.56196	28.894	8.0597e-10	1.5911e-08	BLZF1	basic leucine zipper nuclear factor 1
55125	0.47909	0.32229	0.5418	28.774	8.5996e-10	1.685e-08	CEP192	centrosomal protein 192
257160	0.47966	0.29614	0.52214	28.716	8.8749e-10	1.7286e-08	RNF214	ring finger protein 214
55193	0.48994	0.34619	0.59361	28.695	8.9788e-10	1.7436e-08	PBRM1	polybromo 1
84450	0.47063	0.32802	0.60121	28.552	9.704e-10	1.8651e-08	ZNF512	zinc finger protein 512
27183	0.49043	0.3117	0.56336	28.494	1.0016e-09	1.9195e-08	VPS4A	vacuolar protein sorting 4 homolog A
9778	0.46309	0.27351	0.5616	28.486	1.0058e-09	1.922e-08	KIAA0232	KIAA0232
10933	0.48465	0.37202	0.60305	28.479	1.0094e-09	1.926e-08	MORF4L1	mortality factor 4 like 1
7531	0.47088	0.40893	0.69097	28.471	1.0144e-09	1.9298e-08	YWHAE	tyrosine 3-monooxygenase/tryptophan 5-monooxygenase activation protein epsilon
1387	0.46961	0.22718	0.56331	28.357	1.079e-09	2.0292e-08	CREBBP	CREB binding protein
54878	0.46628	0.31434	0.40631	28.295	1.1165e-09	2.0755e-08	DPP8	dipeptidyl peptidase 8
10048	0.48398	0.43062	0.543	28.293	1.1179e-09	2.0755e-08	RANBP9	RAN binding protein 9
9205	0.45066	0.30863	0.57741	28.253	1.1426e-09	2.1125e-08	ZMYM5	zinc finger MYM-type containing 5
25930	0.49365	0.32247	0.67226	28.226	1.1594e-09	2.1405e-08	PTPN23	protein tyrosine phosphatase non-receptor type 23
90826	0.45718	0.26317	0.44725	28.211	1.1689e-09	2.155e-08	PRMT9	protein arginine methyltransferase 9
7597	0.46793	0.23479	0.40815	28.208	1.1709e-09	2.1557e-08	ZBTB25	zinc finger and BTB domain containing 25
79892	0.47604	0.4115	0.64016	28.186	1.1849e-09	2.1783e-08	MCMBP	minichromosome maintenance complex binding protein
79939	0.47254	0.29794	0.66696	28.179	1.1898e-09	2.1843e-08	SLC35E1	solute carrier family 35 member E1
51366	0.49445	0.33941	0.51939	28.092	1.2478e-09	2.2622e-08	UBR5	ubiquitin protein ligase E3 component n-recognin 5
114882	0.49376	0.33016	0.5676	28.068	1.2642e-09	2.2856e-08	OSBPL8	oxysterol binding protein like 8
55027	0.45722	0.20435	0.51201	28.058	1.2713e-09	2.2953e-08	HEATR3	HEAT repeat containing 3
5976	0.4729	0.33952	0.74115	28.028	1.2925e-09	2.3272e-08	UPF1	UPF1 RNA helicase and ATPase
132949	0.49455	0.27429	0.61837	28.019	1.299e-09	2.3358e-08	AASDH	aminoadipate-semialdehyde dehydrogenase
8509	0.45183	0.25945	0.5788	27.958	1.3428e-09	2.4078e-08	NDST2	N-deacetylase and N-sulfotransferase 2
8943	0.49418	0.36587	0.6652	27.941	1.3555e-09	2.4241e-08	AP3D1	adaptor related protein complex 3 subunit delta 1
7702	0.47031	0.34121	0.68239	27.934	1.3609e-09	2.4304e-08	ZNF143	zinc finger protein 143
11011	0.48146	0.35176	0.64437	27.928	1.3651e-09	2.4346e-08	TLK2	tousled like kinase 2
8467	0.48294	0.35685	0.47378	27.921	1.3708e-09	2.4414e-08	SMARCA5	"SWI/SNF related, matrix associated, actin dependent regulator of chromatin, subfamily a, member 5"
153339	0.49304	0.27919	0.48082	27.911	1.378e-09	2.4499e-08	TMEM167A	transmembrane protein 167A
64786	0.47054	0.33101	0.69331	27.91	1.3793e-09	2.4499e-08	TBC1D15	TBC1 domain family member 15
84671	0.49425	0.26405	0.67548	27.864	1.4145e-09	2.4989e-08	ZNF347	zinc finger protein 347
55823	0.48324	0.32298	0.63944	27.859	1.418e-09	2.5016e-08	VPS11	VPS11 core subunit of CORVET and HOPS complexes
9563	0.48501	0.12105	0.52976	27.853	1.4233e-09	2.5077e-08	H6PD	hexose-6-phosphate dehydrogenase/glucose 1-dehydrogenase
7342	0.47269	0.31363	0.63807	27.845	1.4291e-09	2.5144e-08	UBP1	upstream binding protein 1
64318	0.49663	0.35616	0.59947	27.82	1.4493e-09	2.5431e-08	NOC3L	NOC3 like DNA replication regulator
4928	0.48178	0.35137	0.48806	27.798	1.4665e-09	2.5699e-08	NUP98	nucleoporin 98 and 96 precursor
5562	0.44934	0.22963	0.46082	27.787	1.4757e-09	2.5792e-08	PRKAA1	protein kinase AMP-activated catalytic subunit alpha 1
58508	0.49723	0.30938	0.48445	27.76	1.4976e-09	2.614e-08	KMT2C	lysine methyltransferase 2C
84342	0.47786	0.28469	0.50846	27.723	1.5285e-09	2.6597e-08	COG8	component of oligomeric golgi complex 8
64398	0.47527	0.31522	0.55283	27.722	1.5299e-09	2.6597e-08	MPP5	membrane palmitoylated protein 5
11183	0.49106	0.29131	0.43104	27.701	1.5473e-09	2.6828e-08	MAP4K5	mitogen-activated protein kinase kinase kinase kinase 5
643836	0.47342	0.28914	0.45722	27.698	1.5502e-09	2.6843e-08	ZFP62	ZFP62 zinc finger protein
5481	0.4671	0.3696	0.47489	27.673	1.5717e-09	2.7143e-08	PPID	peptidylprolyl isomerase D
132864	0.47153	0.24748	0.48196	27.658	1.5851e-09	2.7303e-08	CPEB2	cytoplasmic polyadenylation element binding protein 2
988	0.45096	0.36847	0.56907	27.648	1.5931e-09	2.7404e-08	CDC5L	cell division cycle 5 like
5428	0.48556	0.3384	0.59338	27.622	1.6163e-09	2.7694e-08	POLG	"DNA polymerase gamma, catalytic subunit"
27107	0.49511	0.34287	0.48699	27.564	1.6695e-09	2.8348e-08	ZBTB11	zinc finger and BTB domain containing 11
7712	0.44559	0.066273	0.33268	27.518	1.7126e-09	2.8978e-08	ZNF157	zinc finger protein 157
9782	0.43315	0.33805	0.58592	27.428	1.8004e-09	3.0101e-08	MATR3	matrin 3
57119	0.47747	0.23829	0.45339	27.405	1.8232e-09	3.0366e-08	EPPIN	epididymal peptidase inhibitor
6767	0.44824	0.34124	0.50874	27.333	1.8976e-09	3.1287e-08	ST13	ST13 Hsp70 interacting protein
11101	0.48184	0.35662	0.58513	27.323	1.9078e-09	3.1416e-08	ATE1	arginyltransferase 1
60685	0.46569	0.2762	0.61618	27.311	1.9203e-09	3.1543e-08	ZFAND3	zinc finger AN1-type containing 3
81856	0.47882	0.24301	0.58165	27.295	1.9379e-09	3.1793e-08	ZNF611	zinc finger protein 611
10893	0.44771	0.12726	0.35919	27.28	1.9539e-09	3.2015e-08	MMP24	matrix metallopeptidase 24
9777	0.45257	0.30996	0.58818	27.275	1.9598e-09	3.2031e-08	TM9SF4	transmembrane 9 superfamily member 4
122809	0.47751	0.32669	0.60673	27.247	1.9902e-09	3.2447e-08	SOCS4	suppressor of cytokine signaling 4
55761	0.46895	0.27799	0.55654	27.222	2.0182e-09	3.2856e-08	TTC17	tetratricopeptide repeat domain 17
116068	0.4875	0.33985	0.50464	27.21	2.0317e-09	3.2918e-08	LYSMD3	LysM domain containing 3
7567	0.49555	0.15462	0.41904	27.183	2.0624e-09	3.3375e-08	ZNF19	zinc finger protein 19
54876	0.48502	0.28742	0.56192	27.168	2.0799e-09	3.3617e-08	DCAF16	DDB1 and CUL4 associated factor 16
130507	0.48987	0.3244	0.53521	27.156	2.0935e-09	3.3794e-08	UBR3	ubiquitin protein ligase E3 component n-recognin 3
124872	0.48371	0.26131	0.50036	27.152	2.0989e-09	3.3841e-08	B4GALNT2	"beta-1,4-N-acetyl-galactosaminyltransferase 2"
9929	0.48358	0.35989	0.62259	27.143	2.109e-09	3.3962e-08	JOSD1	Josephin domain containing 1
23309	0.45232	0.22794	0.4954	27.127	2.128e-09	3.4191e-08	SIN3B	SIN3 transcription regulator family member B
93190	0.49486	0.25487	0.34693	27.111	2.1466e-09	3.4398e-08	C1orf158	chromosome 1 open reading frame 158
4520	0.45418	0.30515	0.46933	27.081	2.1829e-09	3.4894e-08	MTF1	metal regulatory transcription factor 1
221477	0.48249	0.24215	0.62665	27.076	2.1892e-09	3.4952e-08	C6orf89	chromosome 6 open reading frame 89
23196	0.42769	0.27777	0.60575	27.059	2.2104e-09	3.5206e-08	FAM120A	family with sequence similarity 120A
90411	0.49528	0.28713	0.39373	27.053	2.2175e-09	3.5276e-08	MCFD2	"multiple coagulation factor deficiency 2, ER cargo receptor complex subunit"
54916	0.43838	0.28829	0.53518	27.05	2.2213e-09	3.5293e-08	TMEM260	transmembrane protein 260
1213	0.46008	0.38458	0.7254	27.043	2.2294e-09	3.5336e-08	CLTC	clathrin heavy chain
50937	0.45183	0.057045	0.40251	27.041	2.2326e-09	3.5344e-08	CDON	"cell adhesion associated, oncogene regulated"
64848	0.49809	0.35806	0.52826	27.036	2.2383e-09	3.5391e-08	YTHDC2	YTH domain containing 2
5494	0.49295	0.43451	0.57497	27.031	2.2451e-09	3.5403e-08	PPM1A	"protein phosphatase, Mg2+/Mn2+ dependent 1A"
5965	0.4902	0.32584	0.58266	27.027	2.2494e-09	3.5403e-08	RECQL	RecQ like helicase
83852	0.49833	0.32189	0.60902	27.026	2.2508e-09	3.5403e-08	SETDB2	SET domain bifurcated histone lysine methyltransferase 2
144699	0.48697	0.33641	0.61311	27.025	2.2526e-09	3.5403e-08	FBXL14	F-box and leucine rich repeat protein 14
51773	0.45698	0.2905	0.37653	26.989	2.2988e-09	3.6045e-08	RSF1	remodeling and spacing factor 1
148823	0.4945	0.27678	0.44549	26.968	2.3258e-09	3.6336e-08	GCSAML	germinal center associated signaling and motility like
53905	0.44669	0.15852	0.30542	26.947	2.3529e-09	3.6661e-08	DUOX1	dual oxidase 1
29915	0.4575	0.28944	0.54323	26.93	2.3746e-09	3.6847e-08	HCFC2	host cell factor C2
81689	0.46086	0.34637	0.47694	26.928	2.3781e-09	3.6847e-08	ISCA1	iron-sulfur cluster assembly 1
80067	0.48902	0.32484	0.45537	26.925	2.3823e-09	3.6868e-08	DCAF17	DDB1 and CUL4 associated factor 17
4297	0.47641	0.26861	0.45738	26.885	2.4353e-09	3.7555e-08	KMT2A	lysine methyltransferase 2A
25921	0.48984	0.31946	0.63626	26.851	2.4826e-09	3.8106e-08	ZDHHC5	zinc finger DHHC-type palmitoyltransferase 5
64343	0.49934	0.39066	0.63588	26.842	2.4955e-09	3.8258e-08	AZI2	5-azacytidine induced 2
7756	0.45855	0.34031	0.63625	26.83	2.5117e-09	3.8462e-08	ZNF207	zinc finger protein 207
9960	0.42841	0.26	0.6375	26.82	2.5264e-09	3.8595e-08	USP3	ubiquitin specific peptidase 3
7916	0.48086	0.33006	0.66846	26.82	2.5265e-09	3.8595e-08	PRRC2A	proline rich coiled-coil 2A
22879	0.40323	0.25923	0.43449	26.816	2.5321e-09	3.8595e-08	MON1B	"MON1 homolog B, secretory trafficking associated"
8945	0.49106	0.26434	0.39163	26.806	2.5467e-09	3.8771e-08	BTRC	beta-transducin repeat containing E3 ubiquitin protein ligase
6892	0.48291	0.25898	0.62218	26.803	2.5498e-09	3.8774e-08	TAPBP	TAP binding protein
607	0.49933	0.25708	0.42716	26.799	2.5553e-09	3.8812e-08	BCL9	BCL9 transcription coactivator
55002	0.49234	0.31116	0.58771	26.795	2.5617e-09	3.8865e-08	TMCO3	transmembrane and coiled-coil domains 3
1399	0.48252	0.34701	0.56022	26.777	2.5877e-09	3.9188e-08	CRKL	"CRK like proto-oncogene, adaptor protein"
401089	0.48971	0.24992	0.41901	26.776	2.589e-09	3.9188e-08	FOXL2NB	FOXL2 neighbor
81533	0.48111	0.29689	0.61347	26.762	2.609e-09	3.9354e-08	ITFG1	integrin alpha FG-GAP repeat containing 1
9567	0.48108	0.30785	0.57821	26.73	2.6565e-09	3.9978e-08	GTPBP1	GTP binding protein 1
10845	0.49577	0.3634	0.50732	26.727	2.6607e-09	3.9997e-08	CLPX	caseinolytic mitochondrial matrix peptidase chaperone subunit X
126626	0.4908	0.18996	0.49298	26.687	2.7216e-09	4.0864e-08	GABPB2	GA binding protein transcription factor subunit beta 2
7541	0.47964	0.28383	0.58623	26.673	2.7438e-09	4.1151e-08	ZBTB14	zinc finger and BTB domain containing 14
54928	0.43947	0.26673	0.54313	26.641	2.7932e-09	4.1776e-08	IMPAD1	inositol monophosphatase domain containing 1
9972	0.47493	0.33381	0.54313	26.595	2.8666e-09	4.2784e-08	NUP153	nucleoporin 153
3419	0.4934	0.34776	0.64459	26.593	2.869e-09	4.2784e-08	IDH3A	isocitrate dehydrogenase (NAD(+)) 3 catalytic subunit alpha
64779	0.49795	0.26953	0.56215	26.582	2.887e-09	4.2954e-08	MTHFSD	methenyltetrahydrofolate synthetase domain containing
79577	0.46203	0.35972	0.51879	26.551	2.9383e-09	4.357e-08	CDC73	cell division cycle 73
528	0.45083	0.32556	0.59804	26.539	2.958e-09	4.3811e-08	ATP6V1C1	ATPase H+ transporting V1 subunit C1
23133	0.47912	0.27669	0.44238	26.531	2.9716e-09	4.3914e-08	PHF8	PHD finger protein 8
5869	0.46092	0.32524	0.6791	26.498	3.0267e-09	4.4578e-08	RAB5B	"RAB5B, member RAS oncogene family"
9885	0.49941	0.23783	0.55266	26.467	3.0805e-09	4.5218e-08	OSBPL2	oxysterol binding protein like 2
84612	0.48879	0.19071	0.52253	26.457	3.0975e-09	4.5416e-08	PARD6B	par-6 family cell polarity regulator beta
89970	0.47099	0.29695	0.59317	26.424	3.1562e-09	4.6173e-08	RSPRY1	ring finger and SPRY domain containing 1
83989	0.46573	0.21446	0.39785	26.378	3.2381e-09	4.7266e-08	FAM172A	family with sequence similarity 172 member A
10236	0.46934	0.37872	0.69362	26.353	3.2845e-09	4.7891e-08	HNRNPR	heterogeneous nuclear ribonucleoprotein R
1665	0.49589	0.39196	0.67296	26.273	3.4365e-09	4.9825e-08	DHX15	DEAH-box helicase 15
23078	0.44887	0.3035	0.49663	26.273	3.437e-09	4.9825e-08	VWA8	von Willebrand factor A domain containing 8
153241	0.48415	0.24886	0.48117	26.272	3.4384e-09	4.9825e-08	CEP120	centrosomal protein 120
54861	0.45788	0.27384	0.47506	26.271	3.4402e-09	4.9825e-08	SNRK	SNF related kinase
2074	0.49279	0.28504	0.4618	26.269	3.4438e-09	4.9825e-08	ERCC6	"ERCC excision repair 6, chromatin remodeling factor"
27005	0.49917	0.2916	0.48054	26.251	3.48e-09	5.0294e-08	USP21	ubiquitin specific peptidase 21
9765	0.46146	0.28843	0.4636	26.221	3.5397e-09	5.1099e-08	ZFYVE16	zinc finger FYVE-type containing 16
9860	0.43142	0.19771	0.5538	26.153	3.6785e-09	5.2962e-08	LRIG2	leucine rich repeats and immunoglobulin like domains 2
54700	0.46585	0.24846	0.49064	26.152	3.6808e-09	5.2962e-08	RRN3	"RRN3 homolog, RNA polymerase I transcription factor"
9581	0.49729	0.3306	0.45284	26.129	3.7294e-09	5.3543e-08	PREPL	prolyl endopeptidase like
79882	0.41036	0.27551	0.50185	26.112	3.7639e-09	5.3979e-08	ZC3H14	zinc finger CCCH-type containing 14
23417	0.49188	0.22519	0.40383	26.109	3.7703e-09	5.4012e-08	MLYCD	malonyl-CoA decarboxylase
81790	0.4602	0.29398	0.4548	26.081	3.8314e-09	5.4828e-08	RNF170	ring finger protein 170
9236	0.46283	0.27335	0.59005	26.031	3.9409e-09	5.6105e-08	CCPG1	cell cycle progression 1
60496	0.47447	0.39601	0.5657	26.031	3.9421e-09	5.6105e-08	AASDHPPT	aminoadipate-semialdehyde dehydrogenase-phosphopantetheinyl transferase
84726	0.43309	0.24208	0.53767	26.022	3.962e-09	5.6328e-08	PRRC2B	proline rich coiled-coil 2B
8621	0.46619	0.22667	0.51407	25.988	4.0394e-09	5.7365e-08	CDK13	cyclin dependent kinase 13
80143	0.38155	0.25947	0.33256	25.942	4.1462e-09	5.8691e-08	SIKE1	suppressor of IKBKE 1
3073	0.49461	0.34747	0.55224	25.906	4.231e-09	5.9715e-08	HEXA	hexosaminidase subunit alpha
79726	0.4767	0.27643	0.46616	25.905	4.2342e-09	5.9715e-08	WDR59	WD repeat domain 59
80209	0.4534	0.34738	0.62474	25.897	4.2525e-09	5.9809e-08	PROSER1	proline and serine rich 1
130535	0.47408	0.22076	0.44905	25.889	4.2717e-09	5.9993e-08	KCTD18	potassium channel tetramerization domain containing 18
158399	0.44009	0.14452	0.39342	25.869	4.3223e-09	6.0595e-08	ZNF483	zinc finger protein 483
23262	0.48161	0.31682	0.55396	25.838	4.3997e-09	6.1483e-08	PPIP5K2	diphosphoinositol pentakisphosphate kinase 2
23483	0.43056	0.33047	0.49563	25.821	4.4418e-09	6.193e-08	TGDS	"TDP-glucose 4,6-dehydratase"
10927	0.47641	0.29017	0.58217	25.819	4.4459e-09	6.193e-08	SPIN1	spindlin 1
55109	0.44707	0.29112	0.46354	25.775	4.5598e-09	6.3383e-08	AGGF1	angiogenic factor with G-patch and FHA domains 1
2117	0.41067	0.19382	0.40416	25.749	4.6281e-09	6.406e-08	ETV3	ETS variant transcription factor 3
160760	0.46227	0.30847	0.52031	25.728	4.6835e-09	6.4691e-08	PPTC7	protein phosphatase targeting COQ7
144132	0.46892	0.26621	0.47471	25.711	4.728e-09	6.5167e-08	DNHD1	dynein heavy chain domain 1
643394	0.46144	0.33061	0.50672	25.678	4.8198e-09	6.6364e-08	SPINK9	serine peptidase inhibitor Kazal type 9
3190	0.43029	0.34279	0.57224	25.652	4.8907e-09	6.7191e-08	HNRNPK	heterogeneous nuclear ribonucleoprotein K
197320	0.49863	0.31276	0.42262	25.65	4.8964e-09	6.7191e-08	ZNF778	zinc finger protein 778
443	0.47553	0.22189	0.40836	25.643	4.917e-09	6.7278e-08	ASPA	aspartoacylase
5256	0.46643	0.20361	0.42914	25.626	4.9646e-09	6.7859e-08	PHKA2	phosphorylase kinase regulatory subunit alpha 2
64766	0.43139	0.29961	0.66362	25.611	5.0063e-09	6.8357e-08	S100PBP	S100P binding protein
84622	0.48787	0.35246	0.58179	25.597	5.0484e-09	6.8804e-08	ZNF594	zinc finger protein 594
285955	0.42708	0.16767	0.34585	25.592	5.0607e-09	6.8884e-08	SPDYE1	speedy/RINGO cell cycle regulator family member E1
9139	0.47188	0.23826	0.47582	25.58	5.0973e-09	6.9279e-08	CBFA2T2	CBFA2/RUNX1 partner transcriptional co-repressor 2
101060684	0.48538	0.26697	0.63063	25.568	5.1318e-09	6.9635e-08	NBPF26	NBPF member 26
4352	0.49025	0.15067	0.31425	25.536	5.2258e-09	7.0692e-08	MPL	"MPL proto-oncogene, thrombopoietin receptor"
29068	0.48226	0.3293	0.49418	25.532	5.2394e-09	7.0768e-08	ZBTB44	zinc finger and BTB domain containing 44
7678	0.47445	0.36523	0.51234	25.531	5.2423e-09	7.0768e-08	ZNF124	zinc finger protein 124
54439	0.49519	0.33332	0.63364	25.507	5.3125e-09	7.1569e-08	RBM27	RNA binding motif protein 27
10767	0.46465	0.37215	0.6451	25.486	5.3781e-09	7.2304e-08	HBS1L	HBS1 like translational GTPase
53349	0.49974	0.33275	0.571	25.478	5.4041e-09	7.2578e-08	ZFYVE1	zinc finger FYVE-type containing 1
8202	0.4548	0.24066	0.59031	25.472	5.423e-09	7.2758e-08	NCOA3	nuclear receptor coactivator 3
130074	0.48651	0.29769	0.58538	25.47	5.429e-09	7.2764e-08	FAM168B	family with sequence similarity 168 member B
57122	0.49689	0.33363	0.5995	25.448	5.4961e-09	7.3513e-08	NUP107	nucleoporin 107
9360	0.45667	0.36196	0.54187	25.431	5.5491e-09	7.4147e-08	PPIG	peptidylprolyl isomerase G
121441	0.47886	0.37243	0.58744	25.418	5.5926e-09	7.4651e-08	NEDD1	NEDD1 gamma-tubulin ring complex targeting factor
6709	0.48446	0.34124	0.5778	25.407	5.6261e-09	7.5022e-08	SPTAN1	"spectrin alpha, non-erythrocytic 1"
154881	0.46437	0.28946	0.45961	25.396	5.6639e-09	7.545e-08	KCTD7	potassium channel tetramerization domain containing 7
9632	0.47819	0.38969	0.5492	25.379	5.7177e-09	7.6031e-08	SEC24C	"SEC24 homolog C, COPII coat complex component"
11171	0.47505	0.41008	0.64094	25.379	5.7191e-09	7.6031e-08	STRAP	serine/threonine kinase receptor associated protein
58533	0.46357	0.38134	0.57329	25.346	5.828e-09	7.7243e-08	SNX6	sorting nexin 6
55145	0.48962	0.36617	0.65526	25.326	5.8955e-09	7.798e-08	THAP1	THAP domain containing 1
6872	0.41272	0.16107	0.41051	25.322	5.9086e-09	7.8074e-08	TAF1	TATA-box binding protein associated factor 1
902	0.43027	0.36905	0.63177	25.21	6.3011e-09	8.2926e-08	CCNH	cyclin H
64895	0.4276	0.2385	0.39698	25.207	6.3126e-09	8.2995e-08	PAPOLG	poly(A) polymerase gamma
1982	0.48469	0.35178	0.53142	25.201	6.3352e-09	8.3209e-08	EIF4G2	eukaryotic translation initiation factor 4 gamma 2
201627	0.46188	0.31028	0.59304	25.183	6.4021e-09	8.4002e-08	DENND6A	DENN domain containing 6A
9647	0.44232	0.21492	0.45478	25.168	6.4563e-09	8.4481e-08	PPM1F	"protein phosphatase, Mg2+/Mn2+ dependent 1F"
1024	0.47009	0.34916	0.517	25.167	6.4579e-09	8.4481e-08	CDK8	cyclin dependent kinase 8
1778	0.45426	0.2523	0.51399	25.15	6.5237e-09	8.5087e-08	DYNC1H1	dynein cytoplasmic 1 heavy chain 1
283149	0.43467	0.20377	0.49916	25.094	6.7378e-09	8.7705e-08	BCL9L	BCL9 like
5145	0.47215	0.21843	0.44618	25.076	6.8056e-09	8.85e-08	PDE6A	phosphodiesterase 6A
23253	0.49941	0.33428	0.48576	25.047	6.9212e-09	8.9825e-08	ANKRD12	ankyrin repeat domain 12
1981	0.46499	0.34288	0.62102	25.043	6.937e-09	8.9941e-08	EIF4G1	eukaryotic translation initiation factor 4 gamma 1
55293	0.48412	0.32126	0.55425	25.041	6.9478e-09	8.9992e-08	UEVLD	UEV and lactate/malate dehyrogenase domains
8898	0.46015	0.3993	0.57297	25.028	7.0004e-09	9.0405e-08	MTMR2	myotubularin related protein 2
55163	0.49748	0.37211	0.59726	25.011	7.0663e-09	9.1122e-08	PNPO	pyridoxamine 5'-phosphate oxidase
6809	0.47812	0.19052	0.44424	25.01	7.0698e-09	9.1122e-08	STX3	syntaxin 3
54737	0.42366	0.2328	0.61866	24.998	7.1196e-09	9.1584e-08	MPHOSPH8	M-phase phosphoprotein 8
63939	0.47591	0.26718	0.52948	24.991	7.1504e-09	9.18e-08	FAM217B	family with sequence similarity 217 member B
79133	0.49526	0.41124	0.57151	24.975	7.2169e-09	9.2472e-08	NDUFAF5	NADH:ubiquinone oxidoreductase complex assembly factor 5
10919	0.48269	0.29321	0.64286	24.956	7.2951e-09	9.3383e-08	EHMT2	euchromatic histone lysine methyltransferase 2
60558	0.48878	0.35499	0.45148	24.953	7.3097e-09	9.3479e-08	GUF1	"GUF1 homolog, GTPase"
9814	0.46008	0.25542	0.42307	24.949	7.325e-09	9.3583e-08	SFI1	SFI1 centrin binding protein
57558	0.49345	0.2446	0.48147	24.914	7.4765e-09	9.5425e-08	USP35	ubiquitin specific peptidase 35
904	0.49803	0.30723	0.59759	24.909	7.4945e-09	9.5562e-08	CCNT1	cyclin T1
113277	0.49216	0.28525	0.47582	24.867	7.6792e-09	9.7822e-08	TMEM106A	transmembrane protein 106A
8853	0.45286	0.22569	0.39218	24.855	7.7354e-09	9.8443e-08	ASAP2	"ArfGAP with SH3 domain, ankyrin repeat and PH domain 2"
54455	0.46037	0.32395	0.44284	24.85	7.7575e-09	9.8628e-08	FBXO42	F-box protein 42
7592	0.46001	0.23577	0.58754	24.841	7.7992e-09	9.9062e-08	ZNF41	zinc finger protein 41
7385	0.39504	0.32888	0.66329	24.834	7.8275e-09	9.9229e-08	UQCRC2	ubiquinol-cytochrome c reductase core protein 2
118987	0.45224	0.31977	0.50562	24.817	7.9056e-09	1.0012e-07	PDZD8	PDZ domain containing 8
388324	0.45101	0.30001	0.59459	24.788	8.0421e-09	1.0175e-07	INCA1	"inhibitor of CDK, cyclin A1 interacting protein 1"
54882	0.4854	0.26241	0.58458	24.785	8.0562e-09	1.0183e-07	ANKHD1	ankyrin repeat and KH domain containing 1
11078	0.45248	0.33574	0.69273	24.78	8.0783e-09	1.0201e-07	TRIOBP	TRIO and F-actin binding protein
167465	0.48882	0.2181	0.36358	24.756	8.1923e-09	1.0325e-07	ZNF366	zinc finger protein 366
283985	0.47507	0.27066	0.49635	24.732	8.3067e-09	1.0453e-07	FADS6	fatty acid desaturase 6
3837	0.48386	0.35477	0.67537	24.731	8.3098e-09	1.0453e-07	KPNB1	karyopherin subunit beta 1
10936	0.46768	0.28003	0.41684	24.729	8.3196e-09	1.0456e-07	GPR75	G protein-coupled receptor 75
84897	0.4786	0.27076	0.45962	24.706	8.4319e-09	1.0587e-07	TBRG1	transforming growth factor beta regulator 1
57715	0.47126	0.16615	0.51238	24.685	8.5332e-09	1.0704e-07	SEMA4G	semaphorin 4G
7073	0.42582	0.3436	0.75632	24.655	8.6846e-09	1.0873e-07	TIAL1	TIA1 cytotoxic granule associated RNA binding protein like 1
25792	0.48713	0.37077	0.66327	24.642	8.7501e-09	1.0944e-07	CIZ1	CDKN1A interacting zinc finger protein 1
4864	0.45839	0.29577	0.49627	24.615	8.8912e-09	1.111e-07	NPC1	NPC intracellular cholesterol transporter 1
4670	0.49243	0.38704	0.60567	24.612	8.9049e-09	1.1114e-07	HNRNPM	heterogeneous nuclear ribonucleoprotein M
149041	0.46881	0.26903	0.56494	24.547	9.2496e-09	1.1514e-07	RC3H1	ring finger and CCCH-type domains 1
9649	0.49217	0.24852	0.44895	24.514	9.4291e-09	1.1704e-07	RALGPS1	Ral GEF with PH domain and SH3 binding motif 1
23039	0.49893	0.2974	0.62271	24.509	9.4535e-09	1.1723e-07	XPO7	exportin 7
1979	0.484	0.37512	0.60293	24.49	9.559e-09	1.181e-07	EIF4EBP2	eukaryotic translation initiation factor 4E binding protein 2
8926	0.4839	0.25524	0.56779	24.473	9.6577e-09	1.192e-07	SNURF	SNRPN upstream reading frame
90550	0.45076	0.40829	0.65918	24.467	9.6911e-09	1.1948e-07	MCU	mitochondrial calcium uniporter
10314	0.42893	0.29486	0.4155	24.465	9.6986e-09	1.1948e-07	LANCL1	LanC like 1
545	0.4662	0.262	0.47888	24.461	9.7233e-09	1.1967e-07	ATR	ATR serine/threonine kinase
79101	0.45667	0.27286	0.62758	24.443	9.828e-09	1.2074e-07	TAF1D	"TATA-box binding protein associated factor, RNA polymerase I subunit D"
8189	0.46479	0.30098	0.63629	24.44	9.843e-09	1.2081e-07	SYMPK	symplekin
6832	0.47856	0.34787	0.63259	24.427	9.9165e-09	1.216e-07	SUPV3L1	Suv3 like RNA helicase
2568	0.44214	0.15428	0.41012	24.419	9.9629e-09	1.2205e-07	GABRP	gamma-aminobutyric acid type A receptor subunit pi
9988	0.45416	0.3669	0.68238	24.412	1.0003e-08	1.2231e-07	DMTF1	cyclin D binding myb like transcription factor 1
9513	0.4766	0.34443	0.56536	24.398	1.0085e-08	1.2297e-07	FXR2	FMR1 autosomal homolog 2
3985	0.45391	0.33605	0.51948	24.363	1.0295e-08	1.253e-07	LIMK2	LIM domain kinase 2
36	0.48166	0.26181	0.6	24.347	1.0393e-08	1.2638e-07	ACADSB	acyl-CoA dehydrogenase short/branched chain
7750	0.43298	0.2815	0.41955	24.323	1.0538e-08	1.2781e-07	ZMYM2	zinc finger MYM-type containing 2
55602	0.43649	0.36776	0.53745	24.323	1.054e-08	1.2781e-07	CDKN2AIP	CDKN2A interacting protein
254359	0.49078	0.23267	0.55157	24.321	1.055e-08	1.2781e-07	ZDHHC24	zinc finger DHHC-type containing 24
57717	0.49573	0.19397	0.38734	24.316	1.0582e-08	1.2808e-07	PCDHB16	protocadherin beta 16
53981	0.41993	0.34894	0.6251	24.31	1.0622e-08	1.2821e-07	CPSF2	cleavage and polyadenylation specific factor 2
79066	0.44321	0.31045	0.61002	24.308	1.0629e-08	1.2821e-07	METTL16	methyltransferase like 16
81844	0.45138	0.21468	0.61561	24.301	1.0678e-08	1.2864e-07	TRIM56	tripartite motif containing 56
4820	0.45468	0.29778	0.63676	24.283	1.0791e-08	1.2967e-07	NKTR	natural killer cell triggering receptor
26149	0.49068	0.27545	0.46234	24.28	1.0805e-08	1.2967e-07	ZNF658	zinc finger protein 658
23067	0.45746	0.22766	0.60836	24.279	1.0812e-08	1.2967e-07	SETD1B	"SET domain containing 1B, histone lysine methyltransferase"
25850	0.4719	0.24095	0.51824	24.275	1.0839e-08	1.2987e-07	ZNF345	zinc finger protein 345
57488	0.46586	0.28414	0.52703	24.235	1.1097e-08	1.3271e-07	ESYT2	extended synaptotagmin 2
8569	0.46624	0.33372	0.54892	24.232	1.1117e-08	1.3283e-07	MKNK1	MAPK interacting serine/threonine kinase 1
5922	0.44241	0.29438	0.44985	24.213	1.1241e-08	1.3408e-07	RASA2	RAS p21 protein activator 2
10612	0.46852	0.21702	0.56496	24.208	1.1271e-08	1.3431e-07	TRIM3	tripartite motif containing 3
26043	0.49178	0.27941	0.52533	24.179	1.1465e-08	1.365e-07	UBXN7	UBX domain protein 7
9798	0.39192	0.29986	0.53711	24.175	1.149e-08	1.3666e-07	IST1	IST1 factor associated with ESCRT-III
23270	0.44157	0.22538	0.52076	24.16	1.1596e-08	1.3768e-07	TSPYL4	TSPY like 4
210	0.43287	0.24081	0.6708	24.153	1.1639e-08	1.3806e-07	ALAD	aminolevulinate dehydratase
196074	0.44042	0.3269	0.47196	24.135	1.1767e-08	1.3933e-07	METTL15	methyltransferase like 15
23022	0.44508	0.15333	0.47837	24.11	1.1941e-08	1.4075e-07	PALLD	"palladin, cytoskeletal associated protein"
7695	0.46521	0.21185	0.52213	24.105	1.1972e-08	1.41e-07	ZNF136	zinc finger protein 136
79048	0.41827	0.2237	0.49452	24.047	1.2386e-08	1.4562e-07	SECISBP2	SECIS binding protein 2
5681	0.48164	0.25759	0.57264	24.044	1.241e-08	1.4576e-07	PSKH1	protein serine kinase H1
84376	0.48918	0.31072	0.55601	24.04	1.2437e-08	1.4588e-07	HOOK3	hook microtubule tethering protein 3
55105	0.47533	0.31187	0.57663	24.039	1.2442e-08	1.4588e-07	GPATCH2	G-patch domain containing 2
23200	0.43982	0.34421	0.52091	24.024	1.2557e-08	1.471e-07	ATP11B	ATPase phospholipid transporting 11B (putative)
10914	0.42269	0.28541	0.52054	24.013	1.264e-08	1.4794e-07	PAPOLA	poly(A) polymerase alpha
2909	0.48505	0.28919	0.53786	23.983	1.2859e-08	1.5037e-07	ARHGAP35	Rho GTPase activating protein 35
3763	0.44207	0.082441	0.39469	23.979	1.2888e-08	1.5057e-07	KCNJ6	potassium inwardly rectifying channel subfamily J member 6
22878	0.41637	0.3256	0.54013	23.964	1.3007e-08	1.5169e-07	TRAPPC8	trafficking protein particle complex 8
283385	0.37731	0.065198	0.32676	23.956	1.3067e-08	1.5226e-07	MORN3	MORN repeat containing 3
54788	0.48596	0.3366	0.55781	23.946	1.3143e-08	1.53e-07	DNAJB12	DnaJ heat shock protein family (Hsp40) member B12
9202	0.49966	0.33623	0.56486	23.923	1.3326e-08	1.5472e-07	ZMYM4	zinc finger MYM-type containing 4
9969	0.48471	0.30112	0.53947	23.899	1.3515e-08	1.5662e-07	MED13	mediator complex subunit 13
51696	0.47062	0.24143	0.47564	23.897	1.3526e-08	1.5662e-07	HECA	"hdc homolog, cell cycle regulator"
27198	0.42301	0.15414	0.40151	23.876	1.3696e-08	1.5818e-07	HCAR1	hydroxycarboxylic acid receptor 1
84085	0.49473	0.41196	0.54668	23.857	1.3852e-08	1.5969e-07	FBXO30	F-box protein 30
11056	0.42978	0.37211	0.56649	23.845	1.3948e-08	1.6066e-07	DDX52	DExD-box helicase 52
89782	0.48019	0.18054	0.41177	23.823	1.4128e-08	1.6203e-07	LMLN	leishmanolysin like peptidase
140460	0.42961	0.23394	0.48236	23.815	1.4197e-08	1.6253e-07	ASB7	ankyrin repeat and SOCS box containing 7
10773	0.42316	0.25758	0.52993	23.811	1.4232e-08	1.6279e-07	ZBTB6	zinc finger and BTB domain containing 6
599	0.49752	0.26127	0.54133	23.803	1.4302e-08	1.633e-07	BCL2L2	BCL2 like 2
10499	0.44419	0.29739	0.41077	23.8	1.4321e-08	1.6338e-07	NCOA2	nuclear receptor coactivator 2
259295	0.46522	0.20292	0.57441	23.771	1.4569e-08	1.6592e-07	TAS2R20	taste 2 receptor member 20
390980	0.46995	0.26363	0.57845	23.758	1.4683e-08	1.6707e-07	ZNF805	zinc finger protein 805
64863	0.42241	0.33392	0.59268	23.753	1.4723e-08	1.6738e-07	METTL4	methyltransferase like 4
57708	0.48096	0.34625	0.54176	23.735	1.4884e-08	1.6906e-07	MIER1	MIER1 transcriptional regulator
27161	0.47742	0.25994	0.49232	23.725	1.4974e-08	1.6991e-07	AGO2	argonaute RISC catalytic component 2
55800	0.44391	0.11645	0.42363	23.724	1.4984e-08	1.6991e-07	SCN3B	sodium voltage-gated channel beta subunit 3
83930	0.39016	0.4307	0.62332	23.703	1.5168e-08	1.7169e-07	STARD3NL	STARD3 N-terminal like
57456	0.40071	0.22936	0.42893	23.696	1.523e-08	1.721e-07	KIAA1143	KIAA1143
8634	0.43648	0.3779	0.60712	23.685	1.5331e-08	1.7309e-07	RTCA	RNA 3'-terminal phosphate cyclase
376940	0.41581	0.12223	0.36442	23.669	1.5475e-08	1.7456e-07	ZC3H6	zinc finger CCCH-type containing 6
26133	0.45575	0.24883	0.59735	23.666	1.55e-08	1.747e-07	TRPC4AP	transient receptor potential cation channel subfamily C member 4 associated protein
79905	0.43458	0.15085	0.41962	23.653	1.5621e-08	1.7591e-07	TMC7	transmembrane channel like 7
730005	0.49425	0.2176	0.39708	23.644	1.571e-08	1.7676e-07	SEC14L6	SEC14 like lipid binding 6
8867	0.49954	0.31228	0.48409	23.633	1.5806e-08	1.7754e-07	SYNJ1	synaptojanin 1
55279	0.46496	0.37544	0.48981	23.631	1.5829e-08	1.7764e-07	ZNF654	zinc finger protein 654
6814	0.46414	0.38781	0.49798	23.628	1.5857e-08	1.7781e-07	STXBP3	syntaxin binding protein 3
79647	0.39866	0.31509	0.47105	23.611	1.6012e-08	1.791e-07	AKIRIN1	akirin 1
541468	0.45291	0.1995	0.40067	23.611	1.6013e-08	1.791e-07	LURAP1	leucine rich adaptor protein 1
100288142	0.46739	0.30667	0.60741	23.611	1.6013e-08	1.791e-07	NBPF20	NBPF member 20
51665	0.47277	0.33833	0.55057	23.599	1.6131e-08	1.798e-07	ASB1	ankyrin repeat and SOCS box containing 1
29883	0.46249	0.35245	0.56098	23.593	1.6189e-08	1.8029e-07	CNOT7	CCR4-NOT transcription complex subunit 7
57674	0.48001	0.31024	0.54379	23.574	1.6366e-08	1.8195e-07	RNF213	ring finger protein 213
65084	0.49088	0.39022	0.5423	23.57	1.6412e-08	1.8231e-07	TMEM135	transmembrane protein 135
25998	0.4677	0.3106	0.50281	23.552	1.6586e-08	1.8393e-07	IBTK	inhibitor of Bruton tyrosine kinase
654790	0.41786	0.081219	0.25839	23.535	1.6749e-08	1.8559e-07	PCP4L1	Purkinje cell protein 4 like 1
10617	0.41587	0.3625	0.64202	23.532	1.6784e-08	1.8582e-07	STAMBP	STAM binding protein
51768	0.46853	0.3157	0.58955	23.505	1.7056e-08	1.8851e-07	TM7SF3	transmembrane 7 superfamily member 3
84196	0.47347	0.3406	0.5927	23.496	1.7145e-08	1.8922e-07	USP48	ubiquitin specific peptidase 48
5520	0.44796	0.31212	0.59906	23.468	1.7435e-08	1.9205e-07	PPP2R2A	protein phosphatase 2 regulatory subunit Balpha
9802	0.45767	0.29598	0.62507	23.463	1.7483e-08	1.9242e-07	DAZAP2	DAZ associated protein 2
2767	0.47829	0.3314	0.65612	23.459	1.7528e-08	1.9275e-07	GNA11	G protein subunit alpha 11
6715	0.45537	0.27915	0.45292	23.455	1.7567e-08	1.9302e-07	SRD5A1	steroid 5 alpha-reductase 1
4758	0.43445	0.40882	0.70554	23.445	1.7669e-08	1.9398e-07	NEU1	neuraminidase 1
26505	0.47424	0.25989	0.57691	23.44	1.7725e-08	1.9443e-07	CNNM3	cyclin and CBS domain divalent metal cation transport mediator 3
64412	0.46134	0.41031	0.49336	23.426	1.7868e-08	1.9567e-07	GZF1	GDNF inducible zinc finger protein 1
65117	0.44991	0.32051	0.54297	23.409	1.8048e-08	1.9748e-07	RSRC2	arginine and serine rich coiled-coil 2
65251	0.46931	0.16542	0.49629	23.403	1.8118e-08	1.9807e-07	ZNF649	zinc finger protein 649
5934	0.41799	0.25489	0.50294	23.389	1.8271e-08	1.9959e-07	RBL2	RB transcriptional corepressor like 2
3842	0.45997	0.35506	0.50885	23.384	1.8319e-08	1.9994e-07	TNPO1	transportin 1
254170	0.45955	0.34029	0.49505	23.365	1.8525e-08	2.0201e-07	FBXO33	F-box protein 33
149986	0.47098	0.27399	0.59952	23.312	1.9117e-08	2.083e-07	LSM14B	LSM family member 14B
23382	0.4772	0.18468	0.53905	23.311	1.9133e-08	2.083e-07	AHCYL2	adenosylhomocysteinase like 2
57464	0.47408	0.25344	0.51128	23.309	1.9156e-08	2.0838e-07	STRIP2	striatin interacting protein 2
81627	0.46996	0.35074	0.52488	23.304	1.9211e-08	2.0863e-07	TRMT1L	tRNA methyltransferase 1 like
81671	0.43339	0.33578	0.6959	23.301	1.9241e-08	2.0879e-07	VMP1	vacuole membrane protein 1
47	0.49805	0.40214	0.55907	23.289	1.9387e-08	2.1002e-07	ACLY	ATP citrate lyase
5601	0.43433	0.30165	0.55708	23.278	1.9515e-08	2.1106e-07	MAPK9	mitogen-activated protein kinase 9
57214	0.42274	0.18897	0.38193	23.268	1.9629e-08	2.1211e-07	CEMIP	cell migration inducing hyaluronidase 1
3981	0.48063	0.37367	0.63723	23.263	1.9683e-08	2.1253e-07	LIG4	DNA ligase 4
90806	0.47755	0.24279	0.62921	23.25	1.9841e-08	2.1405e-07	ANGEL2	angel homolog 2
55746	0.44769	0.2977	0.60078	23.243	1.9917e-08	2.147e-07	NUP133	nucleoporin 133
51654	0.45794	0.32523	0.63836	23.241	1.9942e-08	2.1479e-07	CDK5RAP1	CDK5 regulatory subunit associated protein 1
3298	0.49645	0.33865	0.60608	23.234	2.0034e-08	2.1543e-07	HSF2	heat shock transcription factor 2
81847	0.49079	0.30882	0.52366	23.216	2.0245e-08	2.1752e-07	RNF146	ring finger protein 146
388969	0.44006	0.17843	0.57568	23.2	2.0441e-08	2.1944e-07	C2orf68	chromosome 2 open reading frame 68
63899	0.46094	0.34881	0.427	23.198	2.046e-08	2.1947e-07	NSUN3	NOP2/Sun RNA methyltransferase 3
867	0.44392	0.29808	0.57707	23.184	2.064e-08	2.2122e-07	CBL	Cbl proto-oncogene
728294	0.48082	0.23223	0.57119	23.179	2.0698e-08	2.216e-07	D2HGDH	D-2-hydroxyglutarate dehydrogenase
9519	0.41286	0.36056	0.64643	23.178	2.071e-08	2.216e-07	TBPL1	TATA-box binding protein like 1
22853	0.49791	0.23697	0.5348	23.172	2.0783e-08	2.222e-07	LMTK2	lemur tyrosine kinase 2
339829	0.43473	0.2645	0.52614	23.164	2.0876e-08	2.2302e-07	CCDC39	coiled-coil domain containing 39
9135	0.45569	0.34553	0.61934	23.159	2.0939e-08	2.233e-07	RABEP1	"rabaptin, RAB GTPase binding effector protein 1"
85403	0.45234	0.35413	0.57165	23.159	2.0944e-08	2.233e-07	EAF1	ELL associated factor 1
1315	0.41064	0.28232	0.41442	23.158	2.0954e-08	2.233e-07	COPB1	COPI coat complex subunit beta 1
286128	0.44552	0.14861	0.37672	23.152	2.1034e-08	2.2398e-07	ZFP41	ZFP41 zinc finger protein
337867	0.49745	0.27664	0.58439	23.139	2.1194e-08	2.2532e-07	UBAC2	UBA domain containing 2
23384	0.44367	0.3199	0.47366	23.137	2.1227e-08	2.2548e-07	SPECC1L	sperm antigen with calponin homology and coiled-coil domains 1 like
132200	0.42597	0.099417	0.39149	23.13	2.1316e-08	2.2624e-07	C3orf49	chromosome 3 open reading frame 49
147991	0.46497	0.2655	0.4828	23.073	2.2052e-08	2.3368e-07	DPY19L3	dpy-19 like C-mannosyltransferase 3
91039	0.47987	0.36374	0.60476	23.062	2.2193e-08	2.3498e-07	DPP9	dipeptidyl peptidase 9
8654	0.44269	0.18035	0.44605	23.053	2.2308e-08	2.3601e-07	PDE5A	phosphodiesterase 5A
6533	0.43604	0.27972	0.59434	23.032	2.2595e-08	2.3885e-07	SLC6A6	solute carrier family 6 member 6
11198	0.49626	0.36084	0.5628	23.02	2.2753e-08	2.4032e-07	SUPT16H	"SPT16 homolog, facilitates chromatin remodeling subunit"
8398	0.45944	0.227	0.49589	23.014	2.2841e-08	2.4089e-07	PLA2G6	phospholipase A2 group VI
51575	0.47075	0.3367	0.55781	23.014	2.2843e-08	2.4089e-07	ESF1	ESF1 nucleolar pre-rRNA processing protein homolog
6654	0.47215	0.36234	0.49618	23.011	2.2877e-08	2.41e-07	SOS1	SOS Ras/Rac guanine nucleotide exchange factor 1
1186	0.43583	0.25651	0.47887	23.001	2.302e-08	2.4198e-07	CLCN7	chloride voltage-gated channel 7
23201	0.46011	0.26026	0.55125	22.989	2.3188e-08	2.4355e-07	FAM168A	family with sequence similarity 168 member A
79068	0.4379	0.22885	0.44356	22.985	2.3235e-08	2.4385e-07	FTO	FTO alpha-ketoglutarate dependent dioxygenase
51098	0.44102	0.33605	0.59575	22.983	2.3268e-08	2.44e-07	IFT52	intraflagellar transport 52
5717	0.47212	0.43844	0.57905	22.949	2.375e-08	2.4845e-07	PSMD11	"proteasome 26S subunit, non-ATPase 11"
29761	0.46185	0.2834	0.529	22.947	2.3771e-08	2.4848e-07	USP25	ubiquitin specific peptidase 25
55131	0.47106	0.35788	0.65799	22.936	2.3921e-08	2.4985e-07	RBM28	RNA binding motif protein 28
85456	0.46334	0.25088	0.57162	22.922	2.413e-08	2.5183e-07	TNKS1BP1	tankyrase 1 binding protein 1
10747	0.4793	0.19506	0.39617	22.921	2.4151e-08	2.5185e-07	MASP2	mannan binding lectin serine peptidase 2
338557	0.42877	0.14732	0.31721	22.905	2.4376e-08	2.5399e-07	FFAR4	free fatty acid receptor 4
9329	0.46083	0.29871	0.43376	22.867	2.4933e-08	2.5958e-07	GTF3C4	general transcription factor IIIC subunit 4
93134	0.4387	0.33104	0.48115	22.858	2.5074e-08	2.6039e-07	ZNF561	zinc finger protein 561
2314	0.45959	0.32244	0.59905	22.858	2.508e-08	2.6039e-07	FLII	FLII actin remodeling protein
29057	0.42243	0.27146	0.54338	22.857	2.509e-08	2.6039e-07	FAM156A	family with sequence similarity 156 member A
7175	0.47124	0.27373	0.48576	22.848	2.522e-08	2.6154e-07	TPR	"translocated promoter region, nuclear basket protein"
8615	0.44817	0.30426	0.51447	22.827	2.5546e-08	2.647e-07	USO1	USO1 vesicle transport factor
85406	0.43487	0.27906	0.60918	22.825	2.5565e-08	2.647e-07	DNAJC14	DnaJ heat shock protein family (Hsp40) member C14
11060	0.42053	0.26535	0.46421	22.808	2.5835e-08	2.6729e-07	WWP2	WW domain containing E3 ubiquitin protein ligase 2
3295	0.46792	0.3494	0.59871	22.799	2.5979e-08	2.6856e-07	HSD17B4	hydroxysteroid 17-beta dehydrogenase 4
146540	0.43085	0.22542	0.56375	22.786	2.6171e-08	2.7033e-07	ZNF785	zinc finger protein 785
4660	0.49986	0.2407	0.53892	22.775	2.6358e-08	2.7204e-07	PPP1R12B	protein phosphatase 1 regulatory subunit 12B
222194	0.47983	0.29038	0.58054	22.771	2.6415e-08	2.7242e-07	RSBN1L	round spermatid basic protein 1 like
6427	0.43861	0.3477	0.62437	22.745	2.6825e-08	2.7639e-07	SRSF2	serine and arginine rich splicing factor 2
8559	0.41527	0.35379	0.62349	22.744	2.6842e-08	2.7639e-07	PRPF18	pre-mRNA processing factor 18
113878	0.42649	0.27977	0.48859	22.737	2.6953e-08	2.7731e-07	DTX2	deltex E3 ubiquitin ligase 2
137886	0.47968	0.26867	0.53404	22.736	2.6977e-08	2.7735e-07	UBXN2B	UBX domain protein 2B
5356	0.44744	0.36792	0.57777	22.734	2.701e-08	2.7747e-07	PLRG1	pleiotropic regulator 1
6793	0.45566	0.28072	0.66329	22.729	2.7088e-08	2.7805e-07	STK10	serine/threonine kinase 10
11311	0.40211	0.33301	0.65104	22.724	2.7167e-08	2.7843e-07	VPS45	vacuolar protein sorting 45 homolog
7030	0.42869	0.25583	0.62926	22.712	2.7361e-08	2.7988e-07	TFE3	transcription factor binding to IGHM enhancer 3
10868	0.41391	0.19636	0.46709	22.712	2.7373e-08	2.7988e-07	USP20	ubiquitin specific peptidase 20
57711	0.48909	0.23872	0.53027	22.701	2.7547e-08	2.8144e-07	ZNF529	zinc finger protein 529
55291	0.42884	0.25109	0.46212	22.674	2.8007e-08	2.8547e-07	PPP6R3	protein phosphatase 6 regulatory subunit 3
55810	0.42838	0.15896	0.56853	22.666	2.8139e-08	2.8659e-07	FOXJ2	forkhead box J2
10096	0.42542	0.34111	0.60511	22.659	2.8259e-08	2.876e-07	ACTR3	actin related protein 3
10239	0.47349	0.21279	0.48584	22.647	2.8456e-08	2.8937e-07	AP3S2	adaptor related protein complex 3 subunit sigma 2
8493	0.42387	0.2361	0.57342	22.643	2.8531e-08	2.8968e-07	PPM1D	"protein phosphatase, Mg2+/Mn2+ dependent 1D"
2218	0.44754	0.16423	0.61586	22.629	2.877e-08	2.9166e-07	FKTN	fukutin
54093	0.47332	0.33357	0.53911	22.62	2.8916e-08	2.9292e-07	SETD4	SET domain containing 4
23036	0.41899	0.25823	0.61103	22.611	2.9083e-08	2.9438e-07	ZNF292	zinc finger protein 292
64768	0.3938	0.3058	0.59854	22.588	2.9491e-08	2.9811e-07	IPPK	inositol-pentakisphosphate 2-kinase
1666	0.48147	0.41009	0.65334	22.587	2.9497e-08	2.9811e-07	DECR1	"2,4-dienoyl-CoA reductase 1"
1605	0.47492	0.23429	0.61872	22.577	2.9681e-08	2.9974e-07	DAG1	dystroglycan 1
126731	0.44368	0.38086	0.49657	22.568	2.9846e-08	3.0117e-07	CCSAP	"centriole, cilia and spindle associated protein"
388558	0.44796	0.1187	0.58526	22.565	2.9901e-08	3.015e-07	ZNF808	zinc finger protein 808
23509	0.42919	0.27431	0.47744	22.558	3.003e-08	3.0257e-07	POFUT1	protein O-fucosyltransferase 1
23207	0.41653	0.18771	0.48483	22.517	3.0776e-08	3.096e-07	PLEKHM2	pleckstrin homology and RUN domain containing M2
3093	0.40342	0.30046	0.61171	22.508	3.0945e-08	3.1107e-07	UBE2K	ubiquitin conjugating enzyme E2 K
83878	0.43297	0.20291	0.50233	22.505	3.099e-08	3.1128e-07	USHBP1	USH1 protein network component harmonin binding protein 1
8976	0.47636	0.28143	0.5612	22.503	3.1041e-08	3.1155e-07	WASL	WASP like actin nucleation promoting factor
10869	0.47706	0.2723	0.62066	22.497	3.1149e-08	3.1239e-07	USP19	ubiquitin specific peptidase 19
170960	0.4799	0.29762	0.59954	22.491	3.1261e-08	3.1328e-07	ZNF721	zinc finger protein 721
23390	0.43218	0.23278	0.45035	22.477	3.1534e-08	3.1577e-07	ZDHHC17	zinc finger DHHC-type palmitoyltransferase 17
6016	0.49347	0.3887	0.572	22.472	3.1616e-08	3.1626e-07	RIT1	Ras like without CAAX 1
347736	0.45985	0.19274	0.5486	22.471	3.1631e-08	3.1626e-07	NME9	NME/NM23 family member 9
283537	0.45112	0.27068	0.68428	22.458	3.1898e-08	3.1851e-07	SLC46A3	solute carrier family 46 member 3
57575	0.45797	0.10132	0.33652	22.457	3.1905e-08	3.1851e-07	PCDH10	protocadherin 10
55827	0.48397	0.35899	0.50554	22.447	3.2099e-08	3.2021e-07	DCAF6	DDB1 and CUL4 associated factor 6
8803	0.36121	0.2892	0.52005	22.438	3.2282e-08	3.2179e-07	SUCLA2	succinate-CoA ligase ADP-forming subunit beta
6141	-0.47363	-0.33156	0.38609	22.435	3.2331e-08	3.2203e-07	RPL18	ribosomal protein L18
148266	0.46357	0.22682	0.46099	22.422	3.2599e-08	3.2445e-07	ZNF569	zinc finger protein 569
79188	0.45757	0.27509	0.51483	22.415	3.2732e-08	3.2554e-07	TMEM43	transmembrane protein 43
80336	0.48077	0.25042	0.59364	22.412	3.2788e-08	3.2584e-07	PABPC1L	poly(A) binding protein cytoplasmic 1 like
285598	0.45022	0.18101	0.49519	22.409	3.2849e-08	3.2595e-07	ARL10	ADP ribosylation factor like GTPase 10
79982	0.44089	0.23744	0.62664	22.39	3.3226e-08	3.2918e-07	DNAJB14	DnaJ heat shock protein family (Hsp40) member B14
9720	0.4481	0.28821	0.37817	22.389	3.3249e-08	3.2918e-07	CCDC144A	coiled-coil domain containing 144A
27284	0.46421	0.1717	0.36261	22.384	3.3341e-08	3.2984e-07	SULT1B1	sulfotransferase family 1B member 1
285605	0.49843	0.19524	0.44974	22.375	3.3536e-08	3.3152e-07	DTWD2	DTW domain containing 2
1856	0.48622	0.3884	0.62727	22.368	3.3661e-08	3.3225e-07	DVL2	dishevelled segment polarity protein 2
84135	0.41675	0.19964	0.62301	22.358	3.3877e-08	3.3405e-07	UTP15	UTP15 small subunit processome component
375593	0.49591	0.20026	0.53116	22.348	3.4086e-08	3.3569e-07	TRIM73	tripartite motif containing 73
817	0.48617	0.40038	0.58839	22.339	3.4259e-08	3.3714e-07	CAMK2D	calcium/calmodulin dependent protein kinase II delta
171392	0.41628	0.2504	0.61863	22.325	3.4565e-08	3.3989e-07	ZNF675	zinc finger protein 675
8650	0.41052	0.2611	0.47305	22.323	3.4608e-08	3.4006e-07	NUMB	NUMB endocytic adaptor protein
2734	0.44593	0.23004	0.46621	22.32	3.4668e-08	3.404e-07	GLG1	golgi glycoprotein 1
1762	0.47271	0.22881	0.50224	22.318	3.4706e-08	3.4052e-07	DMWD	"DM1 locus, WD repeat containing"
284309	0.44966	0.33729	0.50477	22.313	3.4804e-08	3.4122e-07	ZNF776	zinc finger protein 776
84437	0.46653	0.33247	0.4936	22.304	3.5e-08	3.4289e-07	MSANTD4	Myb/SANT DNA binding domain containing 4 with coiled-coils
9320	0.43167	0.34916	0.55374	22.302	3.5039e-08	3.4301e-07	TRIP12	thyroid hormone receptor interactor 12
9054	0.4689	0.32669	0.57304	22.274	3.5644e-08	3.4815e-07	NFS1	NFS1 cysteine desulfurase
22950	0.44358	0.325	0.5064	22.261	3.5924e-08	3.5062e-07	SLC4A1AP	solute carrier family 4 member 1 adaptor protein
9527	0.47803	0.33923	0.53351	22.258	3.5979e-08	3.509e-07	GOSR1	golgi SNAP receptor complex member 1
55275	0.46941	0.30159	0.57278	22.257	3.6005e-08	3.509e-07	VPS53	VPS53 subunit of GARP complex
6430	0.46554	0.22278	0.54647	22.238	3.6426e-08	3.5473e-07	SRSF5	serine and arginine rich splicing factor 5
11275	0.46542	0.30348	0.63603	22.233	3.6526e-08	3.5536e-07	KLHL2	kelch like family member 2
734	0.46489	0.31491	0.51212	22.233	3.6545e-08	3.5536e-07	OSGIN2	oxidative stress induced growth inhibitor family member 2
26036	0.43991	0.27151	0.52521	22.221	3.6796e-08	3.5727e-07	ZNF451	zinc finger protein 451
22877	0.46079	0.23528	0.53904	22.211	3.7029e-08	3.5901e-07	MLXIP	MLX interacting protein
23235	0.46412	0.28825	0.53647	22.208	3.7099e-08	3.5936e-07	SIK2	salt inducible kinase 2
23070	0.48969	0.26532	0.60903	22.207	3.7121e-08	3.5936e-07	CMTR1	cap methyltransferase 1
57534	0.49424	0.38019	0.45932	22.18	3.774e-08	3.6485e-07	MIB1	mindbomb E3 ubiquitin protein ligase 1
79178	0.42754	0.28007	0.52988	22.168	3.8005e-08	3.6711e-07	THTPA	thiamine triphosphatase
113828	0.43199	0.15333	0.28665	22.14	3.8662e-08	3.7283e-07	FAM83F	family with sequence similarity 83 member F
4010	0.43014	0.14323	0.29912	22.138	3.8699e-08	3.7283e-07	LMX1B	LIM homeobox transcription factor 1 beta
56262	0.39114	0.30524	0.49002	22.138	3.8711e-08	3.7283e-07	LRRC8A	leucine rich repeat containing 8 VRAC subunit A
8539	0.47175	0.30104	0.45211	22.123	3.9055e-08	3.756e-07	API5	apoptosis inhibitor 5
113251	0.47065	0.34381	0.5554	22.108	3.9411e-08	3.7846e-07	LARP4	La ribonucleoprotein 4
93627	0.47899	0.31051	0.46987	22.1	3.9606e-08	3.8006e-07	TBCK	TBC1 domain containing kinase
79607	0.42545	0.32028	0.62726	22.089	3.9868e-08	3.8229e-07	FAM118B	family with sequence similarity 118 member B
55036	0.41604	0.092269	0.38096	22.077	4.0157e-08	3.8478e-07	CCDC40	coiled-coil domain containing 40
2110	0.42258	0.33863	0.58919	22.065	4.0468e-08	3.8744e-07	ETFDH	electron transfer flavoprotein dehydrogenase
26118	0.43874	0.34689	0.59901	22.063	4.0494e-08	3.8744e-07	WSB1	WD repeat and SOCS box containing 1
6667	0.44912	0.22852	0.58973	22.042	4.1019e-08	3.9218e-07	SP1	Sp1 transcription factor
23324	0.44995	0.21451	0.57135	22.036	4.1186e-08	3.9349e-07	MAN2B2	mannosidase alpha class 2B member 2
23287	0.47664	0.37147	0.54887	22.019	4.1613e-08	3.9699e-07	AGTPBP1	ATP/GTP binding protein 1
9975	0.44883	0.10755	0.44793	22.009	4.1856e-08	3.9902e-07	NR1D2	nuclear receptor subfamily 1 group D member 2
120	0.45676	0.25735	0.51851	22.001	4.2072e-08	4.0078e-07	ADD3	adducin 3
79685	0.48695	0.29079	0.5129	21.999	4.2118e-08	4.0093e-07	SAP30L	SAP30 like
147700	0.38607	0.14015	0.29347	21.992	4.2298e-08	4.0235e-07	KLC3	kinesin light chain 3
55676	0.46421	0.29196	0.45715	21.972	4.2816e-08	4.0698e-07	SLC30A6	solute carrier family 30 member 6
124245	0.49173	0.34821	0.61875	21.969	4.2897e-08	4.0746e-07	ZC3H18	zinc finger CCCH-type containing 18
847	0.42711	0.33312	0.70948	21.963	4.3036e-08	4.0835e-07	CAT	catalase
7707	0.42816	0.27028	0.41007	21.963	4.3053e-08	4.0835e-07	ZNF148	zinc finger protein 148
64682	0.46814	0.31284	0.46484	21.927	4.4005e-08	4.1708e-07	ANAPC1	anaphase promoting complex subunit 1
83932	0.44262	0.38502	0.64569	21.922	4.414e-08	4.1795e-07	SPRTN	SprT-like N-terminal domain
137695	0.44868	0.31155	0.60497	21.921	4.4161e-08	4.1795e-07	TMEM68	transmembrane protein 68
51592	0.37636	0.21651	0.31302	21.913	4.4365e-08	4.1958e-07	TRIM33	tripartite motif containing 33
118429	0.48733	0.24464	0.58919	21.903	4.4658e-08	4.2205e-07	ANTXR2	ANTXR cell adhesion molecule 2
51105	0.48849	0.28003	0.57863	21.893	4.4924e-08	4.2425e-07	PHF20L1	PHD finger protein 20 like 1
2957	0.44718	0.29438	0.61465	21.886	4.5125e-08	4.2582e-07	GTF2A1	general transcription factor IIA subunit 1
6574	0.44068	0.2859	0.53986	21.884	4.5155e-08	4.2582e-07	SLC20A1	solute carrier family 20 member 1
140901	0.38585	0.19052	0.56643	21.865	4.5681e-08	4.3035e-07	STK35	serine/threonine kinase 35
440138	0.45432	0.17899	0.58157	21.865	4.5701e-08	4.3035e-07	ALG11	"ALG11 alpha-1,2-mannosyltransferase"
3612	0.44985	0.29604	0.62031	21.853	4.6028e-08	4.3312e-07	IMPA1	inositol monophosphatase 1
56889	0.42786	0.30079	0.48327	21.843	4.6298e-08	4.3472e-07	TM9SF3	transmembrane 9 superfamily member 3
54801	0.4146	0.31538	0.39285	21.84	4.6388e-08	4.3526e-07	HAUS6	HAUS augmin like complex subunit 6
79088	0.48223	0.19375	0.57063	21.815	4.7124e-08	4.4135e-07	ZNF426	zinc finger protein 426
8892	0.44554	0.29083	0.5871	21.814	4.7133e-08	4.4135e-07	EIF2B2	eukaryotic translation initiation factor 2B subunit beta
79796	0.49096	0.35316	0.51741	21.814	4.7138e-08	4.4135e-07	ALG9	"ALG9 alpha-1,2-mannosyltransferase"
79955	0.42308	0.20461	0.43337	21.783	4.8051e-08	4.4957e-07	PDZD7	PDZ domain containing 7
57567	0.44884	0.23309	0.48362	21.777	4.8217e-08	4.508e-07	ZNF319	zinc finger protein 319
51135	0.46294	0.2167	0.5486	21.761	4.8699e-08	4.5498e-07	IRAK4	interleukin 1 receptor associated kinase 4
84991	0.45028	0.37678	0.57283	21.759	4.8739e-08	4.5504e-07	RBM17	RNA binding motif protein 17
22862	0.46358	0.2832	0.55631	21.749	4.9043e-08	4.5755e-07	FNDC3A	fibronectin type III domain containing 3A
50940	0.43637	0.16101	0.32574	21.745	4.9155e-08	4.5827e-07	PDE11A	phosphodiesterase 11A
2475	0.48521	0.32065	0.58995	21.739	4.9333e-08	4.596e-07	MTOR	mechanistic target of rapamycin kinase
284349	0.47006	0.16291	0.49363	21.737	4.941e-08	4.5999e-07	ZNF283	zinc finger protein 283
26523	0.42395	0.28225	0.42626	21.734	4.9487e-08	4.6038e-07	AGO1	argonaute RISC component 1
10241	0.48949	0.30021	0.58272	21.723	4.983e-08	4.6324e-07	CALCOCO2	calcium binding and coiled-coil domain 2
10198	0.47911	0.32332	0.60279	21.71	5.0239e-08	4.6654e-07	MPHOSPH9	M-phase phosphoprotein 9
114785	0.46346	0.26624	0.58628	21.708	5.0289e-08	4.6654e-07	MBD6	methyl-CpG binding domain protein 6
22997	0.37501	0.061488	0.21518	21.708	5.0291e-08	4.6654e-07	IGSF9B	immunoglobulin superfamily member 9B
285755	0.36574	0.068438	0.2681	21.706	5.0365e-08	4.669e-07	PPIL6	peptidylprolyl isomerase like 6
10163	0.47079	0.3267	0.6028	21.693	5.0745e-08	4.7008e-07	WASF2	WASP family member 2
1836	0.4807	0.25465	0.52178	21.682	5.1084e-08	4.7289e-07	SLC26A2	solute carrier family 26 member 2
54413	0.49291	0.20922	0.43217	21.677	5.127e-08	4.7427e-07	NLGN3	neuroligin 3
4089	0.48176	0.24678	0.42772	21.639	5.2455e-08	4.8455e-07	SMAD4	SMAD family member 4
765	0.41212	0.15123	0.41978	21.63	5.2739e-08	4.8683e-07	CA6	carbonic anhydrase 6
59283	0.42125	0.15779	0.3101	21.623	5.2984e-08	4.886e-07	CACNG8	calcium voltage-gated channel auxiliary subunit gamma 8
8120	0.43664	0.24437	0.42535	21.622	5.3005e-08	4.886e-07	AP3B2	adaptor related protein complex 3 subunit beta 2
1911	0.4296	0.21659	0.49675	21.598	5.3803e-08	4.9526e-07	PHC1	polyhomeotic homolog 1
6120	0.40845	0.29664	0.50222	21.594	5.3923e-08	4.9601e-07	RPE	ribulose-5-phosphate-3-epimerase
5929	0.45119	0.3028	0.48197	21.566	5.4845e-08	5.0414e-07	RBBP5	"RB binding protein 5, histone lysine methyltransferase complex subunit"
157769	0.43958	0.29839	0.60379	21.565	5.4895e-08	5.0425e-07	FAM91A1	family with sequence similarity 91 member A1
5432	0.48705	0.39835	0.59612	21.555	5.5246e-08	5.0712e-07	POLR2C	RNA polymerase II subunit C
55327	0.43348	0.25129	0.47859	21.55	5.5391e-08	5.081e-07	LIN7C	"lin-7 homolog C, crumbs cell polarity complex component"
324	0.44751	0.28518	0.44834	21.54	5.5733e-08	5.1052e-07	APC	APC regulator of WNT signaling pathway
132660	0.45658	0.33933	0.52757	21.539	5.5783e-08	5.1062e-07	LIN54	lin-54 DREAM MuvB core complex component
91833	0.4277	0.23902	0.51253	21.518	5.6483e-08	5.163e-07	WDR20	WD repeat domain 20
7809	0.47505	0.27581	0.38572	21.501	5.7109e-08	5.213e-07	BSND	barttin CLCNK type accessory subunit beta
55183	0.48352	0.3501	0.51201	21.495	5.7301e-08	5.2268e-07	RIF1	replication timing regulatory factor 1
9852	0.47515	0.28742	0.56472	21.489	5.7503e-08	5.2416e-07	EPM2AIP1	EPM2A interacting protein 1
10057	0.42928	0.31027	0.51848	21.475	5.8001e-08	5.2834e-07	ABCC5	ATP binding cassette subfamily C member 5
653464	0.48488	0.35349	0.52105	21.459	5.8591e-08	5.3334e-07	SRGAP2C	SLIT-ROBO Rho GTPase activating protein 2C
91147	0.47042	0.24491	0.45964	21.449	5.8933e-08	5.3608e-07	TMEM67	transmembrane protein 67
388633	0.44989	0.21228	0.42432	21.432	5.9573e-08	5.4153e-07	LDLRAD1	low density lipoprotein receptor class A domain containing 1
23032	0.43733	0.29853	0.5966	21.429	5.9661e-08	5.4195e-07	USP33	ubiquitin specific peptidase 33
23563	0.41226	0.05075	0.34474	21.422	5.9923e-08	5.4395e-07	CHST5	carbohydrate sulfotransferase 5
57722	0.43196	0.12968	0.3035	21.416	6.0168e-08	5.458e-07	IGDCC4	immunoglobulin superfamily DCC subclass member 4
54434	0.49468	0.30281	0.62552	21.412	6.0311e-08	5.4672e-07	SSH1	slingshot protein phosphatase 1
84132	0.47189	0.28835	0.5364	21.406	6.0538e-08	5.484e-07	USP42	ubiquitin specific peptidase 42
55182	0.45799	0.32809	0.61928	21.396	6.0911e-08	5.5139e-07	RNF220	ring finger protein 220
23199	0.46174	0.27188	0.58096	21.389	6.116e-08	5.5327e-07	GSE1	Gse1 coiled-coil protein
6499	0.4425	0.29353	0.64041	21.387	6.1249e-08	5.5361e-07	SKIV2L	Ski2 like RNA helicase
57226	0.45741	0.29537	0.53149	21.362	6.2178e-08	5.6093e-07	LYRM2	LYR motif containing 2
80335	0.39534	0.27161	0.68181	21.358	6.232e-08	5.6182e-07	WDR82	WD repeat domain 82
9841	0.48707	0.26356	0.50597	21.356	6.2409e-08	5.6224e-07	ZBTB24	zinc finger and BTB domain containing 24
10690	0.32426	0.11343	0.23471	21.354	6.2486e-08	5.6255e-07	FUT9	fucosyltransferase 9
57677	0.42117	0.17444	0.49966	21.346	6.2783e-08	5.6445e-07	ZFP14	ZFP14 zinc finger protein
4763	0.44043	0.33653	0.55872	21.343	6.2905e-08	5.6515e-07	NF1	neurofibromin 1
144348	0.48682	0.26911	0.5155	21.338	6.3089e-08	5.6642e-07	ZNF664	zinc finger protein 664
4826	0.36807	0.13987	0.39457	21.335	6.3222e-08	5.6723e-07	NNAT	neuronatin
317	0.45461	0.32189	0.59596	21.311	6.4165e-08	5.7526e-07	APAF1	apoptotic peptidase activating factor 1
10238	0.47637	0.37183	0.61672	21.31	6.4205e-08	5.7526e-07	DCAF7	DDB1 and CUL4 associated factor 7
9230	0.44189	0.21685	0.62503	21.288	6.508e-08	5.8191e-07	RAB11B	"RAB11B, member RAS oncogene family"
81846	0.41007	0.26341	0.44872	21.278	6.5501e-08	5.8527e-07	SBF2	SET binding factor 2
23064	0.44199	0.28731	0.61845	21.27	6.5806e-08	5.876e-07	SETX	senataxin
163049	0.45136	0.18116	0.55518	21.268	6.5876e-08	5.8782e-07	ZNF791	zinc finger protein 791
51132	0.44712	0.25581	0.51183	21.263	6.6112e-08	5.8952e-07	RLIM	"ring finger protein, LIM domain interacting"
10494	0.45469	0.24851	0.51563	21.261	6.6187e-08	5.8979e-07	STK25	serine/threonine kinase 25
60560	0.40791	0.29581	0.4895	21.257	6.6331e-08	5.9067e-07	NAA35	"N-alpha-acetyltransferase 35, NatC auxiliary subunit"
95681	0.4819	0.36599	0.549	21.254	6.6475e-08	5.9155e-07	CEP41	centrosomal protein 41
79709	0.44529	0.27229	0.48747	21.249	6.6647e-08	5.9236e-07	COLGALT1	collagen beta(1-O)galactosyltransferase 1
57609	0.49299	0.27186	0.42405	21.249	6.6656e-08	5.9236e-07	DIP2B	disco interacting protein 2 homolog B
10983	0.41685	0.3286	0.67639	21.236	6.7202e-08	5.9681e-07	CCNI	cyclin I
54826	0.4488	0.32743	0.67273	21.227	6.7555e-08	5.9909e-07	GIN1	gypsy retrotransposon integrase 1
329	0.42058	0.31858	0.45954	21.226	6.7597e-08	5.9909e-07	BIRC2	baculoviral IAP repeat containing 2
23507	0.41854	0.19459	0.37148	21.219	6.79e-08	6.0117e-07	LRRC8B	leucine rich repeat containing 8 VRAC subunit B
64601	0.40033	0.28158	0.53624	21.219	6.7923e-08	6.0117e-07	VPS16	VPS16 core subunit of CORVET and HOPS complexes
54429	0.49424	0.32878	0.50613	21.212	6.8199e-08	6.028e-07	TAS2R5	taste 2 receptor member 5
23244	0.41734	0.26006	0.56987	21.206	6.8467e-08	6.0476e-07	PDS5A	PDS5 cohesin associated factor A
1431	0.43667	0.3487	0.70913	21.186	6.9327e-08	6.1187e-07	CS	citrate synthase
57727	0.46068	0.27381	0.48648	21.185	6.9366e-08	6.1187e-07	NCOA5	nuclear receptor coactivator 5
3064	0.45917	0.22129	0.49526	21.172	6.9892e-08	6.1611e-07	HTT	huntingtin
1633	0.46527	0.36314	0.61986	21.17	7.0013e-08	6.1675e-07	DCK	deoxycytidine kinase
23438	0.41559	0.21704	0.47119	21.155	7.0646e-08	6.2149e-07	HARS2	"histidyl-tRNA synthetase 2, mitochondrial"
4690	0.38143	0.316	0.46676	21.144	7.1146e-08	6.2548e-07	NCK1	NCK adaptor protein 1
57461	0.48035	0.385	0.56418	21.141	7.128e-08	6.2623e-07	ISY1	ISY1 splicing factor homolog
58525	0.42597	0.23631	0.58569	21.138	7.1394e-08	6.2681e-07	WIZ	WIZ zinc finger
5573	0.46804	0.36788	0.49878	21.137	7.1444e-08	6.2683e-07	PRKAR1A	protein kinase cAMP-dependent type I regulatory subunit alpha
51742	0.49897	0.25413	0.55657	21.133	7.163e-08	6.2804e-07	ARID4B	AT-rich interaction domain 4B
23331	0.41917	0.1282	0.35197	21.127	7.1857e-08	6.2961e-07	TTC28	tetratricopeptide repeat domain 28
9645	0.47369	0.21485	0.49873	21.105	7.2881e-08	6.3773e-07	MICAL2	"microtubule associated monooxygenase, calponin and LIM domain containing 2"
55762	0.44295	0.20542	0.63098	21.099	7.3126e-08	6.3945e-07	ZNF701	zinc finger protein 701
23299	0.45852	0.27235	0.4699	21.093	7.3422e-08	6.4161e-07	BICD2	BICD cargo adaptor 2
144245	0.48684	0.33868	0.52003	21.078	7.41e-08	6.4711e-07	ALG10B	"ALG10 alpha-1,2-glucosyltransferase B"
93587	0.47336	0.31213	0.53279	21.07	7.4475e-08	6.4994e-07	TRMT10A	tRNA methyltransferase 10A
9221	0.44034	0.33796	0.66735	21.062	7.4816e-08	6.5248e-07	NOLC1	nucleolar and coiled-body phosphoprotein 1
6511	0.485	0.24045	0.47733	21.036	7.6035e-08	6.6224e-07	SLC1A6	solute carrier family 1 member 6
331	0.44442	0.20871	0.45071	21.034	7.6139e-08	6.624e-07	XIAP	X-linked inhibitor of apoptosis
10367	0.34149	0.32472	0.75659	21.034	7.6155e-08	6.624e-07	MICU1	mitochondrial calcium uptake 1
90317	0.4521	0.28114	0.52853	21.025	7.6537e-08	6.6529e-07	ZNF616	zinc finger protein 616
7705	0.4772	0.36835	0.57496	21.022	7.6686e-08	6.6614e-07	ZNF146	zinc finger protein 146
51455	0.42145	0.26093	0.57825	21.018	7.6871e-08	6.673e-07	REV1	REV1 DNA directed polymerase
3831	0.42697	0.1991	0.57171	21.013	7.7119e-08	6.6901e-07	KLC1	kinesin light chain 1
2773	0.40712	0.36196	0.439	21.012	7.7191e-08	6.6919e-07	GNAI3	G protein subunit alpha i3
27039	0.48404	0.17893	0.44331	21.007	7.7417e-08	6.7071e-07	PKD2L2	"polycystin 2 like 2, transient receptor potential cation channel"
54464	0.43597	0.2613	0.55042	20.997	7.7883e-08	6.743e-07	XRN1	5'-3' exoribonuclease 1
64395	0.42434	0.29867	0.43138	20.992	7.8152e-08	6.7573e-07	GMCL1	"germ cell-less 1, spermatogenesis associated"
23219	0.42047	0.2858	0.60296	20.986	7.8445e-08	6.7737e-07	FBXO28	F-box protein 28
128153	0.48369	0.2185	0.48069	20.982	7.8608e-08	6.783e-07	SPATA17	spermatogenesis associated 17
57169	0.47377	0.26375	0.49761	20.981	7.8655e-08	6.783e-07	ZNFX1	zinc finger NFX1-type containing 1
23369	0.4383	0.24151	0.54214	20.979	7.8753e-08	6.787e-07	PUM2	pumilio RNA binding family member 2
79595	0.44865	0.32092	0.46565	20.975	7.8973e-08	6.8014e-07	SAP130	Sin3A associated protein 130
285636	0.39221	0.28231	0.47987	20.969	7.926e-08	6.8172e-07	C5orf51	chromosome 5 open reading frame 51
55133	0.4564	0.3608	0.47138	20.953	8.0048e-08	6.8805e-07	SRBD1	S1 RNA binding domain 1
8131	0.474	0.33088	0.60555	20.952	8.0106e-08	6.8809e-07	NPRL3	"NPR3 like, GATOR1 complex subunit"
144404	0.4413	0.17025	0.33577	20.946	8.0376e-08	6.8972e-07	TMEM120B	transmembrane protein 120B
9295	0.44588	0.30921	0.4857	20.946	8.0401e-08	6.8972e-07	SRSF11	serine and arginine rich splicing factor 11
129685	0.49493	0.23259	0.46762	20.942	8.0623e-08	6.9118e-07	TAF8	TATA-box binding protein associated factor 8
23358	0.45219	0.29184	0.42179	20.935	8.0928e-08	6.9334e-07	USP24	ubiquitin specific peptidase 24
23761	0.40934	0.2128	0.46981	20.926	8.1391e-08	6.9685e-07	PISD	phosphatidylserine decarboxylase
170506	0.44651	0.26052	0.4482	20.915	8.197e-08	7.0135e-07	DHX36	DEAH-box helicase 36
10443	0.41568	0.22488	0.5715	20.905	8.2459e-08	7.0507e-07	N4BP2L2	NEDD4 binding protein 2 like 2
55654	0.42358	0.28469	0.5851	20.902	8.2633e-08	7.061e-07	TMEM127	transmembrane protein 127
4798	0.4301	0.23222	0.66077	20.892	8.3139e-08	7.0996e-07	NFRKB	nuclear factor related to kappaB binding protein
26127	0.4848	0.3608	0.48035	20.886	8.3443e-08	7.1209e-07	FGFR1OP2	FGFR1 oncogene partner 2
10251	0.36014	0.086691	0.23309	20.882	8.3636e-08	7.1307e-07	SPRY3	sprouty RTK signaling antagonist 3
64852	0.42932	0.23913	0.46345	20.882	8.3666e-08	7.1307e-07	TUT1	"terminal uridylyl transferase 1, U6 snRNA-specific"
7745	0.46924	0.28012	0.59744	20.878	8.3865e-08	7.1383e-07	ZKSCAN8	zinc finger with KRAB and SCAN domains 8
23119	0.49428	0.2759	0.45612	20.871	8.4206e-08	7.1627e-07	HIC2	HIC ZBTB transcriptional repressor 2
4627	0.43798	0.23836	0.55336	20.867	8.4424e-08	7.1766e-07	MYH9	myosin heavy chain 9
55161	0.42709	0.38509	0.63979	20.862	8.47e-08	7.1954e-07	TMEM33	transmembrane protein 33
11016	0.47064	0.24282	0.50016	20.859	8.4858e-08	7.2041e-07	ATF7	activating transcription factor 7
27069	0.40431	0.35705	0.59537	20.855	8.5083e-08	7.2185e-07	GHITM	growth hormone inducible transmembrane protein
90678	0.46804	0.32528	0.49319	20.847	8.5518e-08	7.2508e-07	LRSAM1	leucine rich repeat and sterile alpha motif containing 1
56681	0.40054	0.29235	0.5768	20.836	8.6094e-08	7.2902e-07	SAR1A	secretion associated Ras related GTPase 1A
64427	0.38905	0.261	0.68423	20.829	8.6481e-08	7.3182e-07	TTC31	tetratricopeptide repeat domain 31
390637	0.47831	0.25595	0.43775	20.825	8.6685e-08	7.3308e-07	GDPGP1	GDP-D-glucose phosphorylase 1
8405	0.45503	0.28916	0.56242	20.821	8.6868e-08	7.3415e-07	SPOP	speckle type BTB/POZ protein
9514	0.41827	0.20231	0.4593	20.818	8.7051e-08	7.3522e-07	GAL3ST1	galactose-3-O-sulfotransferase 1
85302	0.458	0.097857	0.50314	20.814	8.7288e-08	7.3675e-07	FBF1	Fas binding factor 1
5411	0.45893	0.34959	0.55062	20.805	8.7755e-08	7.4021e-07	PNN	"pinin, desmosome associated protein"
57448	0.49906	0.31722	0.54113	20.802	8.7897e-08	7.4094e-07	BIRC6	baculoviral IAP repeat containing 6
4683	0.45795	0.32509	0.54813	20.798	8.8129e-08	7.4241e-07	NBN	nibrin
256356	0.44434	0.21225	0.5208	20.793	8.841e-08	7.443e-07	GK5	glycerol kinase 5
7533	0.36018	0.35137	0.67352	20.784	8.8908e-08	7.4802e-07	YWHAH	tyrosine 3-monooxygenase/tryptophan 5-monooxygenase activation protein eta
9690	0.47301	0.3446	0.57842	20.78	8.9148e-08	7.4955e-07	UBE3C	ubiquitin protein ligase E3C
54467	0.43089	0.29754	0.49579	20.777	8.9287e-08	7.5024e-07	ANKIB1	ankyrin repeat and IBR domain containing 1
768211	0.45091	0.22556	0.39763	20.772	8.9572e-08	7.5216e-07	RELL1	RELT like 1
51729	0.43746	0.31467	0.61585	20.77	8.97e-08	7.5274e-07	WBP11	WW domain binding protein 11
64864	0.44119	0.3223	0.46178	20.769	8.9768e-08	7.5283e-07	RFX7	regulatory factor X7
23185	0.41301	0.3088	0.54744	20.76	9.0235e-08	7.5616e-07	LARP4B	La ribonucleoprotein 4B
100132406	0.45195	0.2611	0.68631	20.759	9.028e-08	7.5616e-07	NBPF10	NBPF member 10
8028	0.42683	0.27595	0.38436	20.737	9.1532e-08	7.6615e-07	MLLT10	MLLT10 histone lysine methyltransferase DOT1L cofactor
285848	0.487	0.21175	0.46001	20.732	9.1836e-08	7.6821e-07	PNPLA1	patatin like phospholipase domain containing 1
643699	0.46439	0.24374	0.45166	20.725	9.2245e-08	7.7114e-07	GOLGA8N	golgin A8 family member N
10026	0.41847	0.25712	0.48337	20.719	9.2574e-08	7.734e-07	PIGK	phosphatidylinositol glycan anchor biosynthesis class K
266629	0.40909	0.09124	0.33914	20.709	9.3181e-08	7.7798e-07	SEC14L3	SEC14 like lipid binding 3
4957	0.39632	0.27322	0.40968	20.706	9.333e-08	7.7872e-07	ODF2	outer dense fiber of sperm tails 2
25904	0.48572	0.36543	0.50063	20.696	9.3893e-08	7.8292e-07	CNOT10	CCR4-NOT transcription complex subunit 10
26959	0.46026	0.26593	0.60024	20.692	9.4145e-08	7.8452e-07	HBP1	HMG-box transcription factor 1
54885	0.41833	0.23352	0.40395	20.678	9.4981e-08	7.9098e-07	TBC1D8B	TBC1 domain family member 8B
5511	0.45585	0.3585	0.64183	20.666	9.5706e-08	7.9651e-07	PPP1R8	protein phosphatase 1 regulatory subunit 8
257397	0.4099	0.20518	0.39136	20.653	9.6434e-08	8.0207e-07	TAB3	TGF-beta activated kinase 1 (MAP3K7) binding protein 3
8451	0.4317	0.24575	0.48296	20.652	9.6551e-08	8.0253e-07	CUL4A	cullin 4A
54552	0.47083	0.22732	0.52134	20.624	9.8224e-08	8.1592e-07	GNL3L	G protein nucleolar 3 like
26056	0.45665	0.15024	0.2831	20.593	1.0013e-07	8.3021e-07	RAB11FIP5	RAB11 family interacting protein 5
55898	0.45186	0.32572	0.65187	20.586	1.0058e-07	8.3339e-07	UNC45A	unc-45 myosin chaperone A
5082	0.39795	0.29009	0.53676	20.578	1.0107e-07	8.3689e-07	PDCL	phosducin like
113540	0.451	0.25965	0.49656	20.569	1.0165e-07	8.412e-07	CMTM1	CKLF like MARVEL transmembrane domain containing 1
9827	0.41759	0.2796	0.46804	20.561	1.0215e-07	8.4479e-07	RGP1	"RGP1 homolog, RAB6A GEF complex partner 1"
51588	0.44412	0.36603	0.61552	20.559	1.0228e-07	8.4532e-07	PIAS4	protein inhibitor of activated STAT 4
54884	0.4049	0.27917	0.72233	20.555	1.0254e-07	8.4693e-07	RETSAT	retinol saturase
466	0.42048	0.29714	0.54334	20.552	1.0275e-07	8.4816e-07	ATF1	activating transcription factor 1
3454	0.45179	0.28544	0.4586	20.545	1.0319e-07	8.5126e-07	IFNAR1	interferon alpha and beta receptor subunit 1
6257	0.41931	0.22101	0.47687	20.544	1.0328e-07	8.5144e-07	RXRB	retinoid X receptor beta
5706	0.40216	0.39429	0.56582	20.516	1.0505e-07	8.6546e-07	PSMC6	"proteasome 26S subunit, ATPase 6"
55167	0.44889	0.2602	0.44353	20.515	1.0514e-07	8.6572e-07	MSL2	MSL complex subunit 2
79073	0.42267	0.34248	0.59811	20.511	1.0537e-07	8.6707e-07	TMEM109	transmembrane protein 109
91782	0.48603	0.2211	0.5261	20.507	1.0564e-07	8.6852e-07	CHMP7	charged multivesicular body protein 7
9187	0.49515	0.27588	0.54322	20.507	1.0568e-07	8.6852e-07	SLC24A1	solute carrier family 24 member 1
102723555	0.3987	0.13046	0.38047	20.498	1.0627e-07	8.7224e-07	SPDYE16	speedy/RINGO cell cycle regulator family member E16
414059	0.45779	0.26772	0.60419	20.49	1.0679e-07	8.7594e-07	TBC1D3B	TBC1 domain family member 3B
51582	0.44607	0.34329	0.55974	20.485	1.071e-07	8.7798e-07	AZIN1	antizyme inhibitor 1
84498	0.45322	0.27202	0.53175	20.469	1.0817e-07	8.8621e-07	FAM120B	family with sequence similarity 120B
9774	0.46338	0.32026	0.54434	20.468	1.0826e-07	8.8634e-07	BCLAF1	BCL2 associated transcription factor 1
23760	0.45314	0.29875	0.59333	20.451	1.0944e-07	8.9492e-07	PITPNB	phosphatidylinositol transfer protein beta
200576	0.46291	0.26789	0.40917	20.443	1.0996e-07	8.9857e-07	PIKFYVE	"phosphoinositide kinase, FYVE-type zinc finger containing"
285268	0.43093	0.21608	0.5555	20.438	1.1032e-07	9.0095e-07	ZNF621	zinc finger protein 621
81570	0.46572	0.28057	0.44392	20.414	1.1197e-07	9.1388e-07	CLPB	caseinolytic mitochondrial matrix peptidase chaperone subunit B
6612	0.46432	0.33969	0.62567	20.406	1.1252e-07	9.1782e-07	SUMO3	small ubiquitin like modifier 3
65977	0.47055	0.30763	0.50794	20.404	1.1269e-07	9.186e-07	PLEKHA3	pleckstrin homology domain containing A3
6812	0.42785	0.18814	0.45982	20.402	1.1283e-07	9.1906e-07	STXBP1	syntaxin binding protein 1
23373	0.45089	0.17731	0.5134	20.401	1.1288e-07	9.1906e-07	CRTC1	CREB regulated transcription coactivator 1
6047	0.42417	0.29884	0.66734	20.387	1.1392e-07	9.2577e-07	RNF4	ring finger protein 4
51167	0.45925	0.30007	0.41946	20.384	1.1411e-07	9.2644e-07	CYB5R4	cytochrome b5 reductase 4
23607	0.46207	0.37996	0.59592	20.383	1.1421e-07	9.2644e-07	CD2AP	CD2 associated protein
2196	0.39081	0.10772	0.28595	20.383	1.1422e-07	9.2644e-07	FAT2	FAT atypical cadherin 2
403341	0.39311	0.32031	0.47718	20.377	1.1458e-07	9.2886e-07	ZBTB34	zinc finger and BTB domain containing 34
54852	0.41592	0.15739	0.30963	20.37	1.1512e-07	9.3262e-07	PAQR5	progestin and adipoQ receptor family member 5
79862	0.44847	0.25092	0.56731	20.364	1.1555e-07	9.3556e-07	ZNF669	zinc finger protein 669
57474	0.4225	0.19008	0.48665	20.362	1.1567e-07	9.3559e-07	ZNF490	zinc finger protein 490
3980	0.4384	0.31579	0.52128	20.362	1.1572e-07	9.3559e-07	LIG3	DNA ligase 3
7920	0.43559	0.36233	0.62292	20.361	1.1577e-07	9.3559e-07	ABHD16A	abhydrolase domain containing 16A
9648	0.44282	0.21423	0.55971	20.354	1.1631e-07	9.3939e-07	GCC2	GRIP and coiled-coil domain containing 2
11143	0.45429	0.31127	0.54541	20.344	1.1705e-07	9.4474e-07	KAT7	lysine acetyltransferase 7
253430	0.42583	0.31169	0.57547	20.334	1.1776e-07	9.4992e-07	IPMK	inositol polyphosphate multikinase
57343	0.46897	0.2827	0.60468	20.332	1.1787e-07	9.5024e-07	ZNF304	zinc finger protein 304
155061	0.42601	0.25608	0.6517	20.323	1.1856e-07	9.5516e-07	ZNF746	zinc finger protein 746
26503	0.4631	0.28314	0.55105	20.321	1.1874e-07	9.5602e-07	SLC17A5	solute carrier family 17 member 5
1408	0.42048	0.14402	0.47007	20.305	1.1991e-07	9.6427e-07	CRY2	cryptochrome circadian regulator 2
6041	0.41138	0.20361	0.4214	20.301	1.202e-07	9.6602e-07	RNASEL	ribonuclease L
4905	0.44549	0.34382	0.40208	20.294	1.2075e-07	9.6987e-07	NSF	"N-ethylmaleimide sensitive factor, vesicle fusing ATPase"
197021	0.42546	0.27476	0.39946	20.287	1.2127e-07	9.7342e-07	LCTL	lactase like
55696	0.41899	0.30799	0.63828	20.281	1.2176e-07	9.7678e-07	RBM22	RNA binding motif protein 22
10015	0.42574	0.29972	0.57588	20.279	1.2191e-07	9.7738e-07	PDCD6IP	programmed cell death 6 interacting protein
1106	0.42979	0.20146	0.52815	20.277	1.2206e-07	9.7795e-07	CHD2	chromodomain helicase DNA binding protein 2
6392	0.49264	0.39047	0.62026	20.27	1.2257e-07	9.8149e-07	SDHD	succinate dehydrogenase complex subunit D
55212	0.42049	0.33459	0.50977	20.268	1.2269e-07	9.8181e-07	BBS7	Bardet-Biedl syndrome 7
55709	0.4401	0.28159	0.60098	20.264	1.2307e-07	9.8422e-07	KBTBD4	kelch repeat and BTB domain containing 4
57478	0.43695	0.31451	0.48443	20.26	1.2331e-07	9.8551e-07	USP31	ubiquitin specific peptidase 31
2332	0.41956	0.19913	0.40544	20.258	1.2349e-07	9.8551e-07	FMR1	FMRP translational regulator 1
23592	0.45079	0.25702	0.53764	20.257	1.2355e-07	9.8551e-07	LEMD3	LEM domain containing 3
23047	0.38355	0.34276	0.53569	20.257	1.236e-07	9.8551e-07	PDS5B	PDS5 cohesin associated factor B
493	0.42862	0.21635	0.43707	20.254	1.2383e-07	9.8674e-07	ATP2B4	ATPase plasma membrane Ca2+ transporting 4
6558	0.42999	0.2709	0.47381	20.251	1.2401e-07	9.8753e-07	SLC12A2	solute carrier family 12 member 2
9994	0.44718	0.30825	0.54976	20.24	1.2488e-07	9.9329e-07	CASP8AP2	caspase 8 associated protein 2
80724	0.43199	0.20417	0.68346	20.239	1.25e-07	9.9367e-07	ACAD10	acyl-CoA dehydrogenase family member 10
5119	0.45759	0.39253	0.70864	20.225	1.2608e-07	1.0016e-06	CHMP1A	charged multivesicular body protein 1A
57639	0.46238	0.30103	0.5646	20.216	1.2679e-07	1.0066e-06	CCDC146	coiled-coil domain containing 146
79807	0.44093	0.31685	0.59586	20.202	1.2791e-07	1.0149e-06	GSTCD	glutathione S-transferase C-terminal domain containing
84260	0.46921	0.32578	0.552	20.195	1.2849e-07	1.0189e-06	TCHP	trichoplein keratin filament binding
388567	0.49214	0.30969	0.5647	20.191	1.2881e-07	1.0204e-06	ZNF749	zinc finger protein 749
23339	0.42042	0.25124	0.66682	20.191	1.2884e-07	1.0204e-06	VPS39	VPS39 subunit of HOPS complex
11188	0.44499	0.19808	0.52782	20.187	1.2909e-07	1.0218e-06	NISCH	nischarin
1656	0.45261	0.24357	0.4891	20.182	1.295e-07	1.0244e-06	DDX6	DEAD-box helicase 6
84747	0.48024	0.28148	0.56025	20.173	1.3025e-07	1.0298e-06	UNC119B	unc-119 lipid binding chaperone B
85007	0.44706	0.14889	0.47674	20.158	1.3151e-07	1.0391e-06	PHYKPL	5-phosphohydroxy-L-lysine phospho-lyase
2730	0.44574	0.3213	0.5796	20.153	1.3195e-07	1.0419e-06	GCLM	glutamate-cysteine ligase modifier subunit
53339	0.41314	0.30551	0.506	20.147	1.3243e-07	1.0451e-06	BTBD1	BTB domain containing 1
1147	0.46971	0.39409	0.51	20.13	1.3383e-07	1.0555e-06	CHUK	component of inhibitor of nuclear factor kappa B kinase complex
81555	0.4632	0.31601	0.57427	20.128	1.3403e-07	1.0564e-06	YIPF5	Yip1 domain family member 5
4780	0.41196	0.30198	0.43324	20.126	1.3418e-07	1.057e-06	NFE2L2	"nuclear factor, erythroid 2 like 2"
51379	0.43214	0.32754	0.51929	20.122	1.3451e-07	1.0584e-06	CRLF3	cytokine receptor like factor 3
8224	0.42291	0.15948	0.40098	20.122	1.3451e-07	1.0584e-06	SYN3	synapsin III
80821	0.40978	0.35003	0.52697	20.117	1.3497e-07	1.0613e-06	DDHD1	DDHD domain containing 1
8563	0.48225	0.37536	0.54949	20.104	1.3604e-07	1.0691e-06	THOC5	THO complex 5
221656	0.45434	0.32619	0.50144	20.1	1.3642e-07	1.0714e-06	KDM1B	lysine demethylase 1B
8864	0.46512	0.20865	0.50817	20.096	1.3671e-07	1.0731e-06	PER2	period circadian regulator 2
6683	0.44353	0.28344	0.50256	20.091	1.372e-07	1.0763e-06	SPAST	spastin
3423	0.46247	0.2322	0.49562	20.089	1.3734e-07	1.0767e-06	IDS	iduronate 2-sulfatase
23132	0.4151	0.24235	0.523	20.087	1.3751e-07	1.0774e-06	RAD54L2	RAD54 like 2
55181	0.43279	0.3356	0.65431	20.067	1.3929e-07	1.0907e-06	SMG8	SMG8 nonsense mediated mRNA decay factor
256987	0.45523	0.19215	0.39079	20.062	1.3969e-07	1.0932e-06	SERINC5	serine incorporator 5
100533952	0.48047	0.2977	0.5525	20.056	1.4021e-07	1.0966e-06	RBAK-RBAKDN	RBAK-RBAKDN readthrough
8100	0.44969	0.20788	0.59534	20.053	1.4049e-07	1.0981e-06	IFT88	intraflagellar transport 88
5049	0.38783	0.31296	0.45652	20.037	1.4191e-07	1.1085e-06	PAFAH1B2	platelet activating factor acetylhydrolase 1b catalytic subunit 2
1642	0.47979	0.31301	0.44294	20.036	1.4204e-07	1.1085e-06	DDB1	damage specific DNA binding protein 1
84720	0.40042	0.24681	0.53359	20.035	1.4207e-07	1.1085e-06	PIGO	phosphatidylinositol glycan anchor biosynthesis class O
84187	0.42536	0.21464	0.3682	20.032	1.4236e-07	1.1101e-06	TMEM164	transmembrane protein 164
55720	0.46235	0.37609	0.54114	20.021	1.4337e-07	1.1173e-06	TSR1	TSR1 ribosome maturation factor
1432	0.43857	0.32345	0.53407	20.016	1.438e-07	1.1193e-06	MAPK14	mitogen-activated protein kinase 14
6187	-0.42883	-0.30869	0.41119	20.016	1.438e-07	1.1193e-06	RPS2	ribosomal protein S2
26060	0.4788	0.3103	0.44269	20.009	1.4443e-07	1.1236e-06	APPL1	"adaptor protein, phosphotyrosine interacting with PH domain and leucine zipper 1"
23678	0.40882	0.22849	0.5381	20.005	1.4478e-07	1.1256e-06	SGK3	serum/glucocorticoid regulated kinase family member 3
10772	0.42308	0.34427	0.61389	20.002	1.4506e-07	1.1267e-06	SRSF10	serine and arginine rich splicing factor 10
4853	0.47364	0.27251	0.60113	20.002	1.4509e-07	1.1267e-06	NOTCH2	notch receptor 2
84945	0.43103	0.27569	0.60925	19.993	1.4588e-07	1.1315e-06	ABHD13	abhydrolase domain containing 13
25909	0.47178	0.32629	0.60682	19.992	1.4598e-07	1.1315e-06	AHCTF1	AT-hook containing transcription factor 1
57649	0.41435	0.2184	0.62564	19.986	1.4653e-07	1.1351e-06	PHF12	PHD finger protein 12
23171	0.47475	0.30458	0.48706	19.97	1.48e-07	1.1459e-06	GPD1L	glycerol-3-phosphate dehydrogenase 1 like
55788	0.49381	0.32271	0.61042	19.969	1.4817e-07	1.1465e-06	LMBRD1	LMBR1 domain containing 1
55276	0.42199	0.36504	0.53608	19.959	1.4911e-07	1.1531e-06	PGM2	phosphoglucomutase 2
9684	0.4796	0.28362	0.481	19.956	1.4936e-07	1.1543e-06	LRRC14	leucine rich repeat containing 14
23295	0.43238	0.24733	0.66025	19.955	1.4946e-07	1.1544e-06	MGRN1	mahogunin ring finger 1
51449	0.42805	0.19119	0.43672	19.95	1.499e-07	1.1572e-06	PCYOX1	prenylcysteine oxidase 1
493911	0.47216	0.27103	0.5206	19.942	1.5069e-07	1.1626e-06	PHOSPHO2	"phosphatase, orphan 2"
114327	0.43673	0.16236	0.43476	19.94	1.5087e-07	1.1633e-06	EFHC1	EF-hand domain containing 1
9907	0.43907	0.24414	0.48571	19.938	1.5107e-07	1.1642e-06	AP5Z1	adaptor related protein complex 5 subunit zeta 1
55631	0.41513	0.32952	0.47989	19.922	1.5259e-07	1.1751e-06	LRRC40	leucine rich repeat containing 40
57659	0.41741	0.20573	0.56309	19.907	1.5407e-07	1.1859e-06	ZBTB4	zinc finger and BTB domain containing 4
55331	0.43968	0.23441	0.51912	19.904	1.5434e-07	1.1865e-06	ACER3	alkaline ceramidase 3
100131439	0.38237	0.12163	0.32317	19.9	1.5471e-07	1.188e-06	CD300LD	CD300 molecule like family member d
55206	0.39579	0.23817	0.44065	19.899	1.5484e-07	1.1883e-06	SBNO1	strawberry notch homolog 1
2524	0.43173	0.079018	0.45387	19.891	1.5563e-07	1.1937e-06	FUT2	fucosyltransferase 2
11336	0.43111	0.21976	0.50844	19.878	1.5693e-07	1.2029e-06	EXOC3	exocyst complex component 3
1544	0.39985	0.17718	0.31917	19.874	1.5728e-07	1.2045e-06	CYP1A2	cytochrome P450 family 1 subfamily A member 2
10444	0.4511	0.20477	0.53374	19.874	1.5732e-07	1.2045e-06	ZER1	zyg-11 related cell cycle regulator
340385	0.41658	0.10588	0.35273	19.862	1.5845e-07	1.2125e-06	ZNF517	zinc finger protein 517
5887	0.36439	0.34051	0.5546	19.848	1.5986e-07	1.2226e-06	RAD23B	"RAD23 homolog B, nucleotide excision repair protein"
1810	0.402	0.30882	0.59949	19.833	1.6139e-07	1.2328e-06	DR1	down-regulator of transcription 1
2069	0.41985	0.12756	0.38629	19.818	1.6295e-07	1.244e-06	EREG	epiregulin
26168	0.42026	0.35089	0.60726	19.811	1.6373e-07	1.2492e-06	SENP3	SUMO specific peptidase 3
23647	0.39292	0.26937	0.50183	19.806	1.6423e-07	1.2521e-06	ARFIP2	ADP ribosylation factor interacting protein 2
1073	0.46183	0.31722	0.50481	19.805	1.6429e-07	1.2521e-06	CFL2	cofilin 2
29980	0.41245	0.37696	0.64053	19.79	1.6589e-07	1.2628e-06	DONSON	downstream neighbor of SON
349075	0.47052	0.23587	0.42038	19.776	1.6736e-07	1.2732e-06	ZNF713	zinc finger protein 713
6642	0.39456	0.35123	0.59167	19.775	1.6748e-07	1.2734e-06	SNX1	sorting nexin 1
7110	0.44053	0.27943	0.45685	19.768	1.6822e-07	1.2782e-06	TMF1	TATA element modulatory factor 1
23469	0.42185	0.30459	0.6536	19.747	1.7043e-07	1.2943e-06	PHF3	PHD finger protein 3
10527	0.41733	0.31498	0.53171	19.744	1.7075e-07	1.296e-06	IPO7	importin 7
123775	0.44891	0.18502	0.35736	19.74	1.7117e-07	1.2984e-06	C16orf46	chromosome 16 open reading frame 46
221079	0.42235	0.31139	0.5434	19.733	1.72e-07	1.304e-06	ARL5B	ADP ribosylation factor like GTPase 5B
4931	0.42906	0.30741	0.66534	19.727	1.7263e-07	1.308e-06	NVL	nuclear VCP like
25943	0.45622	0.18631	0.45143	19.708	1.7479e-07	1.3236e-06	C20orf194	chromosome 20 open reading frame 194
1977	0.45234	0.34196	0.63665	19.703	1.7531e-07	1.3267e-06	EIF4E	eukaryotic translation initiation factor 4E
56890	0.42518	0.31626	0.63353	19.702	1.7544e-07	1.327e-06	MDM1	Mdm1 nuclear protein
63891	0.49145	0.26226	0.52452	19.69	1.7669e-07	1.3357e-06	RNF123	ring finger protein 123
8567	0.45521	0.27987	0.47301	19.688	1.7694e-07	1.3368e-06	MADD	MAP kinase activating death domain
85363	0.42846	0.24365	0.51477	19.68	1.7781e-07	1.3426e-06	TRIM5	tripartite motif containing 5
23368	0.44853	0.14723	0.47466	19.668	1.7923e-07	1.3526e-06	PPP1R13B	protein phosphatase 1 regulatory subunit 13B
7094	0.4127	0.26957	0.52642	19.65	1.8124e-07	1.3669e-06	TLN1	talin 1
5151	0.43733	0.19016	0.43329	19.647	1.8164e-07	1.3685e-06	PDE8A	phosphodiesterase 8A
83759	0.43767	0.27295	0.52431	19.641	1.8237e-07	1.3731e-06	RBM4B	RNA binding motif protein 4B
5707	0.45964	0.37278	0.62766	19.638	1.8271e-07	1.3748e-06	PSMD1	"proteasome 26S subunit, non-ATPase 1"
54741	0.44892	0.29842	0.60747	19.636	1.8289e-07	1.3754e-06	LEPROT	leptin receptor overlapping transcript
11237	0.48733	0.2288	0.49832	19.628	1.8382e-07	1.3808e-06	RNF24	ring finger protein 24
23041	0.44137	0.23527	0.52571	19.627	1.8399e-07	1.3808e-06	MON2	"MON2 homolog, regulator of endosome-to-Golgi trafficking"
9600	0.43469	0.25648	0.6503	19.626	1.8403e-07	1.3808e-06	PITPNM1	phosphatidylinositol transfer protein membrane associated 1
5781	0.40148	0.30527	0.53245	19.623	1.8445e-07	1.3828e-06	PTPN11	protein tyrosine phosphatase non-receptor type 11
84301	0.44716	0.30664	0.5221	19.621	1.8464e-07	1.3828e-06	DDI2	DNA damage inducible 1 homolog 2
440345	0.44129	0.19034	0.48172	19.621	1.847e-07	1.3828e-06	NPIPB4	nuclear pore complex interacting protein family member B4
84129	0.46467	0.30113	0.59216	19.62	1.8472e-07	1.3828e-06	ACAD11	acyl-CoA dehydrogenase family member 11
55274	0.44047	0.34153	0.63437	19.617	1.851e-07	1.3848e-06	PHF10	PHD finger protein 10
728661	0.38103	0.12021	0.44424	19.609	1.8605e-07	1.3912e-06	SLC35E2B	solute carrier family 35 member E2B
283232	0.46343	0.26206	0.45588	19.606	1.8645e-07	1.3934e-06	TMEM80	transmembrane protein 80
6239	0.45665	0.28821	0.54569	19.604	1.8661e-07	1.3936e-06	RREB1	ras responsive element binding protein 1
10935	0.38913	0.36354	0.69257	19.604	1.867e-07	1.3936e-06	PRDX3	peroxiredoxin 3
5985	0.42871	0.37473	0.60778	19.6	1.871e-07	1.3959e-06	RFC5	replication factor C subunit 5
143884	0.41493	0.31531	0.59344	19.598	1.8736e-07	1.397e-06	CWF19L2	CWF19 like cell cycle control factor 2
5110	0.42359	0.38583	0.55006	19.597	1.8751e-07	1.3973e-06	PCMT1	protein-L-isoaspartate (D-aspartate) O-methyltransferase
9057	0.47911	0.29229	0.54578	19.593	1.8795e-07	1.3995e-06	SLC7A6	solute carrier family 7 member 6
84749	0.48314	0.27326	0.50939	19.592	1.8808e-07	1.3995e-06	USP30	ubiquitin specific peptidase 30
79719	0.47687	0.26758	0.49006	19.592	1.8812e-07	1.3995e-06	AAGAB	alpha and gamma adaptin binding protein
6018	0.38128	0.28957	0.45913	19.555	1.9256e-07	1.4312e-06	RLF	rearranged L-myc fusion
51196	0.43031	0.21797	0.38497	19.554	1.927e-07	1.4312e-06	PLCE1	phospholipase C epsilon 1
7048	0.44813	0.279	0.57024	19.553	1.9276e-07	1.4312e-06	TGFBR2	transforming growth factor beta receptor 2
83983	0.43096	0.21183	0.3554	19.553	1.9282e-07	1.4312e-06	TSSK6	testis specific serine kinase 6
54466	0.44314	0.21134	0.39695	19.547	1.935e-07	1.4354e-06	SPIN2A	spindlin family member 2A
84068	0.48685	0.34184	0.58191	19.545	1.9379e-07	1.4368e-06	SLC10A7	solute carrier family 10 member 7
6448	0.43447	0.22763	0.5419	19.541	1.9431e-07	1.4398e-06	SGSH	N-sulfoglucosamine sulfohydrolase
84333	0.42034	0.19581	0.50107	19.536	1.9496e-07	1.4436e-06	PCGF5	polycomb group ring finger 5
5599	0.45455	0.22547	0.53212	19.535	1.9505e-07	1.4436e-06	MAPK8	mitogen-activated protein kinase 8
125170	0.46543	0.34569	0.51006	19.533	1.953e-07	1.4447e-06	MIEF2	mitochondrial elongation factor 2
83732	0.44519	0.34269	0.63354	19.532	1.9543e-07	1.4448e-06	RIOK1	RIO kinase 1
57147	0.38173	0.28812	0.61906	19.531	1.9558e-07	1.4451e-06	SCYL3	SCY1 like pseudokinase 3
22930	0.46811	0.26709	0.6122	19.52	1.9695e-07	1.4545e-06	RAB3GAP1	RAB3 GTPase activating protein catalytic subunit 1
64434	0.49768	0.27672	0.52898	19.508	1.9836e-07	1.4632e-06	NOM1	nucleolar protein with MIF4G domain 1
83636	0.43264	0.22386	0.44816	19.493	2.0026e-07	1.4764e-06	C19orf12	chromosome 19 open reading frame 12
55070	0.47932	0.2734	0.57836	19.478	2.0225e-07	1.4902e-06	DET1	DET1 partner of COP1 E3 ubiquitin ligase
9695	0.44507	0.34804	0.58511	19.473	2.0292e-07	1.4943e-06	EDEM1	ER degradation enhancing alpha-mannosidase like protein 1
54921	0.4387	0.35547	0.63529	19.47	2.0321e-07	1.4956e-06	CHTF8	chromosome transmission fidelity factor 8
9683	0.43959	0.29705	0.62191	19.461	2.0444e-07	1.5038e-06	N4BP1	NEDD4 binding protein 1
56987	0.46076	0.28586	0.52052	19.458	2.0478e-07	1.5041e-06	BBX	BBX high mobility group box domain containing
90324	0.45743	0.2906	0.61822	19.458	2.0484e-07	1.5041e-06	CCDC97	coiled-coil domain containing 97
51247	0.3933	0.29972	0.69359	19.457	2.0496e-07	1.5041e-06	PAIP2	poly(A) binding protein interacting protein 2
23059	0.45581	0.25557	0.4929	19.456	2.0506e-07	1.5041e-06	CLUAP1	clusterin associated protein 1
57680	0.37723	0.27855	0.73247	19.448	2.0613e-07	1.5112e-06	CHD8	chromodomain helicase DNA binding protein 8
64375	0.45933	0.23743	0.569	19.441	2.0712e-07	1.5176e-06	IKZF4	IKAROS family zinc finger 4
55759	0.41959	0.2864	0.48447	19.435	2.079e-07	1.5224e-06	WDR12	WD repeat domain 12
118788	0.4106	0.32711	0.62374	19.416	2.1041e-07	1.5399e-06	PIK3AP1	phosphoinositide-3-kinase adaptor protein 1
4591	0.43483	0.30421	0.57723	19.401	2.1246e-07	1.5541e-06	TRIM37	tripartite motif containing 37
25978	0.3561	0.25013	0.39569	19.4	2.1258e-07	1.5541e-06	CHMP2B	charged multivesicular body protein 2B
51290	0.38492	0.32736	0.60459	19.395	2.1319e-07	1.5577e-06	ERGIC2	ERGIC and golgi 2
9188	0.43048	0.33195	0.58925	19.391	2.1372e-07	1.5607e-06	DDX21	DExD-box helicase 21
8812	0.40927	0.30179	0.53263	19.39	2.1385e-07	1.5608e-06	CCNK	cyclin K
8731	0.36766	0.25005	0.48907	19.387	2.143e-07	1.5632e-06	RNMT	RNA guanine-7 methyltransferase
442590	0.38033	0.15343	0.38721	19.386	2.1451e-07	1.5638e-06	SPDYE5	speedy/RINGO cell cycle regulator family member E5
28977	0.3795	0.34597	0.62481	19.371	2.1646e-07	1.5772e-06	MRPL42	mitochondrial ribosomal protein L42
23431	0.46343	0.29477	0.5301	19.369	2.1677e-07	1.5786e-06	AP4E1	adaptor related protein complex 4 subunit epsilon 1
55317	0.40235	0.28751	0.56203	19.367	2.1712e-07	1.5802e-06	AP5S1	adaptor related protein complex 5 subunit sigma 1
8795	0.45159	0.30177	0.5563	19.363	2.1758e-07	1.5827e-06	TNFRSF10B	TNF receptor superfamily member 10b
51606	0.37137	0.33458	0.62885	19.36	2.1805e-07	1.5852e-06	ATP6V1H	ATPase H+ transporting V1 subunit H
55669	0.45081	0.2513	0.58116	19.356	2.1866e-07	1.5888e-06	MFN1	mitofusin 1
100131017	0.42586	0.22335	0.57892	19.346	2.2002e-07	1.5978e-06	ZNF316	zinc finger protein 316
3556	0.498	0.34132	0.44256	19.343	2.2038e-07	1.5995e-06	IL1RAP	interleukin 1 receptor accessory protein
124454	0.45602	0.36257	0.50109	19.341	2.2065e-07	1.6006e-06	EARS2	"glutamyl-tRNA synthetase 2, mitochondrial"
51433	0.41738	0.30409	0.68238	19.329	2.2241e-07	1.6116e-06	ANAPC5	anaphase promoting complex subunit 5
1609	0.46563	0.22018	0.59317	19.324	2.2307e-07	1.6155e-06	DGKQ	diacylglycerol kinase theta
51524	0.45883	0.23627	0.51622	19.321	2.2354e-07	1.618e-06	TMEM138	transmembrane protein 138
91526	0.40235	0.21492	0.50834	19.32	2.237e-07	1.6182e-06	ANKRD44	ankyrin repeat domain 44
6059	0.39893	0.3018	0.53694	19.311	2.2504e-07	1.6271e-06	ABCE1	ATP binding cassette subfamily E member 1
84928	0.41568	0.31216	0.52456	19.305	2.2582e-07	1.6309e-06	TMEM209	transmembrane protein 209
6464	0.45785	0.2327	0.46288	19.302	2.2624e-07	1.633e-06	SHC1	SHC adaptor protein 1
23243	0.43327	0.30309	0.53668	19.3	2.2653e-07	1.6342e-06	ANKRD28	ankyrin repeat domain 28
79072	0.3916	0.19722	0.4704	19.292	2.2771e-07	1.6418e-06	FASTKD3	FAST kinase domains 3
5116	0.44529	0.40445	0.51084	19.258	2.3277e-07	1.6774e-06	PCNT	pericentrin
22796	0.41728	0.24871	0.65481	19.256	2.3298e-07	1.678e-06	COG2	component of oligomeric golgi complex 2
5134	0.40566	0.37536	0.587	19.251	2.3382e-07	1.6831e-06	PDCD2	programmed cell death 2
57645	0.38592	0.2593	0.49509	19.237	2.3589e-07	1.6971e-06	POGK	pogo transposable element derived with KRAB domain
254773	0.49692	0.29518	0.51126	19.231	2.3683e-07	1.7029e-06	LYG2	lysozyme g2
3156	0.44694	0.25505	0.56178	19.22	2.3847e-07	1.7137e-06	HMGCR	3-hydroxy-3-methylglutaryl-CoA reductase
27131	0.4323	0.30354	0.52526	19.211	2.3987e-07	1.7223e-06	SNX5	sorting nexin 5
55333	0.42048	0.12201	0.50679	19.21	2.3992e-07	1.7223e-06	SYNJ2BP	synaptojanin 2 binding protein
9208	0.39335	0.29249	0.48337	19.209	2.4015e-07	1.723e-06	LRRFIP1	LRR binding FLII interacting protein 1
51028	0.4461	0.23888	0.51658	19.208	2.4035e-07	1.7235e-06	VPS36	vacuolar protein sorting 36 homolog
154007	0.40324	0.27391	0.49377	19.206	2.4064e-07	1.7242e-06	SNRNP48	small nuclear ribonucleoprotein U11/U12 subunit 48
1662	0.39718	0.34007	0.57155	19.205	2.4072e-07	1.7242e-06	DDX10	DEAD-box helicase 10
114781	0.43556	0.15817	0.44673	19.204	2.4086e-07	1.7243e-06	BTBD9	BTB domain containing 9
4773	0.4422	0.13932	0.53944	19.195	2.4236e-07	1.7341e-06	NFATC2	nuclear factor of activated T cells 2
9696	0.39762	0.19445	0.50339	19.182	2.4427e-07	1.7459e-06	CROCC	"ciliary rootlet coiled-coil, rootletin"
200373	0.44937	0.15727	0.31162	19.163	2.473e-07	1.7665e-06	CFAP221	cilia and flagella associated protein 221
22848	0.39495	0.16195	0.41377	19.158	2.4808e-07	1.7711e-06	AAK1	AP2 associated kinase 1
90233	0.45209	0.23627	0.57841	19.149	2.4958e-07	1.7809e-06	ZNF551	zinc finger protein 551
9570	0.41721	0.29038	0.58063	19.142	2.5069e-07	1.7878e-06	GOSR2	golgi SNAP receptor complex member 2
57479	0.39124	0.21005	0.62221	19.132	2.5226e-07	1.7981e-06	PRR12	proline rich 12
57724	0.43992	0.27462	0.45564	19.13	2.5257e-07	1.7993e-06	EPG5	ectopic P-granules autophagy protein 5 homolog
8675	0.46259	0.21494	0.37544	19.103	2.5704e-07	1.8292e-06	STX16	syntaxin 16
79915	0.45288	0.33	0.58723	19.075	2.6171e-07	1.8614e-06	ATAD5	ATPase family AAA domain containing 5
79848	0.45773	0.34353	0.55862	19.072	2.6215e-07	1.8635e-06	CSPP1	centrosome and spindle pole associated protein 1
10743	0.43119	0.24825	0.52695	19.07	2.6255e-07	1.8653e-06	RAI1	retinoic acid induced 1
155006	0.34326	0.10361	0.34072	19.064	2.6344e-07	1.87e-06	TMEM213	transmembrane protein 213
129880	0.45287	0.19347	0.38897	19.064	2.635e-07	1.87e-06	BBS5	Bardet-Biedl syndrome 5
6874	0.45572	0.28241	0.5247	19.036	2.6829e-07	1.903e-06	TAF4	TATA-box binding protein associated factor 4
84645	0.39519	0.13856	0.50823	19.032	2.6899e-07	1.907e-06	C22orf23	chromosome 22 open reading frame 23
54850	0.47549	0.22365	0.54309	19.031	2.6914e-07	1.907e-06	FBXL12	F-box and leucine rich repeat protein 12
9909	0.39531	0.26284	0.64432	19.029	2.6959e-07	1.9091e-06	DENND4B	DENN domain containing 4B
8697	0.42193	0.31895	0.60929	19.026	2.6995e-07	1.9106e-06	CDC23	cell division cycle 23
9283	0.34873	0.14536	0.28975	19.01	2.7276e-07	1.9295e-06	GPR37L1	G protein-coupled receptor 37 like 1
219771	0.41949	0.19975	0.40777	18.984	2.7747e-07	1.9617e-06	CCNY	cyclin Y
153830	0.40412	0.25637	0.58038	18.98	2.7811e-07	1.9652e-06	RNF145	ring finger protein 145
340485	0.43358	0.24464	0.42199	18.978	2.7857e-07	1.9674e-06	ACER2	alkaline ceramidase 2
8050	0.37137	0.29167	0.50228	18.976	2.7884e-07	1.9682e-06	PDHX	pyruvate dehydrogenase complex component X
63929	0.46364	0.32213	0.49681	18.969	2.8016e-07	1.9765e-06	XPNPEP3	X-prolyl aminopeptidase 3
23150	0.47889	0.24773	0.48668	18.963	2.8115e-07	1.9824e-06	FRMD4B	FERM domain containing 4B
5576	0.4299	0.28248	0.53216	18.962	2.8144e-07	1.9834e-06	PRKAR2A	protein kinase cAMP-dependent type II regulatory subunit alpha
6950	0.3713	0.39639	0.57457	18.954	2.8279e-07	1.9918e-06	TCP1	t-complex 1
23169	0.45753	0.34	0.55031	18.953	2.8294e-07	1.9918e-06	SLC35D1	solute carrier family 35 member D1
25890	0.44811	0.26056	0.46372	18.952	2.832e-07	1.9926e-06	ABI3BP	ABI family member 3 binding protein
64837	0.43286	0.22749	0.47657	18.941	2.8527e-07	2.0053e-06	KLC2	kinesin light chain 2
221184	0.48929	0.27343	0.49429	18.94	2.8547e-07	2.0053e-06	CPNE2	copine 2
10196	0.44216	0.29176	0.60604	18.928	2.8765e-07	2.0196e-06	PRMT3	protein arginine methyltransferase 3
91801	0.40753	0.26719	0.41047	18.919	2.8919e-07	2.0293e-06	ALKBH8	"alkB homolog 8, tRNA methyltransferase"
9412	0.46675	0.36133	0.57597	18.913	2.9037e-07	2.0365e-06	MED21	mediator complex subunit 21
9317	0.41657	0.33539	0.46241	18.911	2.9073e-07	2.0379e-06	PTER	phosphotriesterase related
1107	0.40911	0.26627	0.65255	18.906	2.9168e-07	2.0435e-06	CHD3	chromodomain helicase DNA binding protein 3
1108	0.46008	0.31673	0.47434	18.903	2.9231e-07	2.0468e-06	CHD4	chromodomain helicase DNA binding protein 4
3840	0.42647	0.24051	0.55895	18.9	2.9277e-07	2.0489e-06	KPNA4	karyopherin subunit alpha 4
25957	0.40692	0.18352	0.51199	18.891	2.9444e-07	2.0595e-06	PNISR	PNN interacting serine and arginine rich protein
9958	0.41118	0.25752	0.49916	18.886	2.9555e-07	2.0662e-06	USP15	ubiquitin specific peptidase 15
51133	0.45474	0.23567	0.5746	18.876	2.9744e-07	2.0772e-06	KCTD3	potassium channel tetramerization domain containing 3
124637	0.39798	0.24469	0.55776	18.872	2.9824e-07	2.0816e-06	CYB5D1	cytochrome b5 domain containing 1
7743	0.40837	0.31097	0.44461	18.87	2.9856e-07	2.082e-06	ZNF189	zinc finger protein 189
10788	0.47238	0.3646	0.53997	18.87	2.986e-07	2.082e-06	IQGAP2	IQ motif containing GTPase activating protein 2
3054	0.4083	0.29209	0.65601	18.867	2.9903e-07	2.0836e-06	HCFC1	host cell factor C1
90799	0.46327	0.31205	0.56059	18.867	2.9916e-07	2.0836e-06	CEP95	centrosomal protein 95
7174	0.44134	0.3385	0.62119	18.862	3.0012e-07	2.0882e-06	TPP2	tripeptidyl peptidase 2
54793	0.40618	0.29741	0.49177	18.862	3.0014e-07	2.0882e-06	KCTD9	potassium channel tetramerization domain containing 9
9704	0.42636	0.20241	0.48967	18.851	3.0214e-07	2.1004e-06	DHX34	DExH-box helicase 34
113457	0.48676	0.21067	0.43398	18.851	3.0221e-07	2.1004e-06	TUBA3D	tubulin alpha 3d
79018	0.41389	0.20835	0.42063	18.839	3.0455e-07	2.1155e-06	GID4	GID complex subunit 4 homolog
28754	0.49705	0.34681	0.46293	18.823	3.0778e-07	2.1369e-06	TRAJ1	T cell receptor alpha joining 1 (non-functional)
57403	0.43498	0.20272	0.5992	18.812	3.099e-07	2.1504e-06	RAB22A	"RAB22A, member RAS oncogene family"
9497	0.40925	0.29447	0.52934	18.81	3.1028e-07	2.1518e-06	SLC4A7	solute carrier family 4 member 7
8831	0.47472	0.22496	0.5059	18.809	3.1043e-07	2.1518e-06	SYNGAP1	synaptic Ras GTPase activating protein 1
26999	0.46042	0.2678	0.55259	18.787	3.15e-07	2.1823e-06	CYFIP2	cytoplasmic FMR1 interacting protein 2
1742	0.45039	0.28286	0.53855	18.782	3.1596e-07	2.1878e-06	DLG4	discs large MAGUK scaffold protein 4
10908	0.4178	0.23673	0.48039	18.775	3.1746e-07	2.197e-06	PNPLA6	patatin like phospholipase domain containing 6
116143	0.45998	0.29845	0.45816	18.774	3.1764e-07	2.197e-06	WDR92	WD repeat domain 92
56339	0.3996	0.35256	0.75191	18.772	3.1793e-07	2.197e-06	METTL3	methyltransferase like 3
4142	0.3548	0.1092	0.27512	18.772	3.1795e-07	2.197e-06	MAS1	"MAS1 proto-oncogene, G protein-coupled receptor"
9830	0.4957	0.34478	0.60516	18.765	3.1947e-07	2.2063e-06	TRIM14	tripartite motif containing 14
23389	0.37186	0.21236	0.5295	18.763	3.1996e-07	2.2086e-06	MED13L	mediator complex subunit 13L
55325	0.38839	0.33578	0.61207	18.759	3.2067e-07	2.2123e-06	UFSP2	UFM1 specific peptidase 2
57533	0.4077	0.25245	0.56326	18.752	3.2215e-07	2.2213e-06	TBC1D14	TBC1 domain family member 14
727910	0.40578	0.12967	0.39354	18.749	3.228e-07	2.2246e-06	TLCD2	TLC domain containing 2
115752	0.43372	0.17766	0.50552	18.748	3.2296e-07	2.2246e-06	DIS3L	DIS3 like exosome 3'-5' exoribonuclease
121536	0.42456	0.20785	0.44337	18.745	3.2366e-07	2.2282e-06	AEBP2	AE binding protein 2
11221	0.44328	0.20687	0.48436	18.741	3.2437e-07	2.232e-06	DUSP10	dual specificity phosphatase 10
27097	0.40788	0.28956	0.57144	18.734	3.26e-07	2.242e-06	TAF5L	TATA-box binding protein associated factor 5 like
23598	0.41076	0.27151	0.45422	18.726	3.2767e-07	2.2522e-06	PATZ1	POZ/BTB and AT hook containing zinc finger 1
8861	0.39437	0.2394	0.45935	18.725	3.2783e-07	2.2522e-06	LDB1	LIM domain binding 1
7701	0.41893	0.23326	0.5069	18.722	3.2852e-07	2.2557e-06	ZNF142	zinc finger protein 142
5447	0.39876	0.23357	0.62651	18.718	3.2925e-07	2.2596e-06	POR	cytochrome p450 oxidoreductase
57510	0.43289	0.31802	0.57325	18.717	3.2948e-07	2.26e-06	XPO5	exportin 5
4285	0.37474	0.27803	0.57637	18.714	3.3022e-07	2.2639e-06	MIPEP	mitochondrial intermediate peptidase
23223	0.48092	0.32864	0.56719	18.7	3.331e-07	2.2824e-06	RRP12	ribosomal RNA processing 12 homolog
142686	0.48289	0.27051	0.41176	18.699	3.3336e-07	2.2824e-06	ASB14	ankyrin repeat and SOCS box containing 14
387921	0.40676	0.28834	0.5949	18.698	3.3353e-07	2.2824e-06	NHLRC3	NHL repeat containing 3
3839	0.44509	0.29061	0.64749	18.698	3.3364e-07	2.2824e-06	KPNA3	karyopherin subunit alpha 3
79613	0.46918	0.32951	0.52974	18.697	3.338e-07	2.2824e-06	TANGO6	transport and golgi organization 6 homolog
5623	0.40593	0.29208	0.46631	18.682	3.3714e-07	2.3041e-06	PSPN	persephin
100128569	0.38946	0.24451	0.49143	18.669	3.3981e-07	2.3211e-06	C19orf71	chromosome 19 open reading frame 71
79157	0.4262	0.27315	0.61063	18.658	3.4224e-07	2.3365e-06	MFSD11	major facilitator superfamily domain containing 11
90102	0.482	0.18248	0.40258	18.658	3.4241e-07	2.3365e-06	PHLDB2	pleckstrin homology like domain family B member 2
11252	0.38821	0.18471	0.50977	18.649	3.4433e-07	2.3483e-06	PACSIN2	protein kinase C and casein kinase substrate in neurons 2
81855	0.43002	0.27842	0.58494	18.63	3.4848e-07	2.3754e-06	SFXN3	sideroflexin 3
3716	0.45209	0.31164	0.48852	18.618	3.5125e-07	2.393e-06	JAK1	Janus kinase 1
1039	0.41278	0.24624	0.48476	18.603	3.5464e-07	2.4149e-06	CDR2	cerebellar degeneration related protein 2
23385	0.44852	0.21276	0.54833	18.599	3.5554e-07	2.4197e-06	NCSTN	nicastrin
7046	0.42044	0.26424	0.46987	18.594	3.5672e-07	2.4265e-06	TGFBR1	transforming growth factor beta receptor 1
3184	0.37595	0.32474	0.66177	18.59	3.5764e-07	2.4315e-06	HNRNPD	heterogeneous nuclear ribonucleoprotein D
57117	0.35255	0.2846	0.6845	18.585	3.5881e-07	2.4371e-06	INTS12	integrator complex subunit 12
23381	0.46966	0.33124	0.59144	18.585	3.5883e-07	2.4371e-06	SMG5	SMG5 nonsense mediated mRNA decay factor
9878	0.47372	0.30956	0.59246	18.581	3.5991e-07	2.4431e-06	TOX4	TOX high mobility group box family member 4
55280	0.39762	0.27318	0.70155	18.579	3.6034e-07	2.4448e-06	CWF19L1	CWF19 like cell cycle control factor 1
27067	0.41454	0.3175	0.52726	18.555	3.6594e-07	2.4815e-06	STAU2	staufen double-stranded RNA binding protein 2
7517	0.42085	0.24961	0.51038	18.552	3.6665e-07	2.4837e-06	XRCC3	X-ray repair cross complementing 3
283431	0.46908	0.2218	0.29541	18.55	3.6712e-07	2.4857e-06	GAS2L3	growth arrest specific 2 like 3
339318	0.42205	0.26956	0.57297	18.534	3.7086e-07	2.5097e-06	ZNF181	zinc finger protein 181
27304	0.47928	0.27298	0.48509	18.531	3.7174e-07	2.5138e-06	MOCS3	molybdenum cofactor synthesis 3
4644	0.44915	0.27489	0.46589	18.53	3.7186e-07	2.5138e-06	MYO5A	myosin VA
93624	0.47695	0.27062	0.60612	18.516	3.7523e-07	2.5353e-06	TADA2B	transcriptional adaptor 2B
51208	0.45374	0.13764	0.4155	18.505	3.7796e-07	2.5524e-06	CLDN18	claudin 18
55051	0.35515	0.1608	0.33823	18.491	3.8143e-07	2.5745e-06	NRDE2	"NRDE-2, necessary for RNA interference, domain containing"
7710	0.42275	0.12104	0.45985	18.487	3.8233e-07	2.5793e-06	ZNF154	zinc finger protein 154
9410	0.41172	0.34144	0.63605	18.484	3.8315e-07	2.5835e-06	SNRNP40	small nuclear ribonucleoprotein U5 subunit 40
18	0.4708	0.13367	0.49293	18.481	3.8382e-07	2.5867e-06	ABAT	4-aminobutyrate aminotransferase
5981	0.46561	0.32448	0.52568	18.479	3.8443e-07	2.5895e-06	RFC1	replication factor C subunit 1
5903	0.43722	0.32313	0.54786	18.477	3.8502e-07	2.5911e-06	RANBP2	RAN binding protein 2
27340	0.49411	0.24206	0.52984	18.476	3.8507e-07	2.5911e-06	UTP20	UTP20 small subunit processome component
57097	0.46456	0.31578	0.54014	18.471	3.8643e-07	2.5989e-06	PARP11	poly(ADP-ribose) polymerase family member 11
4194	0.46523	0.24625	0.62004	18.465	3.8796e-07	2.6079e-06	MDM4	MDM4 regulator of p53
11309	0.41489	0.27465	0.55782	18.459	3.8941e-07	2.6163e-06	SLCO2B1	solute carrier organic anion transporter family member 2B1
79587	0.35899	0.20986	0.70436	18.449	3.9197e-07	2.6322e-06	CARS2	"cysteinyl-tRNA synthetase 2, mitochondrial"
55254	0.37797	0.23964	0.53535	18.448	3.9234e-07	2.6333e-06	TMEM39A	transmembrane protein 39A
64324	0.4403	0.3209	0.62459	18.444	3.932e-07	2.6366e-06	NSD1	nuclear receptor binding SET domain protein 1
9117	0.42071	0.23428	0.65115	18.444	3.9323e-07	2.6366e-06	SEC22C	"SEC22 homolog C, vesicle trafficking protein"
138050	0.37869	0.085576	0.37231	18.435	3.9564e-07	2.6503e-06	HGSNAT	heparan-alpha-glucosaminide N-acetyltransferase
55346	0.48763	0.3242	0.45894	18.435	3.9568e-07	2.6503e-06	TCP11L1	t-complex 11 like 1
9826	0.45934	0.21793	0.4707	18.429	3.9715e-07	2.6574e-06	ARHGEF11	Rho guanine nucleotide exchange factor 11
55326	0.43277	0.27796	0.61514	18.426	3.9787e-07	2.6609e-06	AGPAT5	1-acylglycerol-3-phosphate O-acyltransferase 5
79443	0.41463	0.18001	0.55333	18.424	3.9827e-07	2.6622e-06	FYCO1	FYVE and coiled-coil domain autophagy adaptor 1
162073	0.4862	0.29665	0.54934	18.419	3.9977e-07	2.6709e-06	ITPRIPL2	ITPRIP like 2
4193	0.42616	0.33739	0.48825	18.418	3.9998e-07	2.6709e-06	MDM2	MDM2 proto-oncogene
63901	0.48744	0.32769	0.5598	18.408	4.026e-07	2.687e-06	FAM111A	family with sequence similarity 111 member A
146857	0.46108	0.29388	0.5693	18.405	4.0347e-07	2.6913e-06	SLFN13	schlafen family member 13
11238	0.46644	0.17146	0.48056	18.404	4.0365e-07	2.6913e-06	CA5B	carbonic anhydrase 5B
55972	0.40828	0.31904	0.57819	18.397	4.0554e-07	2.7025e-06	SLC25A40	solute carrier family 25 member 40
256471	0.38937	0.18367	0.34898	18.394	4.0614e-07	2.7051e-06	MFSD8	major facilitator superfamily domain containing 8
23076	0.43134	0.3174	0.50348	18.375	4.1116e-07	2.7358e-06	RRP1B	ribosomal RNA processing 1B
5316	0.4551	0.2856	0.4994	18.37	4.1269e-07	2.7446e-06	PKNOX1	PBX/knotted 1 homeobox 1
92092	0.49066	0.26188	0.46129	18.368	4.131e-07	2.7459e-06	ZC3HAV1L	"zinc finger CCCH-type containing, antiviral 1 like"
9923	0.3903	0.18009	0.39734	18.36	4.1522e-07	2.7578e-06	ZBTB40	zinc finger and BTB domain containing 40
2181	0.46749	0.37682	0.48832	18.36	4.1531e-07	2.7578e-06	ACSL3	acyl-CoA synthetase long chain family member 3
26276	0.40289	0.30333	0.69532	18.351	4.1784e-07	2.772e-06	VPS33B	VPS33B late endosome and lysosome associated
22865	0.39752	0.085423	0.27884	18.351	4.1787e-07	2.772e-06	SLITRK3	SLIT and NTRK like family member 3
7096	0.41389	0.29732	0.59971	18.334	4.2236e-07	2.799e-06	TLR1	toll like receptor 1
9197	0.43766	0.28602	0.55148	18.325	4.2476e-07	2.8134e-06	SLC33A1	solute carrier family 33 member 1
5908	0.39302	0.32315	0.56754	18.324	4.2511e-07	2.8143e-06	RAP1B	"RAP1B, member of RAS oncogene family"
80222	0.3783	0.30764	0.54592	18.323	4.2548e-07	2.8154e-06	TARS2	"threonyl-tRNA synthetase 2, mitochondrial"
4043	0.42038	0.23622	0.61732	18.311	4.2885e-07	2.8353e-06	LRPAP1	LDL receptor related protein associated protein 1
79057	0.34261	0.10193	0.41116	18.31	4.2893e-07	2.8353e-06	PRRG3	proline rich and Gla domain 3
133383	0.47416	0.3256	0.53722	18.303	4.3105e-07	2.8467e-06	SETD9	SET domain containing 9
2177	0.47884	0.26214	0.55516	18.303	4.3108e-07	2.8467e-06	FANCD2	FA complementation group D2
56899	-0.44369	-0.42558	0.2591	18.296	4.3304e-07	2.8581e-06	ANKS1B	ankyrin repeat and sterile alpha motif domain containing 1B
221264	0.4463	0.17688	0.4509	18.295	4.3329e-07	2.8583e-06	AK9	adenylate kinase 9
1857	0.47065	0.28586	0.59818	18.292	4.341e-07	2.8623e-06	DVL3	dishevelled segment polarity protein 3
[truncated: 11,109 more rows]

## Sheet: Cornell pathway enrichments GEM
Horizontal	REAC:R-HSA-1474244	Extracellular matrix organization	0.0147736	0.0147736	1	ADAMTS8,COL23A1,ITGB8,MMP13,COL8A1,BMP2,ADAMTS5,ITGA2B,P4HA3,COL9A1,COL10A1,EMILIN3,COL6A6,MMP3,ADAMTS18,NCAM1,COL11A1,MATN3,COL9A3,BCAN,PRSS2,MMP10,ITGB6,COL6A5,TNN,SPOCK3,COL20A1,LRP4
Horizontal	REAC:R-HSA-1296071	Potassium Channels	0.001291	0.001291	1	KCNQ3,KCNJ1,KCNMB2,KCNQ4,GNG13,KCNJ16,KCNB1,KCNA5,KCNG1,KCNK10,KCNK1,KCNH8,KCNS2,KCNH3,KCNK2,KCNN1,KCNJ3,KCNN2,KCNQ2,KCNH1,KCNS1,KCNK17
Horizontal	REAC:R-HSA-3247509	Chromatin modifying enzymes	2.18e-07	2.18e-07	1	KANSL3,BRD1,EP300,SETDB1,BRD8,KANSL1,EHMT2,KMT2B,KDM2A,SETD1B,TBL1X,USP22,CHD3,TADA2B,NFKB1,EP400,NCOR1,SETDB2,BRPF3,HCFC1,ARID1B,SUDS3,RBBP4,RBBP7,CREBBP,ARID4B,SETD1A,ARID4A,TADA3,KAT6A,ZZZ3,NSD1,PRMT3,ARID1A,REST,SMARCC2,ING3,PHF21A,KMT2D,KANSL2,PBRM1,SMYD3,KAT2A,MORF4L1
Horizontal	REAC:R-HSA-72172	mRNA Splicing	3.89514e-05	3.89514e-05	1	CASC3,DDX42,SLU7,SNRNP200,HNRNPR,DHX15,CDC40,SYMPK,FUS,POLR2B,RNPC3,PCF11,DDX46,DHX9,SRRM1,CSTF2T,AQR,TFIP11,SNRPN,WDR33,RBM22,CCAR1,SF3A1,FIP1L1,PPIL1,WBP11,CRNKL1,SRSF5,SUGP1,HNRNPD,CWC27,SRSF2,CHERP,HNRNPM
Horizontal	REAC:R-HSA-72172	mRNA Splicing	1.14e-08	1.14e-08	1	PCBP1,SRSF9,HNRNPC,HNRNPR,SRSF3,FUS,DDX42,SUGP1,CSTF2T,SNRPB2,DHX15,HNRNPD,EIF4A3,PPIL1,LSM2,GTF2F1,CASC3,ELAVL1,CWC27,SNRNP40,FIP1L1,CCAR1,SART1,CPSF2,HNRNPA3,SRSF4,HNRNPA2B1,RBM22,SRSF2,SNRPB,POLR2B,HSPA8,SF3B5,SRSF1,SNRPN,SRSF10
Horizontal	REAC:R-HSA-72172	mRNA Splicing	1.14e-08	1.14e-08	1	PCBP1,SRSF9,HNRNPC,HNRNPR,SRSF3,FUS,DDX42,SUGP1,CSTF2T,SNRPB2,DHX15,HNRNPD,EIF4A3,PPIL1,LSM2,GTF2F1,CASC3,ELAVL1,CWC27,SNRNP40,FIP1L1,CCAR1,SART1,CPSF2,HNRNPA3,SRSF4,HNRNPA2B1,RBM22,SRSF2,SNRPB,POLR2B,HSPA8,SF3B5,SRSF1,SNRPN,SRSF10
Horizontal	REAC:R-HSA-72766	Translation	0.0058625	0.0058625	1	MRPS23,MRPL23,RPL4,MRPL13,RPS3,MRPS5,MRPL49,EIF3I,MRPS16,MRPS18B,VARS2,MRPS28,SRP9,CARS2,EEF1A1,MRPS11,EIF3A,MRPL35,MRPL9,MTIF2,MRPS33,RPL26L1,MRPL42,MTRF1L,EIF4E,GFM2,EIF4A2,SPCS2,YARS,MRPL39,MRPL1,AIMP1,RPS13,CHCHD1,MRPS18A
Horizontal	REAC:R-HSA-73894	DNA Repair	0.00536248	0.00536248	1	POLQ,COPS5,INO80E,POLE4,RAD51,COPS4,CCNA2,TDG,DTL,RAD51AP1,FEN1,ALKBH5,SPRTN,POLL,RNF4,ACTB,CCNH,LIG4,TP53,UBE2N,TIMELESS,SIRT6,XRCC4,DNA2,USP10,KPNA2,RFC5,PRKDC,HERC2,PIAS4,POLR2B,POLD4,PCNA,RAD23A,SUMO3,POLE
Horizontal	REAC:R-HSA-1428517	Citric acid cycle	0.0179955	0.0179955	1	NDUFB1,NDUFB7,SURF1,NDUFA3,IDH3G,NDUFA9,COX6B1,UQCRQ,COX6C,NDUFB9,COX5A,NDUFA7,NDUFA1,NDUFS5,NDUFS8
Horizontal	REAC:R-HSA-983705	Signaling by the B Cell Receptor (BCR)	0.0359708	0.0359708	1	CD79A,CD19,CD22,BLK,UBA52,PIK3CD,NFKBIA,BLNK,RASGRP3,CD79B,IGKV3-11,SHFM1,PSME2,PSMB4
Horizontal	REAC:R-HSA-1640170	Cell Cycle	1e-17	1e-17	1	E2F6,YWHAE,ZWINT,NUP37,PSMA1,NPM1,POLE4,HJURP,YWHAH,RAD51,CDC25C,CDC6,YWHAG,ORC6,CCNA2,ANAPC7,RAN,RBBP7,PSMF1,FEN1,FBXO5,CNEP1R1,HSP90AB1,ANAPC5,SMC3,LMNB1,CDC45,MYBL2,KPNB1,HMMR,BUB1,E2F3,CDCA5,RRM2,PSMB2,KIF2C,CENPF,CDC25A,ORC5,SPC25,PSMB8,MIS12,OPTN,GTSE1,NUP54,CDK1,CENPK,CDC20,CCNH,PRIM2,NOP10,CCNB2,TPX2,RBBP4,NCAPH,CENPA,MCM10,CENPE,PSMC1,TP53,VRK1,UBE2N,UBE2C,CDT1,ESCO2,PSMD1,GINS1,KIF23,GM…
Horizontal	REAC:R-HSA-69620	Cell Cycle Checkpoints	1.65e-10	1.65e-10	1	YWHAE,ZWINT,NUP37,PSMA1,YWHAH,CDC25C,CDC6,YWHAG,ORC6,CCNA2,ANAPC7,PSMF1,ANAPC5,CDC45,BUB1,PSMB2,KIF2C,CENPF,CDC25A,ORC5,SPC25,PSMB8,MIS12,GTSE1,CDK1,CENPK,CDC20,CCNB2,CENPA,MCM10,CENPE,PSMC1,TP53,UBE2N,UBE2C,PSMD1,DYNC1I2,DNA2,MAPRE1,RFC5,HERC2,PIAS4,PSMA7,CENPM,SGOL1,AURKB,PAFAH1B1,CENPU
Horizontal	REAC:R-HSA-69306	DNA Replication	9.62e-08	9.62e-08	1	PSMA1,POLE4,CDC6,ORC6,CCNA2,ANAPC7,PSMF1,FEN1,ANAPC5,CDC45,E2F3,PSMB2,ORC5,PSMB8,PRIM2,MCM10,PSMC1,UBE2C,CDT1,PSMD1,GINS1,GMNN,DNA2,RFC5,PSMA7,POLD4,PCNA,POLE
Horizontal	REAC:R-HSA-1430728	Metabolism	3.6063e-06	3.6063e-06	1	RPS18,RPS8,GSTK1,RPL34,RPS24,SULT1A3,RPL22,NMRAL1,TSPO,RPL32,GSTP1,RPS14,NME1,RPS26,DHRS7B,NDUFB1,UBA52,HSCB,RPS2,RPL18,RPSA,RPLP1,FAU,RPL11,NDUFB7,RPL36,PIK3CD,PPA2,RPL9,RPL39,RPL27A,TRMT112,G0S2,RPL30,MPST,SURF1,NDUFA3,RPL29,STARD10,AGPAT2,B3GAT3,RPLP2,SLC25A1,RPL36A,CERS5,RPS9,RPL5,IDH3G,RPL38,TAZ,SLC52A2,RPL6,RPS21,RPL35,RPL23,NDUFA9,RPS3,PPP2R1A,RPL26L1,PANK4,RPL28,COX6B1,GNGT2,ORMDL2,RPL19,…
Horizontal	REAC:R-HSA-611105	Respiratory electron transport	0.000105362	0.000105362	1	NDUFB1,NDUFB7,SURF1,NDUFA3,NDUFA9,COX6B1,UQCRQ,COX6C,NDUFB9,COX5A,NDUFA7,NDUFA1,NDUFS5,NDUFS8
Horizontal	REAC:R-HSA-72766	Translation	1.89e-37	1.89e-37	1	MRPL23,RPS18,MRPS11,EEF1D,RPS8,RPL34,RPS24,RPL22,RPL32,RPS14,RPS26,UBA52,RPS2,RPL18,RPSA,RPLP1,FAU,RPL11,RPL36,PPA2,RPL9,RPL39,RPL27A,TRMT112,RPL30,RPL29,RPLP2,MRPL55,RPL36A,RPS9,RPL5,RPL38,RPL6,RPS21,EIF3I,MRPS15,MRPS21,RPL35,RPL23,RPS3,EEF1G,EIF3M,RPL26L1,RPL28,AURKAIP1,MRPL53,RPL19,MRPL27,RPS7,SSR4,RPL10,RPL15,RPL13,MRPS24,RPS10,RPS20,MRPL12,RPL37,SRP14,EEF1A1,RPL37A,MRPL14
Vertical	REAC:R-HSA-1474244	Extracellular matrix organization	0.00136457	0.00136457	1	CEACAM6,NCAM1,ADAMTS18,COL9A3,NTN4,CTSK,ADAMTS5,CMA1,COL23A1,MMP13,LAMB3,P3H1,BMP2,ITGA2B,TLL2,COL17A1,ASPN,COL6A6,TRAPPC4,LOXL4,COL7A1,BMP1,COLGALT2,PTPRS,TLL1,COL13A1,SDC1,SERPINH1,MMP17,SPP1,MMP1,MMP16,MMP19,CAPNS2,KLK7,VCAN,MFAP2,ITGB8,CTSG,ADAMTS8,CAPN8,COL5A2,P4HA2,ITGA11,GDF5,PDGFA,COMP,MMP7,COL26A1,TIMP1,BMP7,LOX,COL4A5,COL12A1,CTSV,ADAMTS14,ITGB3,TNR,TGFB2,CAPN10
Vertical	REAC:R-HSA-72766	Translation	0.0014687	0.0014687	1	RPL24,GADD45GIP1,SSR2,RPS15,RPL35,RPS19,RPS2,RPS11,MTIF3,RPS7,MRPL55,UBA52,SSR4,RPS27A,FAU,RPL28,MRPL48,EEF2,RPL13,AURKAIP1,EIF3K,RPL27,SEC61B,MRPL28,EIF3E,RPL23A,RPL18,RPLP2,RPL12,RPL39,RPL37A,RPL36AL,RPS21,RPL36A,RPS6,RPL32,RPS16,RPL27A,RPL23,RPL38,RPS14,RPL19,RPL22L1,MRPL51,RPL18A,RPL35A,MRPL52,RPS4X,RPLP1,MRPL41,PPA2,MRPL47,RPL13A,RPS20,RPL31,RPS25,EEF1B2,RPS10,MRPS36
Vertical	REAC:R-HSA-611105	Respiratory electron transport	0.00388715	0.00388715	1	NDUFA2,NDUFA1,COX6B1,NDUFB11,NDUFS8,COX7B,COX4I1,NDUFAF3,NDUFS5,COX5B,NDUFA3,NDUFA6,NDUFB10,COX6A1,COX14,SCO2,NDUFA13,NDUFAB1,NDUFB1,NDUFA9,UQCR10,UQCRQ,COX7A2L,NDUFB6,COX6C,NDUFA11,NDUFB9
Vertical	REAC:R-HSA-1474228	Degradation of the extracellular matrix	0.00942147	0.00942147	1	ADAMTS18,COL9A3,CTSK,ADAMTS5,CMA1,COL23A1,MMP13,LAMB3,TLL2,COL17A1,COL6A6,COL7A1,BMP1,TLL1,COL13A1,MMP17,SPP1,MMP1,MMP16,MMP19,CAPNS2,KLK7,CTSG,ADAMTS8,CAPN8,COL5A2,MMP7,COL26A1,TIMP1,COL4A5,COL12A1,CTSV,CAPN10
Vertical	REAC:R-HSA-1296071	Potassium Channels	0.0349171	0.0349171	1	KCNV2,GNB3,KCNK13,HCN3,KCNJ11,KCNA2,KCNJ15,KCNH6,KCNMB4,KCNQ1,KCNS3,KCNJ2,GNG7,KCNK3,KCNG4,KCNC1,KCNH7,KCNH2,KCNJ9,KCNN3,GABBR2,KCNH4,KCNB1,KCNQ3,KCNMB2
Vertical	REAC:R-HSA-74160	Gene expression (Transcription)	3.52e-27	3.52e-27	1	ZNF347,BRD1,ZNF493,MED23,SESN3,CASC3,RBBP4,ZNF573,RNF111,ZNF737,ZNF445,NR2C2,NFATC2,SLU7,NUP205,MED24,IPO8,ZNF28,ZKSCAN8,EP300,YWHAE,NELFA,ZNF169,CTNNB1,TNRC6A,SRRM1,ZNF343,ARID1B,MED1,ZNF268,PAX5,PHC3,TAF2,NUP43,NFKB1,ZNF570,PRKCB,CRCP,ZNF678,ZKSCAN1,ZNF426,ZSCAN32,TBP,CAT,POLR2B,MDC1,CDC40,ZNF544,NUP54,ZNF143,JARID2,ZNF701,E2F6,ZNF587,COX18,ZNF225,ZNF33A,SETD1B,ZNF382,EHMT2,CNOT6,GTF2H3,MDM4,ZN…
Vertical	REAC:R-HSA-72172	mRNA Splicing	1.41e-10	1.41e-10	1	CASC3,SLU7,DDX42,DHX15,SRRM1,HNRNPR,SNRNP200,FUS,POLR2B,CDC40,RNPC3,DDX46,AQR,CRNKL1,SUGP1,DHX9,TFIP11,HNRNPM,WDR33,CSTF2T,PPIL4,FIP1L1,SF3A1,ISY1,GTF2F1,PCF11,CPSF2,SYMPK,CCAR1,PPIL1,CHERP,RBM22,WBP11,SRSF3,CWC27,CWC22,SNRPN,RBMX,SRSF2,SNRNP40,POLR2C,SART1,SRSF10,HNRNPD,SRSF5,HSPA8,XAB2,CPSF7,CSTF1,CDC5L,SRSF1,PTBP1,RBM5,SRSF9,HNRNPK,EIF4A3,PPWD1,PLRG1,HNRNPA2B1,ELAVL1,POLR2E,RBM17,NCBP1,DDX23,P…
Vertical	REAC:R-HSA-1640170	Cell Cycle	2.71e-09	2.71e-09	1	RBBP4,CNEP1R1,NUP205,EP300,YWHAE,NUMA1,KPNB1,CDC6,MIS12,NUP43,PRKCB,FBXW11,MDC1,NUP54,ESCO2,E2F6,MDM4,WRN,DYNC1I2,DYRK1A,PAFAH1B1,TP53,AKAP9,AKT2,AHCTF1,DYNC1LI2,CHMP7,ANAPC5,CLSPN,PPP2R2A,EML4,POLE,FBXO5,SMC3,TUBGCP3,OPTN,NUP160,TAOK1,PSMF1,RBBP7,NUP107,CENPK,CDC23,PSMD1,HMMR,NUP133,PSMA1,ARPP19,POM121,RPA2,DNA2,TOP3A,PPP1R12A,CCNH,CEP135,VPS4A,HAUS3,ANAPC7,DHFR,YWHAH,MRE11A,CDC25C,LBR,POM121C,S…
Vertical	REAC:R-HSA-4839726	Chromatin organization	3.88e-07	3.88e-07	1	BRD1,RBBP4,KANSL1,USP22,KANSL3,EP300,BRD8,ARID1B,NFKB1,KDM2A,TADA2B,SETD1B,EHMT2,SETDB1,KMT2B,NSD1,HCFC1,ARID1A,SETD1A,SETD2,PRMT3,BRPF3,SUDS3,ZZZ3,EP400,CHD3,NCOR1,MORF4L1,KANSL2,ING3,ARID4B,KMT2E,RBBP7,KAT6A,KAT2A,KDM3B,SMARCC2,ARID4A,PHF21A,JADE1,HAT1,HDAC3,KMT2D,CREBBP,GATAD2A,TBL1X,SMYD3,BRPF1,DR1,ATXN7,KDM6B,HDAC10,REST,PBRM1,SETDB2,TADA3,TAF6L,TRRAP,SUPT20H,ING5,SAP30L,KAT5,ASH1L,TAF5L,SUV…
Vertical	REAC:R-HSA-73894	DNA Repair	2.78092e-05	2.78092e-05	1	RNF111,POLK,NFRKB,EP300,WDR48,UVSSA,POLR2B,MDC1,PIAS1,RNF4,INO80,GTF2H3,WRN,FANCI,DTL,AQR,TP53,PRKDC,ALKBH5,PIAS3,COPS4,CLSPN,LIG4,POLE,ERCC4,USP45,ISY1,COPS5,POLH,USP7,POLL,INO80D,SUMO3,RPA2,DNA2,TOP3A,CCNH,PARG,SPRTN,MRE11A,POLR2C,XRCC2,PIAS4,BLM,FANCD2,HERC2,REV1,NEIL2,RAD9A,UBE2B,RPA1,INO80E,XAB2,LIG1,TP53BP1,REV3L,USP10,CCNA2,DCLRE1C,TIMELESS,PMS2,XPC,RFC1,RCHY1,ASCC2,DCLRE1A,POLR2E,BRCA1,RF…
Vertical	REAC:R-HSA-69620	Cell Cycle Checkpoints	0.000184368	0.000184368	1	YWHAE,CDC6,MIS12,NUP43,MDC1,MDM4,WRN,DYNC1I2,PAFAH1B1,TP53,AHCTF1,DYNC1LI2,ANAPC5,CLSPN,NUP160,TAOK1,PSMF1,NUP107,CENPK,CDC23,PSMD1,NUP133,PSMA1,RPA2,DNA2,TOP3A,ANAPC7,YWHAH,MRE11A,CDC25C,PIAS4,CLASP2,BLM,KIF2A,ORC5,NDEL1,ZWILCH,HERC2,RAD9A,RPA1,BUB1,MCM10,MCM7,ZWINT,PSME3,CDC45,PSMD11,PPP2CA,TP53BP1,CCNA2,PSMB2,MCM5,ORC3,CENPE,GTSE1,MCM6,MCM4,CENPF,CKAP5,CCNB2,BRCA1,RFC5,MAD2L1,PSMD5,KAT5,YWHAB,…
Vertical	REAC:R-HSA-1640170	Cell Cycle	4.07e-26	4.07e-26	1	E2F6,YWHAE,NPM1,POLE4,RAD51,ORC6,NUP37,FBXO5,BUB1,YWHAH,CDC45,PSMB8,ZWINT,CDC6,CDT1,FEN1,YWHAG,HJURP,CDC25C,CNEP1R1,OPTN,RRM2,PSMA1,CCNA2,SMC3,E2F3,HMMR,RBBP7,MIS12,CCNB2,PSMB2,BRCA1,CDC25A,ANAPC7,SGOL1,KIF2C,E2F5,CCNH,POLE,UBE2N,E2F2,NCAPG2,MZT2A,MCM5,CENPE,MYBL2,NUP54,LMNB1,CENPA,ANAPC5,RAN,PSMF1,GTSE1,RBBP4,HSP90AB1,CTDNEP1,TPX2,NCAPH,NOP10,CENPF,CCNB1,CDC20,UBE2C,TP53,PIF1,VRK1,ESCO2,CDCA5,PR…
Vertical	REAC:R-HSA-69620	Cell Cycle Checkpoints	5.57e-14	5.57e-14	1	YWHAE,ORC6,NUP37,BUB1,YWHAH,CDC45,PSMB8,ZWINT,CDC6,YWHAG,CDC25C,PSMA1,CCNA2,MIS12,CCNB2,PSMB2,BRCA1,CDC25A,ANAPC7,SGOL1,KIF2C,UBE2N,MCM5,CENPE,CENPA,ANAPC5,PSMF1,GTSE1,CENPF,CCNB1,CDC20,UBE2C,TP53,PSMB6,UBB,CDK1,CENPK,BARD1,DNA2,BIRC5,SPC25,AURKB,ORC5,MCM7,ZWILCH,PSMD12,PSMD11,PSMD14,PSMB3,PSMC1,MCM10,CENPL,NUP43,CDC23,PSMD1,CCNE1,DYNC1I2,BUB3,CENPH,CKAP5,CENPM,MAPRE1,PSMA7,MCM3,RFC5,HERC2,PSMA3,…
Vertical	REAC:R-HSA-69306	DNA Replication	7.31e-14	7.31e-14	1	POLE4,ORC6,CDC45,PSMB8,CDC6,CDT1,FEN1,PSMA1,CCNA2,E2F3,PSMB2,ANAPC7,POLE,E2F2,MCM5,ANAPC5,PSMF1,UBE2C,PRIM2,PSMB6,UBB,DNA2,GMNN,ORC5,GINS1,MCM7,PSMD12,PSMD11,PSMD14,PSMB3,PSMC1,MCM10,CDC23,PSMD1,CCNE1,LIG1,POLD4,PSMA7,MCM3,SKP1,RFC5,PSMA3,PCNA,RFC3,PSMD5,RPA2
Vertical	REAC:R-HSA-72172	mRNA Splicing	7.11e-12	7.11e-12	1	PCBP1,SRSF9,SRSF3,HNRNPC,HNRNPR,PPIL1,CSTF2T,SRSF4,SUGP1,SNRPN,HNRNPD,FUS,CWC27,DHX15,DDX42,EIF4A3,SNRPB2,RBM22,CASC3,LSM2,GTF2F1,FIP1L1,SART1,ELAVL1,CPSF2,SRSF10,SF3B5,SRSF2,SRSF1,POLR2B,PCF11,CHERP,HNRNPA2B1,HNRNPA3,POLR2G,SNRNP40,DHX9,RBM17,CCAR1,CDC40,TRA2B,POLR2C,POLR2I,HSPA8,HNRNPL,SLU7,TFIP11,SYMPK,CRNKL1,RBMX,PRPF38A,SNRPG,WBP11,HNRNPA1
Vertical	REAC:R-HSA-73894	DNA Repair	2.38837e-05	2.38837e-05	1	POLQ,COPS5,POLE4,RAD51,COPS4,FEN1,INO80E,TDG,CCNA2,RAD51AP1,DTL,BRCA1,SPRTN,ALKBH5,RAD23A,CCNH,POLE,UBE2N,POLL,PRKDC,TIPIN,TP53,ALKBH3,UBB,ACTB,KPNA2,USP10,FANCI,BARD1,DNA2,INO80,RNF4,PIAS3,LIG4,POLR2B,SUMO2,SIRT6,XRCC4,POLR2G,SUMO3,UFD1L,TIMELESS,POLR2C,LIG1,TINF2,POLR2I,POLD4,NFRKB,RFC5,HERC2,H2AFJ,MLH1,PCNA,PARP1,RFC3,HMGN1,RAD23B,DDB2,RPA2
Vertical	REAC:R-HSA-74160	Gene expression (Transcription)	7.74589e-05	7.74589e-05	1	E2F6,PAX5,COX11,YWHAE,SRSF9,NPM1,CAT,RAD51,NUP37,SRSF3,ZNF544,YWHAH,PSMB8,YWHAG,ZNF268,GTF2A2,TDG,TAF2,CDC25C,ATAD2,RRM2,CSTF2T,ZNF227,SRSF4,PSMA1,CCNA2,RBBP7,GPI,SLBP,PSMB2,BRCA1,MED23,TAF13,ANAPC7,ZNF143,PRDX1,INTS12,E2F5,CCNH,NELFCD,NELFA,EIF4A3,TBP,ING2,MYBL2,NUP54,BID,ANAPC5,HSPD1,RAN,PSMF1,UHRF1,ZNF493,RBBP4,CASC3,ZNF670,TPX2,GTF2F1,MTERF1,FIP1L1,CPSF2,ZNF347,E2F8,CCNB1,POU2F2,UBTF,UBE2C,TP…
Vertical	REAC:R-HSA-72766	Translation	8.99481e-05	8.99481e-05	1	MRPL23,MRPS23,VARS2,MRPS5,MRPL13,RPL26L1,RPL4,RPS3,MRPL49,MRPS18B,MRPS16,MRPS33,MRPS28,SRP9,RPS4Y1,EIF3I,MTRF1L,EEF1A1,CARS2,MRPL1,MRPL42,EIF3J,MRPL35,MRPS11,GFM2,EIF4E,MTIF2,EIF3A,MRPL39,YARS,RPLP0,MRPL9,EIF4A2,EIF2S2,MRPS18A,MRPL32,RARS2,CHCHD1,RPS8,OXA1L,RPS23,PPA1,MRPS18C,EIF2B5,RPL10A,MRPL22,MRPL19,LARS2,EIF3D,PARS2,SRP54,MRPL12,MARS2,MRPL37,AIMP1,RPS13
Vertical	REAC:R-HSA-72766	Translation	2.63e-45	2.63e-45	1	MRPL23,RPS18,RPS8,RPS24,EIF3I,RPL11,RPL26L1,RPL22,RPL36,RPL34,RPL32,RPLP1,MRPS15,EEF1D,TRMT112,RPL27A,RPL5,RPS9,PPA2,MRPS11,RPS2,UBA52,RPL10,RPS14,RPL29,EIF3M,RPS26,RPL6,MRPL12,RPS3,MRPS21,MRPL27,RPLP0,VARS2,RPLP2,RPL19,CHCHD1,RPS29,RPSA,RPS21,RPL15,MRPL35,RPL35,MRPL55,MRPS33,MRPS24,RPL30,MRPL53,RPL18A,MRPL21,RPL39,RPL28,AURKAIP1,RPL9,EEF2,EEF1G,RPL18,RPL12,RPL38,MRPS23,FAU,PABPC1,RPL36A,EEF1A1,R…
Vertical	REAC:R-HSA-1640170	Cell Cycle	4.17861e-05	4.17861e-05	1	UBE2C,CDC25C,MZT2B,SHFM1,RAD51,MZT2A,UBA52,CDC45,E2F6,CENPM,NOP10,ZWINT,POLE4,TOP2A,E2F1,HAUS7,CDT1,FEN1,PPP2R1A,ORC6,RRM2,CHEK2,HJURP,PTTG1,CDK1,PIF1,PSME2,PSMA3,H2AFJ,SPC24,PSMB4,MYBL2,PSMB3,NPM1,NCAPH,E2F3,ORC5,NUP214,PKMYT1,ITGB3BP,CDC6,CDCA5,CHMP2A,LMNB1,RPS27,BIRC5,MND1,CDC20
Vertical	REAC:R-HSA-1430728	Metabolism	4.84572e-05	4.84572e-05	1	RPS18,RPS8,NDUFB9,RPS24,MPST,GSTP1,GSTK1,RPL11,RPL26L1,RPL22,IDH3G,RPL36,NME1,RPL34,RPL32,RPLP1,NDUFB1,TRMT112,RPL27A,RPL5,RPS9,PPA2,SHFM1,RPS2,UCK2,UBA52,TSPO,RAB4A,SULT1A3,RPL10,RPS14,COX6C,NDUFB7,RPL29,RPS26,RPL6,RPS3,TAZ,NMRAL1,NDUFA7,GNGT2,RPLP0,APRT,RPLP2,RPL19,HSCB,NDUFS8,COX6B1,G0S2,NDUFA1,NT5C,SLC25A1,RPS29,NDUFA6,COX5A,RPSA,PANK4,RPS21,RPL15,RPL35,PPP2R1A,PYCR1,SURF1,MIOX,RPL30,BLVRA,CE…
Vertical	REAC:R-HSA-163200	Respiratory electron transport, ATP synthesis by chemiosmotic coupling, and heat production by uncoupling proteins.	0.00974038	0.00974038	1	NDUFB9,NDUFB1,COX6C,NDUFB7,NDUFA7,NDUFS8,COX6B1,NDUFA1,NDUFA6,COX5A,SURF1,NDUFA9,UQCRQ,NDUFS5,UQCRC1
Vertical	REAC:R-HSA-69620	Cell Cycle Checkpoints	0.024393	0.024393	1	UBE2C,CDC25C,SHFM1,UBA52,CDC45,CENPM,ZWINT,PPP2R1A,ORC6,CHEK2,CDK1,PSME2,PSMA3,SPC24,PSMB4,PSMB3,ORC5,PKMYT1,ITGB3BP,CDC6,RPS27,BIRC5,CDC20
Vertical	REAC:R-HSA-69239	Synthesis of DNA	0.0250736	0.0250736	1	UBE2C,SHFM1,UBA52,CDC45,POLE4,CDT1,FEN1,ORC6,PSME2,PSMA3,PSMB4,PSMB3,ORC5,CDC6
Vertical	REAC:R-HSA-6799198	Complex I biogenesis	0.0434365	0.0434365	1	NDUFB9,NDUFB1,NDUFB7,NDUFA7,NDUFS8,NDUFA1,NDUFA6,NDUFA9,NDUFS5

## Sheet: Bladder pathway enrichment
DGE, Horizontal
Low TB
source	term_name	term_id	adjusted_p_value	negative_log10_of_adjusted_p_value	term_size	query_size	intersection_size	effective_domain_size	intersections
REAC	Cell Cycle, Mitotic	REAC:R-HSA-69278	1.52442e-07	6.8169	513	119	25	10543	RRM2,CCNB1,RCC1,CDC20,CDC45,AURKB,KIF2C,TUBA1C,CCNA2,AURKA,CDK1,NCAPG,TUBG1,CENPH,CENPK,CKS1B,RANGAP1,GTSE1,RAN,CDK7,CENPQ,PCNA,PSMD14,MZT1,PSMD12
REAC	Cell Cycle	REAC:R-HSA-1640170	3.2918e-06	5.48257	642	119	26	10543	SFN,RRM2,CCNB1,RCC1,CDC20,CDC45,AURKB,KIF2C,TUBA1C,CCNA2,AURKA,CDK1,NCAPG,TUBG1,CENPH,CENPK,CKS1B,RANGAP1,GTSE1,RAN,CDK7,CENPQ,PCNA,PSMD14,MZT1,PSMD12
REAC	Mitotic Anaphase	REAC:R-HSA-68882	0.000102412	3.98965	228	119	14	10543	CCNB1,RCC1,CDC20,AURKB,KIF2C,TUBA1C,CDK1,CENPH,CENPK,RANGAP1,RAN,CENPQ,PSMD14,PSMD12
REAC	Mitotic Metaphase and Anaphase	REAC:R-HSA-2555396	0.000108057	3.96635	229	119	14	10543	CCNB1,RCC1,CDC20,AURKB,KIF2C,TUBA1C,CDK1,CENPH,CENPK,RANGAP1,RAN,CENPQ,PSMD14,PSMD12
REAC	Mitotic Prometaphase	REAC:R-HSA-68877	0.000138836	3.8575	199	119	13	10543	CCNB1,CDC20,AURKB,KIF2C,TUBA1C,CDK1,NCAPG,TUBG1,CENPH,CENPK,RANGAP1,CENPQ,MZT1
REAC	Cell Cycle Checkpoints	REAC:R-HSA-69620	0.000142631	3.84579	271	119	15	10543	SFN,CCNB1,CDC20,CDC45,AURKB,KIF2C,CCNA2,CDK1,CENPH,CENPK,RANGAP1,GTSE1,CENPQ,PSMD14,PSMD12
REAC	Glycolysis	REAC:R-HSA-70171	0.000306291	3.51387	67	119	8	10543	GAPDH,ENO1,PFKFB4,TPI1,ALDOA,PGK1,PGAM1,PFKL
REAC	M Phase	REAC:R-HSA-68886	0.000325321	3.48769	371	119	17	10543	CCNB1,RCC1,CDC20,AURKB,KIF2C,TUBA1C,CDK1,NCAPG,TUBG1,CENPH,CENPK,RANGAP1,RAN,CENPQ,PSMD14,MZT1,PSMD12
REAC	Metabolism of nucleotides	REAC:R-HSA-15869	0.00037506	3.4259	93	119	9	10543	XDH,RRM2,TXN,PAICS,NME1,NT5C,NME2,PPAT,GART
REAC	TP53 Regulates Transcription of Cell Cycle Genes	REAC:R-HSA-6791312	0.000446496	3.35018	49	119	7	10543	SFN,E2F7,CCNB1,CCNA2,AURKA,CDK1,PCNA
REAC	Resolution of Sister Chromatid Cohesion	REAC:R-HSA-2500257	0.000463732	3.33373	123	119	10	10543	CCNB1,CDC20,AURKB,KIF2C,TUBA1C,CDK1,CENPH,CENPK,RANGAP1,CENPQ
REAC	TP53 Regulates Transcription of Genes Involved in G2 Cell Cycle Arrest	REAC:R-HSA-6804114	0.000505051	3.29666	18	119	5	10543	SFN,CCNB1,AURKA,CDK1,PCNA
REAC	Gluconeogenesis	REAC:R-HSA-70263	0.00051141	3.29123	32	119	6	10543	GAPDH,ENO1,TPI1,ALDOA,PGK1,PGAM1
REAC	G1/S Transition	REAC:R-HSA-69206	0.00082662	3.08269	131	119	10	10543	RRM2,CCNB1,CDC45,CCNA2,CDK1,CKS1B,CDK7,PCNA,PSMD14,PSMD12
REAC	Glucose metabolism	REAC:R-HSA-70326	0.00190871	2.71926	85	119	8	10543	GAPDH,ENO1,PFKFB4,TPI1,ALDOA,PGK1,PGAM1,PFKL
REAC	Regulation of mitotic cell cycle	REAC:R-HSA-453276	0.00247861	2.60579	88	119	8	10543	CCNB1,CDC20,AURKB,CCNA2,AURKA,CDK1,PSMD14,PSMD12
REAC	APC/C-mediated degradation of cell cycle proteins	REAC:R-HSA-174143	0.00247861	2.60579	88	119	8	10543	CCNB1,CDC20,AURKB,CCNA2,AURKA,CDK1,PSMD14,PSMD12
REAC	Mitotic G1 phase and G1/S transition	REAC:R-HSA-453279	0.00248539	2.60461	148	119	10	10543	RRM2,CCNB1,CDC45,CCNA2,CDK1,CKS1B,CDK7,PCNA,PSMD14,PSMD12
REAC	G2/M Transition	REAC:R-HSA-69275	0.00499657	2.30133	196	119	11	10543	CCNB1,TUBA1C,CCNA2,AURKA,CDK1,TUBG1,GTSE1,CDK7,PSMD14,MZT1,PSMD12
REAC	Mitotic G2-G2/M phases	REAC:R-HSA-453274	0.0054983	2.25977	198	119	11	10543	CCNB1,TUBA1C,CCNA2,AURKA,CDK1,TUBG1,GTSE1,CDK7,PSMD14,MZT1,PSMD12
REAC	RHO GTPases Activate Formins	REAC:R-HSA-5663220	0.00870305	2.06033	136	119	9	10543	CDC20,AURKB,KIF2C,TUBA1C,CENPH,CENPK,RANGAP1,CENPQ,DVL1
REAC	Phosphorylation of Emi1	REAC:R-HSA-176417	0.0107708	1.96775	6	119	3	10543	CCNB1,CDC20,CDK1
REAC	EML4 and NUDC in mitotic spindle formation	REAC:R-HSA-9648025	0.0177096	1.75179	115	119	8	10543	CDC20,AURKB,KIF2C,TUBA1C,CENPH,CENPK,RANGAP1,CENPQ
REAC	Separation of Sister Chromatids	REAC:R-HSA-2467813	0.0199279	1.70054	188	119	10	10543	CDC20,AURKB,KIF2C,TUBA1C,CENPH,CENPK,RANGAP1,CENPQ,PSMD14,PSMD12
REAC	Amplification of signal from the kinetochores	REAC:R-HSA-141424	0.0305256	1.51534	92	119	7	10543	CDC20,AURKB,KIF2C,CENPH,CENPK,RANGAP1,CENPQ
REAC	Amplification of signal from unattached kinetochores via a MAD2 inhibitory signal	REAC:R-HSA-141444	0.0305256	1.51534	92	119	7	10543	CDC20,AURKB,KIF2C,CENPH,CENPK,RANGAP1,CENPQ
REAC	Manipulation of host energy metabolism	REAC:R-HSA-9636667	0.0497403	1.30329	2	119	2	10543	ENO1,PGK1
Mid TB
source	term_name	term_id	adjusted_p_value	negative_log10_of_adjusted_p_value	term_size	query_size	intersection_size	effective_domain_size	intersections
REAC	Extracellular matrix organization	REAC:R-HSA-1474244	1.31606e-35	34.8807	298	1937	152	10543	COMP,COL10A1,COL11A1,MFAP4,DCN,LUM,MFAP5,MMP9,ITGA11,COL8A1,VCAN,COL14A1,COL3A1,ELN,NCAM1,ADAMTS2,ASPN,ADAMTS16,EMILIN1,VTN,DDR2,COL1A1,FMOD,TPSAB1,MMP7,P4HA3,VCAM1,COL6A3,TNN,COL5A1,COL1A2,EFEMP1,FN1,COL22A1,CTSK,ADAM12,MMP11,JAM2,LOXL4,FBLN5,FBN1,MMP3,TIMP2,COL15A1,ITGB3,ITGAX,NID2,ADAMTS14,COL5A2,PXDN,BGN,MMP16,COL6A2,ADAM19,LAMA2,CTSG,COL12A1,ITGB2,ITGAL,TNXB,LAMA1,ITGA8,ITGA9,FBLN2,COL8A2,LO…
REAC	Integrin cell surface interactions	REAC:R-HSA-216083	1.04012e-18	17.9829	84	1937	55	10543	COMP,COL10A1,LUM,ITGA11,COL8A1,COL3A1,VTN,COL1A1,VCAM1,COL6A3,COL5A1,COL1A2,FN1,JAM2,FBN1,ITGB3,ITGAX,COL5A2,COL6A2,ITGB2,ITGAL,ITGA8,ITGA9,COL8A2,COL13A1,COL5A3,COL4A4,IBSP,ITGA4,SPP1,COL6A1,COL4A3,ITGA2B,ITGA1,COL16A1,ITGA7,JAM3,ITGAM,COL18A1,TNC,ITGA10,COL6A6,COL4A1,KDR,COL4A2,COL23A1,THBS1,VWF,PECAM1,ICAM1,HSPG2,COL9A2,ICAM2,ITGAV,ITGA5
REAC	Muscle contraction	REAC:R-HSA-397014	1.62171e-16	15.79	205	1937	93	10543	DES,ACTC1,PLN,TBX5,MYH11,CACNG4,CASQ2,ACTG2,LMOD1,ATP1A2,FXYD1,KCNH2,FXYD6,KCNK3,SCN3B,CACNA1C,FGF14,ACTA2,KCNE4,SORBS1,CACNA2D1,ATP1B2,ABCC9,RYR2,CORIN,MYLK,MYL9,SCN1B,SCN5A,SLC8A1,CAMK2A,KCNK17,ANXA6,KCND2,CALD1,MYH3,ITGA1,TPM2,ATP1A3,TNNT2,SCN4B,KCNK13,ATP2A3,KCNJ12,KCNE1,VIM,CLIC2,DYSF,DMD,TRPC1,SCN4A,GUCY1A2,TMOD2,KCNK2,FGF12,SCN9A,KCNJ2,KCND1,FGF13,KCNK12,NPR1,ITPR1,CACNB2,MYL4,SCN8A,CACNB4…
REAC	ECM proteoglycans	REAC:R-HSA-3000178	1.23189e-14	13.9094	75	1937	47	10543	COMP,DCN,LUM,VCAN,COL3A1,NCAM1,ASPN,VTN,COL1A1,FMOD,COL6A3,TNN,COL5A1,COL1A2,FN1,ITGB3,ITGAX,COL5A2,BGN,COL6A2,LAMA2,TNXB,LAMA1,ITGA8,ITGA9,COL5A3,COL4A4,TGFB3,IBSP,SPARC,COL6A1,COL4A3,ITGA2B,ITGA7,TNC,COL6A6,ACAN,TGFB2,LAMA4,COL4A1,COL4A2,MATN3,PTPRS,LAMB2,HSPG2,COL9A2,ITGAV
REAC	GPCR ligand binding	REAC:R-HSA-500792	5.1094e-14	13.2916	459	1937	157	10543	CCL19,CXCL13,CCL11,ADRA2A,CCL21,WNT2,GABBR2,CXCL12,ACKR1,PTGFR,AGTR1,AGT,TACR1,ADORA1,CCR4,FPR3,CXCR5,F2RL2,CCR2,P2RY14,P2RY13,GNG4,CXCL9,C5AR2,RAMP1,WNT11,PTGER3,C3,CYSLTR1,FPR1,C3AR1,SSTR1,CCR7,PNOC,CCL4,PTGIR,EDNRA,PLPPR4,C5AR1,CCL3,TAC3,APLNR,CMKLR1,P2RY10,GPR183,MCHR1,TSHR,DHH,NPY1R,FFAR2,ADGRE2,PTGER2,PTH1R,GRM8,CXCR4,SSTR2,GPR65,P2RY6,ADCYAP1,GNB3,VIPR2,CX3CL1,CXCR3,CCL13,HTR2B,CCL2,SMO,S1…
REAC	Defective B3GALTL causes Peters-plus syndrome (PpS)	REAC:R-HSA-5083635	1.06953e-13	12.9708	35	1937	29	10543	THBS2,ADAMTS12,SPON1,ADAMTS2,ADAMTS16,ADAMTS10,ADAMTSL1,ADAMTS14,THSD7A,CFP,ADAMTS6,ADAMTSL3,ADAMTS18,ADAMTS8,ADAMTS4,SEMA5B,ADAMTS9,ADAMTS5,ADAMTSL2,SBSPON,ADAMTS3,SPON2,SEMA5A,THSD7B,ADAMTS1,THBS1,ADAMTS7,ADAMTS17,ADAMTS13
REAC	Class A/1 (Rhodopsin-like receptors)	REAC:R-HSA-373076	1.36476e-13	12.8649	328	1937	122	10543	CCL19,CXCL13,CCL11,ADRA2A,CCL21,CXCL12,ACKR1,PTGFR,AGTR1,AGT,TACR1,ADORA1,CCR4,FPR3,CXCR5,F2RL2,CCR2,P2RY14,P2RY13,CXCL9,C5AR2,PTGER3,C3,CYSLTR1,FPR1,C3AR1,SSTR1,CCR7,PNOC,CCL4,PTGIR,EDNRA,PLPPR4,C5AR1,CCL3,TAC3,APLNR,CMKLR1,P2RY10,GPR183,MCHR1,TSHR,NPY1R,FFAR2,PTGER2,CXCR4,SSTR2,GPR65,P2RY6,CX3CL1,CXCR3,CCL13,HTR2B,CCL2,S1PR3,HRH2,CNR1,GPR143,AVPR1A,FPR2,CCR8,SUCNR1,POMC,F2R,GPR132,ADORA3,GPR68,…
REAC	Cardiac conduction	REAC:R-HSA-5576891	1.56403e-13	12.8058	137	1937	67	10543	PLN,TBX5,CACNG4,CASQ2,ATP1A2,FXYD1,KCNH2,FXYD6,KCNK3,SCN3B,CACNA1C,FGF14,KCNE4,CACNA2D1,ATP1B2,ABCC9,RYR2,CORIN,SCN1B,SCN5A,SLC8A1,CAMK2A,KCNK17,KCND2,ATP1A3,SCN4B,KCNK13,ATP2A3,KCNJ12,KCNE1,CLIC2,TRPC1,SCN4A,KCNK2,FGF12,SCN9A,KCNJ2,KCND1,FGF13,KCNK12,NPR1,ITPR1,CACNB2,SCN8A,CACNB4,CACNA2D4,SLC8A3,CASQ1,RYR1,KCNIP2,SCN2B,KCNJ11,NPR2,CAMK2B,FXYD4,KCNK15,KCNIP3,FXYD7,SCN3A,CACNA2D2,FXYD2,KCNE3,CACN…
REAC	O-glycosylation of TSR domain-containing proteins	REAC:R-HSA-5173214	4.53644e-13	12.3433	36	1937	29	10543	THBS2,ADAMTS12,SPON1,ADAMTS2,ADAMTS16,ADAMTS10,ADAMTSL1,ADAMTS14,THSD7A,CFP,ADAMTS6,ADAMTSL3,ADAMTS18,ADAMTS8,ADAMTS4,SEMA5B,ADAMTS9,ADAMTS5,ADAMTSL2,SBSPON,ADAMTS3,SPON2,SEMA5A,THSD7B,ADAMTS1,THBS1,ADAMTS7,ADAMTS17,ADAMTS13
REAC	Collagen biosynthesis and modifying enzymes	REAC:R-HSA-1650814	6.17248e-13	12.2095	67	1937	42	10543	COL10A1,COL11A1,COL8A1,COL14A1,COL3A1,ADAMTS2,COL1A1,P4HA3,COL6A3,COL5A1,COL1A2,COL22A1,COL15A1,ADAMTS14,COL5A2,COL6A2,COL12A1,COL8A2,COL13A1,PCOLCE,COL5A3,COL4A4,P3H3,COL6A1,COLGALT2,COL4A3,COL21A1,COL16A1,COL18A1,ADAMTS3,COL24A1,TLL1,COL6A6,COL26A1,COL27A1,PCOLCE2,COL4A1,COL11A2,COL4A2,COL23A1,BMP1,COL9A2
REAC	Collagen formation	REAC:R-HSA-1474290	7.19014e-13	12.1433	89	1937	50	10543	COL10A1,COL11A1,MMP9,COL8A1,COL14A1,COL3A1,ADAMTS2,COL1A1,MMP7,P4HA3,COL6A3,COL5A1,COL1A2,COL22A1,LOXL4,MMP3,COL15A1,ADAMTS14,COL5A2,PXDN,COL6A2,COL12A1,COL8A2,LOX,COL13A1,PCOLCE,COL5A3,COL4A4,P3H3,COL6A1,COLGALT2,COL4A3,COL21A1,COL16A1,LOXL3,COL18A1,ADAMTS3,COL24A1,LOXL2,TLL1,COL6A6,COL26A1,COL27A1,PCOLCE2,COL4A1,COL11A2,COL4A2,COL23A1,BMP1,COL9A2
REAC	Collagen chain trimerization	REAC:R-HSA-8948216	2.59788e-12	11.5854	44	1937	32	10543	COL10A1,COL11A1,COL8A1,COL14A1,COL3A1,COL1A1,COL6A3,COL5A1,COL1A2,COL22A1,COL15A1,COL5A2,COL6A2,COL12A1,COL8A2,COL13A1,COL5A3,COL4A4,COL6A1,COL4A3,COL21A1,COL16A1,COL18A1,COL24A1,COL6A6,COL26A1,COL27A1,COL4A1,COL11A2,COL4A2,COL23A1,COL9A2
REAC	Degradation of the extracellular matrix	REAC:R-HSA-1474228	2.62048e-12	11.5816	140	1937	66	10543	COL10A1,COL11A1,DCN,MMP9,COL8A1,COL14A1,COL3A1,ELN,ADAMTS16,COL1A1,TPSAB1,MMP7,COL6A3,COL5A1,COL1A2,FN1,CTSK,MMP11,FBN1,MMP3,TIMP2,COL15A1,COL5A2,MMP16,COL6A2,CTSG,COL12A1,COL8A2,COL13A1,COL5A3,COL4A4,A2M,ADAMTS18,SPP1,ADAMTS8,ADAMTS4,COL6A1,COL4A3,MMP2,COL16A1,ADAMTS9,ADAMTS5,COL18A1,MMP17,TLL1,COL6A6,SCUBE1,ACAN,COL26A1,SCUBE3,HTRA1,COL4A1,TMPRSS6,COL11A2,ADAMTS1,COL4A2,COL23A1,MMP25,CAPN11,KLK…
REAC	G alpha (i) signalling events	REAC:R-HSA-418594	1.4084e-11	10.8513	401	1937	136	10543	CCL19,CXCL13,ADRA2A,CCL21,GABBR2,GPC6,CXCL12,LPL,ADCY5,ADCY2,APOC2,AGT,APOE,ADORA1,CCR4,GNAO1,FPR3,CXCR5,PDE1B,CCR2,GNAZ,P2RY14,PPEF1,P2RY13,GNG4,CXCL9,RGS1,RGS11,PTGER3,GPC4,PDE1A,C3,STRA6,FPR1,C3AR1,SSTR1,CCR7,PDE6B,PNOC,RGS4,CCL4,C5AR1,RGS9,APLNR,GPR183,MCHR1,RGS13,RBP1,NPY1R,HSD17B6,PDE4B,GRM8,RGS18,RGS16,PRKAR2B,CXCR4,SSTR2,GNB3,NBEA,CX3CL1,CXCR3,CCL13,CAMK2A,APOB,S1PR3,GUCA1A,CNR1,FPR2,RBP4…
REAC	Immunoregulatory interactions between a Lymphoid and a non-Lymphoid cell	REAC:R-HSA-198933	5.11559e-11	10.2911	181	1937	76	10543	COL3A1,SIGLEC5,CD22,COL1A1,SIGLEC10,COLEC12,VCAM1,PIANP,SLAMF6,COL1A2,LILRB4,PILRA,FCGR3A,LILRA6,LILRB5,LILRB2,FCGR1A,SIGLEC8,C3,KLRG1,SIGLEC1,SELL,KLRD1,ITGB2,LAIR1,ITGAL,CD1C,CD8B,FCGR2B,SIGLEC9,LILRB3,CD33,CD3E,SIGLEC7,SH2D1A,TYROBP,TREM2,CD200,KLRB1,CD19,ITGA4,CD300LF,CD8A,CD226,JAML,CD300LB,CD3G,CD300C,CD3D,KLRK1,HCST,CD1D,OSCAR,CD40LG,SLAMF7,SIGLEC6,LILRA2,CD300A,CD200R1,CRTAM,IFITM1,LILRA4…
REAC	Assembly of collagen fibrils and other multimeric structures	REAC:R-HSA-2022090	6.64165e-11	10.1777	60	1937	37	10543	COL10A1,COL11A1,MMP9,COL8A1,COL14A1,COL3A1,COL1A1,MMP7,COL6A3,COL5A1,COL1A2,LOXL4,MMP3,COL15A1,COL5A2,PXDN,COL6A2,COL12A1,COL8A2,LOX,PCOLCE,COL5A3,COL4A4,COL6A1,COL4A3,LOXL3,COL18A1,COL24A1,LOXL2,TLL1,COL6A6,COL27A1,COL4A1,COL11A2,COL4A2,BMP1,COL9A2
REAC	Immune System	REAC:R-HSA-168256	1.31663e-10	9.88054	2139	1937	512	10543	CCL19,C7,CHI3L1,CCL11,P2RX1,MMP9,CHIT1,COL3A1,CD79A,SIGLEC5,CD22,NCAM1,ZBP1,PLA2G2A,VTN,COL1A1,TLR8,TWIST1,LTF,CR1,SNAP25,SIGLEC10,COLEC12,VCAM1,PIANP,SLAMF6,APBB1IP,IL21R,COL1A2,IL6,FN1,C1S,PTPRC,LILRB4,PLPP4,PILRA,IL10,DOCK2,GHR,CTSK,FCGR3B,PDGFRA,VNN1,FCGR3A,TUBB2B,EBI3,FGF7,CSF2RA,NCKAP1L,BTK,HLA-DOB,OLR1,CCR2,SERPINA1,LYZ,MMP3,TIMP2,BIN2,LILRA6,IRF8,FCN1,F13A1,IRF4,ITGB3,C5AR2,MME,LILRB5,LIL…
REAC	Platelet activation, signaling and aggregation	REAC:R-HSA-76002	6.11379e-10	9.21369	258	1937	95	10543	ISLR,IGF1,ADRA2A,RARRES2,COL1A1,APBB1IP,COL1A2,FN1,F2RL2,SERPINA1,F13A1,GNG4,ITGB3,RASGRP2,PLEK,SELP,PIK3R5,CD36,PROS1,PIK3R6,SERPINA3,LCP2,FYN,FCER1G,IGF2,VAV1,TGFB3,A2M,GNB3,GP1BA,SPARC,PIK3CG,TF,SERPING1,CLEC3B,HGF,ITGA2B,ITIH3,LEFTY2,DGKI,GNG7,TRPC3,F2R,F5,RASGRP1,GNGT2,PDPN,ITIH4,GNG2,FERMT3,LCK,TGFB2,A1BG,PRKCQ,F2RL3,TRPC6,ADRA2C,GNA14,PLCG2,SRGN,THPO,SCG3,PRKCB,MMRN1,ITPR1,DGKG,DAGLA,P2RY1…
REAC	Neuronal System	REAC:R-HSA-112316	7.92125e-10	9.10121	400	1937	131	10543	SLC1A6,PTPRD,GABBR2,ADCY5,CACNG4,APBA2,ADCY2,SNAP25,KCNMB1,KCNH2,KCNMA1,TUBB2B,KCNJ8,KCNK3,LIN7A,GRIK5,NRXN2,GNG4,KCNA3,KCNG1,KCNC3,ABCC9,NRXN3,KCNN3,KCNJ10,KCNN2,RASGRF2,GRIA3,PRKAR2B,NLGN1,SLC1A2,LRRC4B,GNB3,NBEA,CAMK2A,KCNK17,GLRB,CHRNA1,KCND2,GRIP2,CACNA1A,ACHE,ALDH2,GABRB3,HOMER2,NLGN4X,GABRB2,ADCY4,GNG7,CHRNE,EPB41L3,SLC18A2,KCNK13,CPLX1,BCHE,GJC1,GNGT2,KCNJ12,KCNH8,GNG2,STXBP1,DLG4,NTRK3,K…
REAC	Hemostasis	REAC:R-HSA-109582	6.39499e-09	8.19416	657	1937	189	10543	ISLR,IGF1,JCHAIN,ADRA2A,P2RX1,L1CAM,RARRES2,COL1A1,SELE,APBB1IP,COL1A2,DOCK10,FN1,KCNMB1,F10,DOCK2,KCNMA1,TUBB2B,F2RL2,PDE1B,DOCK11,PDE9A,JAM2,OLR1,SERPINA1,CD84,F13A1,ZFPM2,GNG4,ITGB3,ITGAX,RASGRP2,PLEK,PDE1A,SELP,P2RX7,GYPC,PTGIR,SELL,PIK3R5,ATP1B2,DOCK3,SLC7A7,ITGB2,CD36,ITGAL,PROS1,PIK3R6,SERPINA3,LCP2,FYN,KIF26B,FCER1G,CD2,IGF2,KIF19,KIF1A,NFE2,CD244,PRKAR2B,SERPINE2,VAV1,SLC8A1,TGFB3,A2M,GN…
REAC	Chemokine receptors bind chemokines	REAC:R-HSA-380108	1.65544e-08	7.78109	57	1937	33	10543	CCL19,CXCL13,CCL11,CCL21,CXCL12,CCR4,CXCR5,CCR2,CXCL9,CCR7,CCL4,CCL3,CXCR4,CX3CL1,CXCR3,CCL13,CCL2,CCR8,CXCL2,CX3CR1,CCR5,XCL2,CCL5,XCL1,CCR6,CXCR1,CXCR6,CCR3,CCR1,CCL22,CCR10,ACKR4,CCL17
REAC	Elastic fibre formation	REAC:R-HSA-1566948	2.21251e-08	7.65511	44	1937	28	10543	MFAP4,MFAP5,ELN,EMILIN1,VTN,EFEMP1,FN1,LOXL4,FBLN5,FBN1,ITGB3,ITGA8,FBLN2,LOX,TGFB3,BMP4,FBLN1,EFEMP2,LOXL3,LOXL2,TGFB2,EMILIN3,MFAP2,GDF5,LTBP2,EMILIN2,ITGAV,ITGA5
REAC	Collagen degradation	REAC:R-HSA-1442490	3.79874e-08	7.42036	64	1937	35	10543	COL10A1,COL11A1,MMP9,COL8A1,COL14A1,COL3A1,COL1A1,MMP7,COL6A3,COL5A1,COL1A2,CTSK,MMP11,MMP3,COL15A1,COL5A2,COL6A2,COL12A1,COL8A2,COL13A1,COL5A3,COL4A4,COL6A1,COL4A3,MMP2,COL16A1,COL18A1,COL6A6,COL26A1,COL4A1,TMPRSS6,COL11A2,COL4A2,COL23A1,COL9A2
REAC	Generation of second messenger molecules	REAC:R-HSA-202433	4.88843e-07	6.31083	35	1937	23	10543	ZAP70,HLA-DQB2,ITK,HLA-DQA1,CD3E,LCP2,GRAP2,HLA-DQA2,WAS,CD3G,CD3D,CD4,HLA-DPB1,HLA-DRB1,LCK,HLA-DPA1,HLA-DRA,PLCG2,EVL,LAT,HLA-DRB5,CD101,ENAH
REAC	Peptide ligand-binding receptors	REAC:R-HSA-375276	7.97033e-07	6.09852	195	1937	71	10543	CCL19,CXCL13,CCL11,CCL21,CXCL12,ACKR1,AGTR1,AGT,TACR1,CCR4,FPR3,CXCR5,F2RL2,CCR2,CXCL9,C5AR2,C3,FPR1,C3AR1,SSTR1,CCR7,PNOC,CCL4,EDNRA,C5AR1,CCL3,TAC3,APLNR,MCHR1,NPY1R,CXCR4,SSTR2,CX3CL1,CXCR3,CCL13,CCL2,AVPR1A,FPR2,CCR8,POMC,F2R,CXCL2,CX3CR1,CCR5,AVPR2,XCL2,CCL5,XCL1,GRPR,CCR6,NMUR1,CXCR1,F2RL3,XK,CXCR6,CCR3,CCR1,C5,EDN1,OPRL1,CCL22,MC1R,EDNRB,GPER1,NPFF,INSL3,CCR10,TACR2,ACKR4,PMCH,CCL17
REAC	Non-integrin membrane-ECM interactions	REAC:R-HSA-3000171	9.94093e-07	6.00257	58	1937	31	10543	COL10A1,COL11A1,COL3A1,VTN,DDR2,COL1A1,COL5A1,COL1A2,FN1,ITGB3,COL5A2,LAMA2,LAMA1,COL5A3,COL4A4,COL4A3,FGF2,TNC,DMD,LAMA4,COL4A1,COL11A2,COL4A2,SDC2,THBS1,PDGFB,LAMC3,LAMB2,HSPG2,SDC3,ITGAV
REAC	G alpha (q) signalling events	REAC:R-HSA-416476	1.2299e-06	5.91013	212	1937	75	10543	PTGFR,AGTR1,AGT,TACR1,F2RL2,BTK,MMP3,GNG4,RGS1,RASGRP2,ARHGEF25,CYSLTR1,RGS4,EDNRA,TAC3,P2RY10,MCHR1,RGS13,FFAR2,RGS18,RGS16,GPR65,P2RY6,GNB3,HTR2B,RGS2,GPR143,AVPR1A,FPR2,DGKI,GNG7,RGS5,TRPC3,F2R,RASGRP1,GPR132,GPR68,GNGT2,FFAR3,GNG2,XCL2,CYSLTR2,XCL1,GRPR,KALRN,NMUR1,PRKCQ,F2RL3,TRPC6,GNA14,PLCB4,PLCB2,ITPR1,DGKG,GRK5,DAGLA,GNG11,TBXA2R,GPR17,EDN1,GPR4,GNB4,EDNRB,ADRA1D,RPS6KA2,LPAR4,PIK3R3,MGL…
REAC	Signal Transduction	REAC:R-HSA-162582	1.64953e-06	5.78264	2705	1937	600	10543	SFRP2,CCL19,CILP,SFRP1,IGF1,CXCL13,COL11A1,THBS2,CCL11,ADRA2A,MYH11,DKK2,CCL21,MMP9,WNT2,CHRDL1,GAS1,ALDH1A1,GABBR2,RSPO3,GPC6,CXCL12,COL3A1,DACT1,LPL,ADCY5,NCAM1,ANOS1,ROR2,APOD,PRICKLE1,GREM2,ACKR1,COL1A1,ADCY2,PTGFR,AGTR1,GLI2,APOC2,MMP7,GREB1,COL6A3,AGT,COL5A1,APBB1IP,COL1A2,IL6,APOE,FN1,CNTN1,SCUBE2,TACR1,ARHGAP15,ADORA1,EGR2,PDGFRA,CCR4,ADAM12,GNAO1,TUBB2B,NOTUM,ARHGAP28,FPR3,CXCR5,F2RL2,FG…
REAC	NCAM1 interactions	REAC:R-HSA-419037	1.88271e-06	5.72522	42	1937	25	10543	COL3A1,NCAM1,COL6A3,COL5A1,CACNA1C,COL5A2,COL6A2,GFRA1,COL5A3,CACNA1H,COL4A4,COL6A1,GFRA2,COL4A3,COL6A6,ST8SIA2,CACNA1G,COL4A1,COL4A2,CACNB2,CACNB4,NRTN,CACNA1I,ST8SIA4,COL9A2
REAC	Molecules associated with elastic fibres	REAC:R-HSA-2129379	2.44289e-06	5.6121	37	1937	23	10543	MFAP4,MFAP5,ELN,EMILIN1,VTN,EFEMP1,FN1,FBLN5,FBN1,ITGB3,ITGA8,FBLN2,TGFB3,BMP4,FBLN1,EFEMP2,TGFB2,EMILIN3,MFAP2,GDF5,LTBP2,EMILIN2,ITGAV
REAC	Diseases associated with O-glycosylation of proteins	REAC:R-HSA-3906995	7.78161e-06	5.10893	65	1937	32	10543	THBS2,ADAMTS12,SPON1,ADAMTS2,ADAMTS16,ADAMTS10,ADAMTSL1,ADAMTS14,THSD7A,CFP,ADAMTS6,ADAMTSL3,ADAMTS18,ADAMTS8,ADAMTS4,SEMA5B,ADAMTS9,ADAMTS5,ADAMTSL2,SBSPON,ADAMTS3,SPON2,SEMA5A,GALNT12,THSD7B,ADAMTS1,THBS1,ADAMTS7,NOTCH4,ADAMTS17,ADAMTS13,MUC12
REAC	Phase 0 - rapid depolarisation	REAC:R-HSA-5576892	1.19406e-05	4.92297	42	1937	24	10543	CACNG4,SCN3B,CACNA1C,FGF14,CACNA2D1,SCN1B,SCN5A,CAMK2A,SCN4B,SCN4A,FGF12,SCN9A,FGF13,CACNB2,SCN8A,CACNB4,CACNA2D4,SCN2B,CAMK2B,SCN3A,CACNA2D2,CACNA1F,SCN11A,SCN2A
REAC	Translocation of ZAP-70 to Immunological synapse	REAC:R-HSA-202430	2.8965e-05	4.53813	20	1937	15	10543	PTPN22,ZAP70,HLA-DQB2,HLA-DQA1,CD3E,HLA-DQA2,CD3G,CD3D,CD4,HLA-DPB1,HLA-DRB1,LCK,HLA-DPA1,HLA-DRA,HLA-DRB5
REAC	Crosslinking of collagen fibrils	REAC:R-HSA-2243919	3.78717e-05	4.42169	18	1937	14	10543	COL1A1,COL1A2,LOXL4,PXDN,LOX,PCOLCE,COL4A4,COL4A3,LOXL3,LOXL2,TLL1,COL4A1,COL4A2,BMP1
REAC	Phosphorylation of CD3 and TCR zeta chains	REAC:R-HSA-202427	5.72292e-05	4.24238	23	1937	16	10543	PTPRC,PTPN22,HLA-DQB2,HLA-DQA1,CD3E,HLA-DQA2,CD3G,CD3D,CD4,HLA-DPB1,HLA-DRB1,LCK,HLA-DPA1,HLA-DRA,PTPRJ,HLA-DRB5
REAC	TNFs bind their physiological receptors	REAC:R-HSA-5669034	0.000125266	3.90217	29	1937	18	10543	TNFRSF17,TNFSF8,TNFSF4,CD70,TNFRSF8,TNFSF13B,CD27,TNFRSF4,TNFSF11,TNFRSF11B,TNFRSF9,TNFRSF13B,EDA2R,LTA,FASLG,EDA,TNFSF14,TNFRSF1B
REAC	Potassium Channels	REAC:R-HSA-1296071	0.00015071	3.82186	103	1937	41	10543	GABBR2,KCNMB1,KCNH2,KCNMA1,KCNJ8,KCNK3,GNG4,KCNA3,KCNG1,KCNC3,ABCC9,KCNN3,KCNJ10,KCNN2,GNB3,KCNK17,KCND2,GNG7,KCNK13,GNGT2,KCNJ12,KCNH8,GNG2,KCNJ5,KCNK2,KCNH1,KCNA6,KCNJ2,KCND1,KCNAB2,KCNH3,GNG11,KCNA5,KCNQ5,GNB4,KCNN1,HCN2,KCNJ11,GNG3,KCNAB3,KCNMB3
REAC	Diseases of glycosylation	REAC:R-HSA-3781865	0.000158532	3.79988	140	1937	51	10543	THBS2,DCN,LUM,ADAMTS12,PRELP,VCAN,GPC6,OGN,SPON1,ADAMTS2,OMD,ADAMTS16,FMOD,ADAMTS10,ADAMTSL1,CHST6,ADAMTS14,GPC4,BGN,THSD7A,CFP,ADAMTS6,ADAMTSL3,ADAMTS18,ADAMTS8,ADAMTS4,SEMA5B,PAPSS2,ADAMTS9,ADAMTS5,GPC2,GPC3,ADAMTSL2,SBSPON,ADAMTS3,SPON2,SEMA5A,ACAN,GALNT12,THSD7B,ADAMTS1,SDC2,THBS1,ADAMTS7,NOTCH4,CHST3,ADAMTS17,ADAMTS13,MUC12,HSPG2,SDC3
REAC	Signaling by Receptor Tyrosine Kinases	REAC:R-HSA-9006934	0.000326542	3.48606	485	1937	132	10543	CILP,IGF1,COL11A1,THBS2,MMP9,CXCL12,COL3A1,ANOS1,COL1A1,COL6A3,COL5A1,COL1A2,APOE,FN1,EGR2,PDGFRA,ADAM12,FGF7,NCKAP1L,THBS4,ITGB3,MATK,PDGFRB,COL5A2,COL6A2,CYBB,LAMA2,NCF1,PCSK5,DOCK3,HPN,PGR,LAMA1,FGF1,COL5A3,FYN,IGF2,NTRK1,NTF3,GRAP2,VAV1,NTRK2,PDGFD,COL4A4,ADCYAP1,LRIG1,ATP6V1B1,SPP1,SPARC,COL6A1,FGF18,AKT3,SHC2,COL4A3,NGF,HGF,GABRB3,GABRB2,FGF2,NCF2,FLRT2,S100B,NRP2,CYFIP2,ADORA2A,PDE3B,AXL,K…
REAC	Interleukin-10 signaling	REAC:R-HSA-6783783	0.0003591	3.44478	45	1937	23	10543	CCL19,IL6,IL10,CCR2,FPR1,CCL4,CD80,CCL3,IL10RA,CCL2,CD86,CXCL2,CCR5,CCL5,IL1R1,CCR1,CCL22,LIF,CSF1,ICAM1,FCER2,TIMP1,TNFRSF1B
REAC	Transmission across Chemical Synapses	REAC:R-HSA-112315	0.000642393	3.1922	259	1937	79	10543	SLC1A6,GABBR2,ADCY5,CACNG4,ADCY2,SNAP25,TUBB2B,LIN7A,GRIK5,GNG4,KCNJ10,RASGRF2,GRIA3,PRKAR2B,SLC1A2,GNB3,NBEA,CAMK2A,GLRB,CHRNA1,GRIP2,CACNA1A,ACHE,ALDH2,GABRB3,GABRB2,ADCY4,GNG7,CHRNE,SLC18A2,CPLX1,BCHE,GNGT2,KCNJ12,GNG2,DLG4,KCNJ5,GNAL,PPFIA2,CHRNB2,SLC6A1,SYN1,CACNA1E,KCNJ2,TSPAN7,GRIK3,PRKCB,PLCB2,PRKAA2,TUBA1A,CACNB2,SYN2,GNG11,PPM1E,CACNB4,AKAP5,KIF17,GNB4,DLG2,SLC1A7,SLC17A7,RASGRF1,CHRNA3…
REAC	NCAM signaling for neurite out-growth	REAC:R-HSA-375165	0.000664241	3.17767	59	1937	27	10543	COL3A1,NCAM1,COL6A3,COL5A1,CACNA1C,COL5A2,COL6A2,GFRA1,COL5A3,FYN,CACNA1H,COL4A4,COL6A1,GFRA2,COL4A3,COL6A6,ST8SIA2,CACNA1G,COL4A1,SPTBN4,COL4A2,CACNB2,CACNB4,NRTN,CACNA1I,ST8SIA4,COL9A2
REAC	Regulation of Insulin-like Growth Factor (IGF) transport and uptake by Insulin-like Growth Factor Binding Proteins (IGFBPs)	REAC:R-HSA-381426	0.000881173	3.05494	124	1937	45	10543	IGF1,CHRDL1,VCAN,IGFBP5,IL6,APOE,FN1,CDH2,NOTUM,FAM20A,SERPINA1,FBN1,FAM20C,C3,C4A,CTSG,IGF2,MXRA8,HRC,SPP1,APOB,CHGB,FSTL1,SPARCL1,TF,MMP2,BMP4,SCG2,F5,GPC3,TNC,GZMH,PAPPA,MFGE8,STC2,SCG3,KLK1,SDC2,IGFBP7,MATN3,CSF1,MGAT4A,FSTL3,LAMB2,TIMP1
REAC	Interleukin-4 and Interleukin-13 signaling	REAC:R-HSA-6785807	0.00115343	2.93801	110	1937	41	10543	CCL11,MMP9,TWIST1,VCAM1,COL1A2,IL6,FN1,IL10,MMP3,F13A1,IRF4,ITGAX,ITGB2,CD36,NDN,ZEB1,OSM,CCL2,HGF,MMP2,FGF2,RORA,POMC,ITGAM,VIM,BCL2,FASLG,S1PR1,IL2RG,HMOX1,JAK3,LBP,CCL22,LIF,IL13RA2,SOCS3,ICAM1,FCER2,SOCS1,TIMP1,TNFRSF1B
REAC	PD-1 signaling	REAC:R-HSA-389948	0.00115765	2.93642	24	1937	15	10543	HLA-DQB2,PDCD1,PDCD1LG2,HLA-DQA1,CD3E,HLA-DQA2,CD3G,CD3D,CD4,HLA-DPB1,HLA-DRB1,LCK,HLA-DPA1,HLA-DRA,HLA-DRB5
REAC	Ion homeostasis	REAC:R-HSA-5578775	0.00126108	2.89926	54	1937	25	10543	PLN,CASQ2,ATP1A2,FXYD1,FXYD6,ATP1B2,ABCC9,RYR2,SLC8A1,CAMK2A,ATP1A3,ATP2A3,CLIC2,TRPC1,ITPR1,SLC8A3,CASQ1,RYR1,KCNJ11,CAMK2B,FXYD4,FXYD7,FXYD2,RYR3,ORAI2
REAC	Platelet homeostasis	REAC:R-HSA-418346	0.00135437	2.86826	85	1937	34	10543	P2RX1,KCNMB1,KCNMA1,PDE1B,PDE9A,GNG4,PDE1A,P2RX7,PTGIR,SLC8A1,GNB3,APOB,GNG7,TRPC3,PDE5A,ATP2A3,GNGT2,GNG2,GUCY1A2,TRPC6,PDE2A,ITPR1,GNG11,PDE11A,SLC8A3,GNB4,NOS3,PECAM1,GNG3,KCNMB3,PPP2R5B,P2RX5,FGR,ORAI2
REAC	O-linked glycosylation	REAC:R-HSA-5173105	0.00140361	2.85275	107	1937	40	10543	THBS2,ADAMTS12,SPON1,ADAMTS2,ADAMTS16,GALNT16,ADAMTS10,ADAMTSL1,ADAMTS14,ST6GAL1,THSD7A,CFP,ADAMTS6,GALNT15,ADAMTSL3,ADAMTS18,ADAMTS8,ADAMTS4,SEMA5B,ST6GALNAC3,ADAMTS9,ADAMTS5,ADAMTSL2,SBSPON,ADAMTS3,SPON2,SEMA5A,CHST4,GALNT12,THSD7B,ADAMTS1,GCNT1,THBS1,GALNT13,ADAMTS7,ADAMTS17,ADAMTS13,ST3GAL2,MUC12,GALNT18
REAC	MET activates PTK2 signaling	REAC:R-HSA-8874081	0.0016449	2.78386	30	1937	17	10543	COL11A1,COL3A1,COL1A1,COL5A1,COL1A2,FN1,COL5A2,LAMA2,LAMA1,COL5A3,HGF,COL24A1,LAMA4,COL27A1,COL11A2,LAMC3,LAMB2
REAC	Signaling by GPCR	REAC:R-HSA-372790	0.00164611	2.78354	1158	1937	271	10543	CCL19,CXCL13,CCL11,ADRA2A,CCL21,WNT2,GABBR2,GPC6,CXCL12,LPL,ADCY5,ACKR1,ADCY2,PTGFR,AGTR1,APOC2,AGT,APOE,TACR1,ADORA1,CCR4,GNAO1,FPR3,CXCR5,F2RL2,PDE1B,BTK,CCR2,GNAZ,MMP3,P2RY14,REEP1,PPEF1,P2RY13,GNG4,CXCL9,C5AR2,RGS1,RASGRP2,RAMP1,WNT11,RGS11,PTGER3,GPC4,PDE1A,ARHGEF25,C3,CYSLTR1,STRA6,FPR1,C3AR1,SSTR1,CCR7,PDE6B,PNOC,RGS4,REEP2,CCL4,PTGIR,EDNRA,PDE3A,PLPPR4,C5AR1,PIK3R5,RGS9,CCL3,TAC3,APLNR,OR…
REAC	Eicosanoid ligand-binding receptors	REAC:R-HSA-391903	0.00280553	2.55198	15	1937	11	10543	PTGFR,PTGER3,CYSLTR1,PTGIR,PTGER2,PTGDR,CYSLTR2,OXER1,TBXA2R,GPR17,PTGER1
REAC	Platelet degranulation	REAC:R-HSA-114608	0.00290137	2.5374	125	1937	44	10543	ISLR,IGF1,RARRES2,FN1,SERPINA1,F13A1,ITGB3,PLEK,SELP,CD36,PROS1,SERPINA3,IGF2,TGFB3,A2M,SPARC,TF,SERPING1,CLEC3B,HGF,ITGA2B,ITIH3,LEFTY2,F5,ITIH4,FERMT3,TGFB2,A1BG,SRGN,SCG3,MMRN1,THBS1,F8,PDGFB,VWF,PECAM1,CFD,TIMP3,CLU,HABP4,ACTN2,PCDH7,TIMP1,FLNA
REAC	Cytokine Signaling in Immune system	REAC:R-HSA-1280215	0.00310143	2.50844	842	1937	204	10543	CCL19,CCL11,MMP9,NCAM1,TWIST1,SNAP25,VCAM1,APBB1IP,IL21R,COL1A2,IL6,FN1,IL10,GHR,PDGFRA,EBI3,FGF7,CSF2RA,CCR2,MMP3,IRF8,F13A1,IRF4,ITGB3,ITGAX,FCGR1A,PDGFRB,TNFRSF17,RASGRP4,HCK,LTB,TNFSF8,CSF3R,HLA-DQB2,IL2RA,CSF1R,FPR1,CCL4,CTSG,CD80,CCL3,CSF2RB,IL10RA,TRIM17,ITGB2,CD36,FGF1,HLA-DQA1,GFRA1,NDN,RASGRF2,TNFSF4,GFRA3,FYN,FCGR1B,ZEB1,VAV1,OSM,PTPN7,CRLF1,CAMK2A,CD70,TNFRSF8,TNFSF13B,GBP5,CCL2,TEK,C…
REAC	Response to elevated platelet cytosolic Ca2+	REAC:R-HSA-76005	0.00377771	2.42277	130	1937	45	10543	ISLR,IGF1,RARRES2,FN1,SERPINA1,F13A1,ITGB3,PLEK,SELP,CD36,PROS1,SERPINA3,IGF2,TGFB3,A2M,SPARC,TF,SERPING1,CLEC3B,HGF,ITGA2B,ITIH3,LEFTY2,F5,ITIH4,FERMT3,TGFB2,A1BG,SRGN,SCG3,PRKCB,MMRN1,THBS1,F8,PDGFB,VWF,PECAM1,CFD,TIMP3,CLU,HABP4,ACTN2,PCDH7,TIMP1,FLNA
REAC	Syndecan interactions	REAC:R-HSA-3000170	0.00471428	2.32658	26	1937	15	10543	COL3A1,VTN,COL1A1,COL5A1,COL1A2,FN1,ITGB3,COL5A2,COL5A3,FGF2,TNC,SDC2,THBS1,SDC3,ITGAV
REAC	Adaptive Immune System	REAC:R-HSA-1280218	0.00504303	2.29731	800	1937	194	10543	COL3A1,CD79A,SIGLEC5,CD22,COL1A1,SIGLEC10,COLEC12,VCAM1,PIANP,SLAMF6,COL1A2,PTPRC,LILRB4,PILRA,CTSK,FCGR3A,TUBB2B,BTK,HLA-DOB,LILRA6,LILRB5,LILRB2,RASGRP2,FCGR1A,SIGLEC8,PTPN22,ZAP70,C3,LY96,HLA-DQB2,CD28,KLRG1,FBXL7,BTLA,SIGLEC1,CYBB,SELL,NCF1,CD80,CD79B,ITK,KLRD1,PDCD1,BLK,PDCD1LG2,ITGB2,CD36,LAIR1,MRC1,CD209,ITGAL,CD1C,CD8B,CTLA4,HLA-DQA1,FCGR2B,SIGLEC9,LILRB3,CD33,CD3E,SIGLEC7,LCP2,NFATC2,FYN…
REAC	Laminin interactions	REAC:R-HSA-3000157	0.00917056	2.0376	30	1937	16	10543	NID2,LAMA2,LAMA1,COL4A4,COL4A3,ITGA1,ITGA7,COL18A1,LAMA4,COL4A1,COL4A2,LAMC3,LAMB2,HSPG2,NID1,ITGAV
REAC	Post-translational protein phosphorylation	REAC:R-HSA-8957275	0.00988038	2.00523	107	1937	38	10543	CHRDL1,VCAN,IGFBP5,IL6,APOE,FN1,CDH2,NOTUM,FAM20A,SERPINA1,FBN1,FAM20C,C3,C4A,MXRA8,HRC,SPP1,APOB,CHGB,FSTL1,SPARCL1,TF,BMP4,SCG2,F5,GPC3,TNC,MFGE8,STC2,SCG3,SDC2,IGFBP7,MATN3,CSF1,MGAT4A,FSTL3,LAMB2,TIMP1
REAC	Scavenging by Class A Receptors	REAC:R-HSA-3000480	0.0108578	1.96426	19	1937	12	10543	COL3A1,COL1A1,COLEC12,COL1A2,APOE,MASP1,MSR1,COLEC11,APOB,SCARA5,COL4A1,COL4A2
REAC	Costimulation by the CD28 family	REAC:R-HSA-388841	0.0122661	1.91129	67	1937	27	10543	HLA-DQB2,CD28,BTLA,CD80,PDCD1,PDCD1LG2,CTLA4,HLA-DQA1,CD3E,FYN,GRAP2,VAV1,HLA-DQA2,CD86,AKT3,CD3G,CD3D,CD4,HLA-DPB1,HLA-DRB1,LCK,HLA-DPA1,HLA-DRA,HLA-DRB5,PIK3R3,PPP2R5B,ICOSLG
REAC	Interaction between L1 and Ankyrins	REAC:R-HSA-445095	0.0157311	1.80324	31	1937	16	10543	L1CAM,NRCAM,ANK2,SCN3B,SCN1B,SCN5A,SCN4B,SCN4A,SCN9A,NFASC,SPTBN4,SCN8A,SCN2B,SCN3A,SCN11A,SCN2A
REAC	Diseases associated with glycosaminoglycan metabolism	REAC:R-HSA-3560782	0.0202146	1.69433	41	1937	19	10543	DCN,LUM,PRELP,VCAN,GPC6,OGN,OMD,FMOD,CHST6,GPC4,BGN,PAPSS2,GPC2,GPC3,ACAN,SDC2,CHST3,HSPG2,SDC3
REAC	Neurotransmitter receptors and postsynaptic signal transmission	REAC:R-HSA-112314	0.0216307	1.66493	196	1937	59	10543	GABBR2,ADCY5,CACNG4,ADCY2,TUBB2B,LIN7A,GRIK5,GNG4,KCNJ10,RASGRF2,GRIA3,PRKAR2B,GNB3,NBEA,CAMK2A,GLRB,CHRNA1,GRIP2,GABRB3,GABRB2,ADCY4,GNG7,CHRNE,GNGT2,KCNJ12,GNG2,DLG4,KCNJ5,GNAL,CHRNB2,KCNJ2,TSPAN7,GRIK3,PRKCB,PLCB2,PRKAA2,TUBA1A,GNG11,PPM1E,AKAP5,KIF17,GNB4,DLG2,RASGRF1,CHRNA3,RPS6KA2,CAMK2B,CAMK4,ADCY7,GRIN3A,ACTN2,NCALD,NRGN,CAMK1,GRIK2,GNG3,GRIN2C,ARHGEF9,GRIK4
REAC	G alpha (12/13) signalling events	REAC:R-HSA-416482	0.0227883	1.64229	80	1937	30	10543	BTK,GNG4,RASGRF2,VAV1,GNB3,GNG7,ARHGEF15,GNGT2,PREX1,GNG2,ARHGEF10,KALRN,FGD2,ARHGEF17,FGD3,GNG11,TBXA2R,GNB4,ARHGEF26,ADRA1D,TIAM2,ADRA1B,ARHGEF40,GNG3,ARHGEF33,PLEKHG2,ARHGEF9,FGD1,ARHGEF6,MCF2L
REAC	Defective CHST6 causes MCDC1	REAC:R-HSA-3656225	0.025569	1.59229	8	1937	7	10543	LUM,PRELP,OGN,OMD,FMOD,CHST6,ACAN
REAC	Glycosaminoglycan metabolism	REAC:R-HSA-1630316	0.0260521	1.58416	123	1937	41	10543	DCN,LUM,PRELP,VCAN,GPC6,OGN,OMD,FMOD,HS3ST3A1,CHST6,GPC4,BGN,CHST1,HS3ST2,HAS1,CHST11,XYLT1,PAPSS2,CHST13,GPC2,GPC3,HS3ST3B1,HPSE2,B3GAT1,ACAN,HAS2,CHST15,CSGALNACT1,ST3GAL6,SDC2,CHSY3,CHST3,CEMIP,HS3ST6,DSEL,LYVE1,CHST5,ST3GAL2,HSPG2,SDC3,HYAL1
REAC	cGMP effects	REAC:R-HSA-418457	0.0283498	1.54745	15	1937	10	10543	KCNMB1,KCNMA1,PDE1B,PDE9A,PDE1A,PDE5A,PDE2A,ITPR1,PDE11A,KCNMB3
REAC	Diseases of metabolism	REAC:R-HSA-5668914	0.0300934	1.52153	241	1937	69	10543	THBS2,DCN,LUM,ADAMTS12,PRELP,VCAN,GPC6,OGN,SPON1,ADAMTS2,GYG2,OMD,ADAMTS16,FMOD,ADAMTS10,CYP27A1,ADAMTSL1,FMO3,CSF2RA,CHST6,ADAMTS14,CYP1B1,GPC4,BGN,THSD7A,CSF2RB,TBXAS1,CFP,ADAMTS6,ADAMTSL3,ADAMTS18,ADAMTS8,ADAMTS4,ABCA3,SEMA5B,PAPSS2,ADAMTS9,ADAMTS5,POMC,GPC2,GPC3,ADAMTSL2,SBSPON,CYP21A2,ADAMTS3,SPON2,SEMA5A,ACAN,GALNT12,SFTPA2,THSD7B,CYP2U1,ADAMTS1,CYP7B1,CUBN,SDC2,THBS1,ADAMTS7,NOTCH4,CHST3,A…
REAC	Nitric oxide stimulates guanylate cyclase	REAC:R-HSA-392154	0.0439298	1.35724	21	1937	12	10543	KCNMB1,KCNMA1,PDE1B,PDE9A,PDE1A,PDE5A,GUCY1A2,PDE2A,ITPR1,PDE11A,NOS3,KCNMB3
REAC	Activation of kainate receptors upon glutamate binding	REAC:R-HSA-451326	0.0450557	1.34625	30	1937	15	10543	GRIK5,GNG4,GNB3,GNG7,GNGT2,GNG2,DLG4,GRIK3,PLCB2,GNG11,GNB4,NCALD,GRIK2,GNG3,GRIK4
High TB
source	term_name	term_id	adjusted_p_value	negative_log10_of_adjusted_p_value	term_size	query_size	intersection_size	effective_domain_size	intersections
REAC	Extracellular matrix organization	REAC:R-HSA-1474244	1.95962e-34	33.7078	298	2080	156	10543	COMP,NCAM1,MFAP4,ELN,MFAP5,CTSG,ADAMTS8,COL14A1,DCN,ADAMTS16,TNXB,VTN,JAM2,ITGA8,COL4A3,TPSAB1,EMILIN1,COL10A1,COL8A1,COL3A1,P4HA3,DDR2,LUM,MMP7,ASPN,CAPN6,ADAMTS18,ITGA11,VCAN,ITGA7,COL6A3,FBLN5,ADAMTS2,COL1A1,COL4A4,FMOD,LAMA2,VCAM1,COL11A1,FGF2,COL1A2,EFEMP1,TLL1,FBLN2,PCOLCE2,FBN1,COL21A1,CTSK,ITGA9,COL5A1,SCUBE3,A2M,COL6A2,MMP16,JAM3,TGFB3,LOXL4,TIMP2,COLGALT2,ADAM12,COL8A2,MMP3,ITGAL,PCOLCE…
REAC	Muscle contraction	REAC:R-HSA-397014	6.66039e-21	20.1765	205	2080	104	10543	DES,ACTC1,MYH11,PLN,ATP1A2,FXYD1,CASQ2,ACTG2,LMOD1,TBX5,FXYD6,KCNH2,KCNK3,RYR2,SORBS1,CACNA2D1,SCN3B,ACTA2,MYLK,MYL9,CACNA1C,ATP1B2,ACTN2,CAMK2A,KCNE4,ABCC9,TNNT2,TPM2,KCNK2,SCN4A,SCN2B,SCN3A,CACNG4,CACNB2,CACNB4,MYH3,ANXA6,FGF14,SCN1B,DMD,KCNJ12,FGF13,CALD1,SLC8A3,ATP1A3,SLC8A2,FXYD2,CASQ1,KCNK15,FXYD4,FXYD7,SCN4B,SLC8A1,NPR1,CORIN,VIM,NPR2,KCNK12,ATP2A3,RYR1,KCNIP3,TNNC2,KCND3,TRPC1,CLIC2,RYR3,…
REAC	Integrin cell surface interactions	REAC:R-HSA-216083	3.50843e-17	16.4549	84	2080	55	10543	COMP,VTN,JAM2,ITGA8,COL4A3,COL10A1,COL8A1,COL3A1,LUM,ITGA11,ITGA7,COL6A3,COL1A1,COL4A4,VCAM1,COL1A2,FBN1,ITGA9,COL5A1,COL6A2,JAM3,COL8A2,ITGAL,COL16A1,ITGB3,ITGAX,COL6A1,FN1,COL5A2,ITGA10,ITGB2,COL6A6,ITGA4,ITGAM,TNC,COL23A1,COL13A1,ITGA1,COL5A3,COL18A1,VWF,THBS1,PECAM1,ITGA5,COL4A2,COL9A1,COL4A1,ITGA2B,KDR,ICAM2,HSPG2,COL9A2,ICAM1,ICAM3,SPP1
REAC	Cardiac conduction	REAC:R-HSA-5576891	3.65139e-17	16.4375	137	2080	75	10543	PLN,ATP1A2,FXYD1,CASQ2,TBX5,FXYD6,KCNH2,KCNK3,RYR2,CACNA2D1,SCN3B,CACNA1C,ATP1B2,CAMK2A,KCNE4,ABCC9,KCNK2,SCN4A,SCN2B,SCN3A,CACNG4,CACNB2,CACNB4,FGF14,SCN1B,KCNJ12,FGF13,SLC8A3,ATP1A3,SLC8A2,FXYD2,CASQ1,KCNK15,FXYD4,FXYD7,SCN4B,SLC8A1,NPR1,CORIN,NPR2,KCNK12,ATP2A3,RYR1,KCNIP3,KCND3,TRPC1,CLIC2,RYR3,KCNK17,ITPR1,KCNE1,KCND1,CACNA2D2,SCN2A,CAMK2B,SCN11A,SCN5A,KCNK13,KCNJ11,SCN8A,FGF12,SCN9A,ATP2B2,…
REAC	GPCR ligand binding	REAC:R-HSA-500792	2.99948e-15	14.523	459	2080	168	10543	CCL19,CCL21,ACKR1,GABBR2,CXCL13,PTGFR,VIPR2,ADCYAP1,ADRA2A,CXCR5,CXCL12,ADRB3,TACR1,PNOC,AGTR1,CCR4,CCL11,AGT,CNR1,TAC3,PTGER3,PTH1R,RAMP1,WNT2,CCR2,GNG7,P2RY14,DHH,F2RL2,C3,NPY1R,SSTR1,P2RY10,ADORA1,CCR7,NMUR1,PLPPR4,GPR183,AVPR2,CXCR4,PTCH2,CCL2,PTGER2,CYSLTR1,ADRA1D,POMC,TACR2,AVPR1A,SSTR2,P2RY13,HRH2,CXCR3,GPR17,FPR1,SMO,S1PR3,APLNR,GNG4,EDNRA,OXER1,CCR6,HTR2B,GPR18,C5AR2,S1PR1,CMKLR1,CRHBP,A…
REAC	Defective B3GALTL causes Peters-plus syndrome (PpS)	REAC:R-HSA-5083635	3.81782e-14	13.4182	35	2080	30	10543	ADAMTS8,SPON1,ADAMTSL3,ADAMTS16,ADAMTSL1,THBS2,ADAMTS10,ADAMTS18,ADAMTS12,CFP,ADAMTS2,SBSPON,THSD7A,ADAMTS3,ADAMTS6,ADAMTS17,ADAMTS9,ADAMTS4,ADAMTS14,THSD7B,ADAMTS1,SEMA5B,SPON2,ADAMTS5,ADAMTS15,THBS1,SEMA5A,ADAMTSL2,ADAMTS7,ADAMTS13
REAC	Class A/1 (Rhodopsin-like receptors)	REAC:R-HSA-373076	3.87585e-14	13.4116	328	2080	129	10543	CCL19,CCL21,ACKR1,CXCL13,PTGFR,ADRA2A,CXCR5,CXCL12,ADRB3,TACR1,PNOC,AGTR1,CCR4,CCL11,AGT,CNR1,TAC3,PTGER3,CCR2,P2RY14,F2RL2,C3,NPY1R,SSTR1,P2RY10,ADORA1,CCR7,NMUR1,PLPPR4,GPR183,AVPR2,CXCR4,CCL2,PTGER2,CYSLTR1,ADRA1D,POMC,TACR2,AVPR1A,SSTR2,P2RY13,HRH2,CXCR3,GPR17,FPR1,S1PR3,APLNR,EDNRA,OXER1,CCR6,HTR2B,GPR18,C5AR2,S1PR1,CMKLR1,ADRA2C,PTGIR,CCL13,FPR3,MCHR1,GPR65,GPBAR1,C3AR1,CXCL2,C5AR1,FFAR3,CC…
REAC	O-glycosylation of TSR domain-containing proteins	REAC:R-HSA-5173214	1.85877e-13	12.7308	36	2080	30	10543	ADAMTS8,SPON1,ADAMTSL3,ADAMTS16,ADAMTSL1,THBS2,ADAMTS10,ADAMTS18,ADAMTS12,CFP,ADAMTS2,SBSPON,THSD7A,ADAMTS3,ADAMTS6,ADAMTS17,ADAMTS9,ADAMTS4,ADAMTS14,THSD7B,ADAMTS1,SEMA5B,SPON2,ADAMTS5,ADAMTS15,THBS1,SEMA5A,ADAMTSL2,ADAMTS7,ADAMTS13
REAC	G alpha (i) signalling events	REAC:R-HSA-418594	8.63575e-13	12.0637	401	2080	146	10543	CCL19,CCL21,ADCY5,GABBR2,CXCL13,ADCY2,ADRA2A,GPC6,CXCR5,CXCL12,PNOC,GNAO1,CCR4,GNAZ,AGT,PDE1A,CNR1,PTGER3,RGS11,RGS9,PDE1B,PDE1C,GPIHBP1,HSD17B6,CCR2,GNG7,CAMK2A,P2RY14,GNAL,LPL,C3,NPY1R,SSTR1,ADORA1,RGS13,PLCB4,CCR7,NMUR1,NBEA,PDE4B,GPR183,CXCR4,POMC,RBP4,PDE6B,RGS5,RGS4,RGS1,SSTR2,P2RY13,CXCR3,APOB,GPR17,APOE,FPR1,S1PR3,APLNR,GNG4,OXER1,CCR6,PRKAR2B,ADCY4,GPR18,RGS18,S1PR1,ADRA2C,CCL13,FPR3,MCH…
REAC	Collagen biosynthesis and modifying enzymes	REAC:R-HSA-1650814	1.2008e-12	11.9205	67	2080	43	10543	COL14A1,COL4A3,COL10A1,COL8A1,COL3A1,P4HA3,COL6A3,ADAMTS2,COL1A1,COL4A4,COL11A1,COL1A2,TLL1,PCOLCE2,COL21A1,COL5A1,COL6A2,COLGALT2,COL8A2,PCOLCE,COL15A1,COL16A1,ADAMTS3,COL26A1,COL6A1,COL5A2,ADAMTS14,P3H3,COL6A6,COL23A1,COL13A1,COL24A1,COL22A1,COL12A1,COL5A3,COL18A1,COL11A2,COL4A2,COL9A1,COL4A1,COL27A1,COL9A2,BMP1
REAC	Degradation of the extracellular matrix	REAC:R-HSA-1474228	1.56879e-12	11.8044	140	2080	69	10543	ELN,CTSG,ADAMTS8,COL14A1,DCN,ADAMTS16,COL4A3,TPSAB1,COL10A1,COL8A1,COL3A1,MMP7,CAPN6,ADAMTS18,COL6A3,COL1A1,COL4A4,COL11A1,COL1A2,TLL1,FBN1,CTSK,COL5A1,SCUBE3,A2M,COL6A2,MMP16,TIMP2,COL8A2,MMP3,MMP9,COL15A1,COL16A1,MMP2,COL26A1,COL6A1,FN1,COL5A2,ADAMTS9,ADAMTS4,SCUBE1,COL6A6,MMP11,ADAMTS1,COL23A1,COL13A1,MMP17,ACAN,COL12A1,COL5A3,ADAMTS5,HTRA1,COL18A1,COL11A2,COL4A2,COL9A1,CAPN11,COL4A1,MMP25,HSP…
REAC	ECM proteoglycans	REAC:R-HSA-3000178	1.6007e-12	11.7957	75	2080	46	10543	COMP,NCAM1,DCN,TNXB,VTN,ITGA8,COL4A3,COL3A1,LUM,ASPN,VCAN,ITGA7,COL6A3,COL1A1,COL4A4,FMOD,LAMA2,COL1A2,ITGA9,COL5A1,COL6A2,TGFB3,TNN,ITGB3,LAMA1,ITGAX,COL6A1,FN1,COL5A2,BGN,COL6A6,SPARC,TNC,LAMA4,ACAN,COL5A3,TGFB2,COL4A2,COL9A1,COL4A1,ITGA2B,HSPG2,COL9A2,LAMB2,MATN3,PTPRS
REAC	Collagen chain trimerization	REAC:R-HSA-8948216	1.89831e-12	11.7216	44	2080	33	10543	COL14A1,COL4A3,COL10A1,COL8A1,COL3A1,COL6A3,COL1A1,COL4A4,COL11A1,COL1A2,COL21A1,COL5A1,COL6A2,COL8A2,COL15A1,COL16A1,COL26A1,COL6A1,COL5A2,COL6A6,COL23A1,COL13A1,COL24A1,COL22A1,COL12A1,COL5A3,COL18A1,COL11A2,COL4A2,COL9A1,COL4A1,COL27A1,COL9A2
REAC	Collagen formation	REAC:R-HSA-1474290	2.6123e-12	11.583	89	2080	51	10543	COL14A1,COL4A3,COL10A1,COL8A1,COL3A1,P4HA3,MMP7,COL6A3,ADAMTS2,COL1A1,COL4A4,COL11A1,COL1A2,TLL1,PCOLCE2,COL21A1,COL5A1,COL6A2,LOXL4,COLGALT2,COL8A2,MMP3,PCOLCE,MMP9,COL15A1,COL16A1,ADAMTS3,COL26A1,PXDN,COL6A1,COL5A2,ADAMTS14,P3H3,COL6A6,LOX,COL23A1,LOXL3,COL13A1,COL24A1,COL22A1,COL12A1,COL5A3,COL18A1,COL11A2,COL4A2,COL9A1,COL4A1,COL27A1,LOXL2,COL9A2,BMP1
REAC	Neuronal System	REAC:R-HSA-112316	4.00883e-12	11.397	400	2080	144	10543	ADCY5,GABBR2,PTPRD,SNAP25,KCNH2,ADCY2,KCNK3,NRXN2,KCNMB1,NTRK3,KCNMA1,GRIK5,TUBB2B,BCHE,ACTN2,KCNA6,GNG7,CAMK2A,SLC1A2,GNAL,APBA2,KCNA5,ABCC9,LRRC4B,NLGN1,SLC1A6,SLC18A2,KCNK2,KCNJ8,CACNG4,CACNB2,KCNQ5,KCNA3,GRIK3,KCNN2,PPFIA2,CACNB4,NBEA,GRIA3,TSPAN7,GABRB3,KCNJ12,NRXN3,KCNN3,DLG2,PRKCB,GRIP2,GLRB,SLC1A7,GNG4,GRIN2A,PRKAR2B,NLGN3,ADCY4,LIN7A,CACNA1A,ALDH2,SYN1,CPLX1,KCNC3,RASGRF2,EPB41L3,GNG2,AC…
REAC	Assembly of collagen fibrils and other multimeric structures	REAC:R-HSA-2022090	9.68711e-11	10.0138	60	2080	38	10543	COL14A1,COL4A3,COL10A1,COL8A1,COL3A1,MMP7,COL6A3,COL1A1,COL4A4,COL11A1,COL1A2,TLL1,COL5A1,COL6A2,LOXL4,COL8A2,MMP3,PCOLCE,MMP9,COL15A1,PXDN,COL6A1,COL5A2,COL6A6,LOX,LOXL3,COL24A1,COL12A1,COL5A3,COL18A1,COL11A2,COL4A2,COL9A1,COL4A1,COL27A1,LOXL2,COL9A2,BMP1
REAC	Immunoregulatory interactions between a Lymphoid and a non-Lymphoid cell	REAC:R-HSA-198933	7.46374e-10	9.12704	181	2080	77	10543	CD19,CD22,COLEC12,SIGLEC5,SLAMF6,SELL,COL3A1,PIANP,COL1A1,KLRB1,VCAM1,COL1A2,C3,SH2D1A,KLRG1,NCR3,LILRB5,SIGLEC8,CD1C,CD8B,LILRA4,CD40LG,ITGAL,CD3E,CD200,LILRB4,SIGLEC10,FCGR2B,PILRA,CLEC4G,CD300LB,CD1D,JAML,LILRA6,CD3G,LILRB2,CD226,SIGLEC1,CD33,ITGB2,SIGLEC7,CD3D,CD8A,LAIR1,FCGR1A,HCST,ITGA4,SIGLEC6,FCGR3A,CRTAM,CD200R1,KLRD1,LILRB3,TREML2,KLRK1,LILRA2,TYROBP,SIGLEC9,LILRA5,CD300LF,TREM2,SIGLEC1…
REAC	Platelet activation, signaling and aggregation	REAC:R-HSA-76002	2.64141e-09	8.57816	258	2080	98	10543	IGF1,ADRA2A,RASGRP2,ISLR,HGF,SELP,LEFTY2,MMRN1,RARRES2,ACTN2,F13A1,COL1A1,GNG7,CLEC3B,GNA14,COL1A2,F2RL2,DGKB,ITIH3,SERPINA3,TRPC3,A2M,IGF2,TGFB3,GP1BA,APBB1IP,PIK3R5,CFD,PLEK,ITGB3,PRKCB,GNG4,SERPING1,VAV1,PROS1,FN1,PIK3R6,TF,ADRA2C,FYN,GNG2,PIK3CG,CLU,DGKG,F5,SPARC,THPO,SERPINA1,DGKI,GNB3,LCP2,LCK,RASGRP1,P2RY12,PRKCQ,GNG11,ITPR1,A1BG,SCG3,PDPN,FCER1G,ITIH4,F8,VWF,GNGT2,THBS1,PCDH7,CD36,PECAM1,…
REAC	Collagen degradation	REAC:R-HSA-1442490	1.04808e-08	7.97961	64	2080	37	10543	COL14A1,COL4A3,COL10A1,COL8A1,COL3A1,MMP7,COL6A3,COL1A1,COL4A4,COL11A1,COL1A2,CTSK,COL5A1,COL6A2,COL8A2,MMP3,MMP9,COL15A1,COL16A1,MMP2,COL26A1,COL6A1,COL5A2,COL6A6,MMP11,COL23A1,COL13A1,COL12A1,COL5A3,COL18A1,COL11A2,COL4A2,COL9A1,COL4A1,COL9A2,TMPRSS6,MMP19
REAC	Immune System	REAC:R-HSA-168256	1.27567e-08	7.89426	2139	2080	533	10543	C7,CCL19,CR2,NCAM1,LTF,P2RX1,CD19,CD22,CD79A,BLK,CR1,GFRA1,SNAP25,CTSG,MASP1,GFRA3,COLEC12,RASGRP2,PLA2G2A,TNFRSF13B,FGF7,VTN,FCER2,HGF,CHI3L1,IL6,SIGLEC5,MS4A2,SLAMF6,FCN1,CCL11,OLFM4,CD79B,SELL,TUBB2B,TNFRSF17,COL3A1,TWIST1,CLEC10A,C4A,DOCK2,ACTN2,TLR10,ZBTB16,ITK,GFRA2,PIANP,CCR2,TNFSF8,CFP,F13A1,FLT3,IRF8,PTPRC,PLD4,COL1A1,KLRB1,PDGFRA,HLA-DOB,LTB,CAMK2A,FGF9,ZBP1,CD28,VCAM1,IRF4,FGF2,BTLA,CO…
REAC	Elastic fibre formation	REAC:R-HSA-1566948	1.72367e-08	7.76355	44	2080	29	10543	MFAP4,ELN,MFAP5,VTN,ITGA8,EMILIN1,FBLN5,EFEMP1,FBLN2,FBN1,TGFB3,LOXL4,ITGB3,EMILIN3,EFEMP2,FN1,LOX,BMP4,FBLN1,GDF5,LOXL3,TGFB2,LTBP4,ITGA5,MFAP2,LOXL2,LTBP2,EMILIN2,LTBP3
REAC	Chemokine receptors bind chemokines	REAC:R-HSA-380108	2.0771e-08	7.68254	57	2080	34	10543	CCL19,CCL21,CXCL13,CXCR5,CXCL12,CCR4,CCL11,CCR2,CCR7,CXCR4,CCL2,CXCR3,CCR6,CCL13,CXCL2,CCR8,CX3CL1,CXCR1,CCR5,CXCL9,CX3CR1,CCL5,CCL4,XCL2,CCL3,CCL17,XCL1,CXCR6,CCL22,CCR1,CCR10,ACKR4,ACKR3,CCR3
REAC	Hemostasis	REAC:R-HSA-109582	1.03644e-07	6.98446	657	2080	195	10543	IGF1,P2RX1,JCHAIN,KIF1A,F10,GATA5,ADRA2A,RASGRP2,ISLR,KCNMB1,KCNMA1,JAM2,SELE,HGF,SELP,LEFTY2,VPREB3,L1CAM,ZFPM2,KIF19,PDE1A,MMRN1,SELL,TUBB2B,PDE1B,RARRES2,ATP1B2,DOCK2,ACTN2,F13A1,COL1A1,GNG7,CLEC3B,GNA14,COL1A2,F2RL2,GYPC,DGKB,DOCK10,SERPINA5,ITIH3,PDE9A,TEK,DOCK11,P2RX7,SERPINA3,TRPC3,A2M,GATA6,CD48,IGF2,JAM3,TGFB3,GP1BA,APBB1IP,SERPINE2,TSPAN7,ITGAL,PIK3R5,CD84,CFD,PLEK,ITGB3,PRKCB,CD2,APOB,…
REAC	G alpha (q) signalling events	REAC:R-HSA-416476	1.37642e-07	6.86125	212	2080	81	10543	PTGFR,RASGRP2,TACR1,AGTR1,AGT,TAC3,GNG7,GNA14,BTK,F2RL2,DGKB,ARHGEF25,P2RY10,RGS13,TRPC3,PLCB4,NMUR1,RGS2,CYSLTR1,ADRA1D,MMP3,RGS5,RGS4,TACR2,RGS1,AVPR1A,GPR17,GNG4,EDNRA,HTR2B,RGS18,MCHR1,GPR65,GNG2,DGKG,KALRN,FFAR3,DGKI,PROK1,GNB3,RASGRP1,PRKCQ,EDNRB,GNG11,ITPR1,GPR132,PLCB2,PTGER1,FPR2,GNGT2,FFAR2,XCL2,F2RL3,XCL1,TBXA2R,GPR68,CHRM3,RGS16,F2R,RPS6KA2,GRK5,LPAR4,TRPC6,GNB4,CYSLTR2,ADRA1B,GRPR,ED…
REAC	Peptide ligand-binding receptors	REAC:R-HSA-375276	4.4797e-07	6.34875	195	2080	75	10543	CCL19,CCL21,ACKR1,CXCL13,CXCR5,CXCL12,TACR1,PNOC,AGTR1,CCR4,CCL11,AGT,TAC3,CCR2,F2RL2,C3,NPY1R,SSTR1,CCR7,NMUR1,AVPR2,CXCR4,CCL2,POMC,TACR2,AVPR1A,SSTR2,CXCR3,FPR1,APLNR,EDNRA,CCR6,C5AR2,CCL13,FPR3,MCHR1,C3AR1,CXCL2,C5AR1,CCR8,CX3CL1,PROK1,CXCR1,GPER1,CCR5,CXCL9,CX3CR1,EDNRB,CCL5,CCL4,FPR2,XCL2,CCL3,CCL17,F2RL3,XCL1,XK,CXCR6,F2R,CCL22,CCR1,CCR10,C5,ACKR4,GRPR,EDN1,OPRL1,ACKR3,MC1R,BDKRB2,CCR3,PMC…
REAC	NCAM1 interactions	REAC:R-HSA-419037	1.37833e-06	5.86065	42	2080	26	10543	NCAM1,GFRA1,COL4A3,COL3A1,CACNA1H,CACNA1C,GFRA2,COL6A3,COL4A4,COL5A1,CACNB2,CACNB4,COL6A2,ST8SIA2,COL6A1,COL5A2,COL6A6,NRTN,CACNA1I,COL5A3,CACNA1G,COL4A2,COL9A1,COL4A1,COL9A2,ST8SIA4
REAC	Molecules associated with elastic fibres	REAC:R-HSA-2129379	1.45048e-06	5.83849	37	2080	24	10543	MFAP4,ELN,MFAP5,VTN,ITGA8,EMILIN1,FBLN5,EFEMP1,FBLN2,FBN1,TGFB3,ITGB3,EMILIN3,EFEMP2,FN1,BMP4,FBLN1,GDF5,TGFB2,LTBP4,MFAP2,LTBP2,EMILIN2,LTBP3
REAC	Signal Transduction	REAC:R-HSA-162582	3.66987e-06	5.43535	2705	2080	637	10543	SFRP2,CHRDL1,MYH11,CCL19,SFRP1,CILP,THBS4,IGF1,NCAM1,CCL21,ADCY5,ACKR1,CD19,GABBR2,RSPO3,GREM2,CXCL13,PTGFR,REEP1,GFRA1,VIPR2,ADCYAP1,CNTN1,ADCY2,ADRA2A,GAS1,GFRA3,GPC6,CXCR5,RASGRP2,FGF7,SCUBE2,CXCL12,FCER2,NTRK3,ROR2,APOD,ADRB3,TACR1,PNOC,AGTR1,HGF,GNAO1,GLI2,ADH1C,COL4A3,CCR4,IL6,CLIP3,NTRK2,GNAZ,CCL11,BOC,AGT,THBS2,ACTA2,PDE1A,CNR1,TAC3,RSPO2,PTGER3,TUBB2B,MYLK,COL3A1,DACT1,PTH1R,RGS11,MYL9,M…
REAC	Potassium Channels	REAC:R-HSA-1296071	3.90921e-06	5.40791	103	2080	46	10543	GABBR2,KCNH2,KCNK3,KCNMB1,KCNMA1,KCNA6,GNG7,KCNA5,ABCC9,KCNK2,KCNJ8,KCNQ5,KCNA3,KCNN2,KCNJ12,KCNN3,GNG4,KCNC3,GNG2,KCNJ10,KCNH3,GNB3,KCND3,KCNG1,KCNH8,KCNK17,KCNQ4,GNG11,KCND1,KCNJ5,KCNAB2,GNGT2,KCNK13,KCNJ11,KCNN1,KCNH1,KCNAB1,GNB4,GABBR1,KCNQ3,KCND2,HCN2,GNG3,KCNJ2,KCNG2,KCNAB3
REAC	Diseases associated with O-glycosylation of proteins	REAC:R-HSA-3906995	1.11292e-05	4.95354	65	2080	33	10543	ADAMTS8,SPON1,ADAMTSL3,ADAMTS16,ADAMTSL1,THBS2,ADAMTS10,ADAMTS18,ADAMTS12,CFP,ADAMTS2,SBSPON,THSD7A,ADAMTS3,ADAMTS6,ADAMTS17,ADAMTS9,ADAMTS4,ADAMTS14,THSD7B,ADAMTS1,SEMA5B,SPON2,MUC12,ADAMTS5,ADAMTS15,THBS1,NOTCH4,SEMA5A,GALNT12,ADAMTSL2,ADAMTS7,ADAMTS13
REAC	Non-integrin membrane-ECM interactions	REAC:R-HSA-3000171	2.8299e-05	4.54823	58	2080	30	10543	VTN,COL4A3,COL10A1,COL3A1,DDR2,COL1A1,COL4A4,LAMA2,COL11A1,FGF2,COL1A2,COL5A1,DMD,ITGB3,LAMA1,FN1,COL5A2,TNC,SDC2,LAMA4,LAMC3,COL5A3,THBS1,COL11A2,COL4A2,COL4A1,HSPG2,SDC3,LAMB2,PDGFB
REAC	Phase 0 - rapid depolarisation	REAC:R-HSA-5576892	5.12402e-05	4.29039	42	2080	24	10543	CACNA2D1,SCN3B,CACNA1C,CAMK2A,SCN4A,SCN2B,SCN3A,CACNG4,CACNB2,CACNB4,FGF14,SCN1B,FGF13,SCN4B,CACNA2D2,SCN2A,CAMK2B,SCN11A,SCN5A,SCN8A,FGF12,SCN9A,CACNA2D4,CACNA1F
REAC	Regulation of Insulin-like Growth Factor (IGF) transport and uptake by Insulin-like Growth Factor Binding Proteins (IGFBPs)	REAC:R-HSA-381426	5.18561e-05	4.2852	124	2080	50	10543	CHRDL1,IGF1,CTSG,IL6,IGFBP5,C4A,CHGB,VCAN,CDH2,SCG2,C3,SPARCL1,FBN1,IGF2,FAM20C,FAM20A,HRC,MXRA8,MMP2,APOB,APOE,NOTUM,FN1,TF,F5,BMP4,SERPINA1,GPC3,GZMH,FSTL1,TNC,SDC2,KLK1,MFGE8,SCG3,PAPPA,IGFALS,IGFBP7,GAS6,FSTL3,CSF1,MGAT4A,TIMP1,STC2,APOA1,IGFBP2,LAMB2,MATN3,IGFBP4,SPP1
REAC	TNFs bind their physiological receptors	REAC:R-HSA-5669034	5.40541e-05	4.26717	29	2080	19	10543	TNFRSF13B,TNFRSF17,TNFSF8,CD27,TNFRSF8,LTA,CD70,TNFSF4,TNFRSF11B,EDA,TNFRSF4,TNFSF13B,EDA2R,TNFSF11,TNFRSF9,TNFSF14,FASLG,TNFRSF1B,TNFSF15
REAC	Ion homeostasis	REAC:R-HSA-5578775	7.36651e-05	4.13274	54	2080	28	10543	PLN,ATP1A2,FXYD1,CASQ2,FXYD6,RYR2,ATP1B2,CAMK2A,ABCC9,SLC8A3,ATP1A3,SLC8A2,FXYD2,CASQ1,FXYD4,FXYD7,SLC8A1,ATP2A3,RYR1,TRPC1,CLIC2,RYR3,ITPR1,CAMK2B,KCNJ11,ATP2B2,DMPK,ORAI2
REAC	Translocation of ZAP-70 to Immunological synapse	REAC:R-HSA-202430	8.0088e-05	4.09643	20	2080	15	10543	ZAP70,PTPN22,CD3E,HLA-DQA1,CD3G,HLA-DQA2,CD3D,LCK,HLA-DPB1,HLA-DQB2,HLA-DPA1,CD4,HLA-DRA,HLA-DRB1,HLA-DRB5
REAC	Transmission across Chemical Synapses	REAC:R-HSA-112315	8.92168e-05	4.04955	259	2080	86	10543	ADCY5,GABBR2,SNAP25,ADCY2,GRIK5,TUBB2B,BCHE,ACTN2,GNG7,CAMK2A,SLC1A2,GNAL,SLC1A6,SLC18A2,CACNG4,CACNB2,GRIK3,PPFIA2,CACNB4,NBEA,GRIA3,TSPAN7,GABRB3,KCNJ12,DLG2,PRKCB,GRIP2,GLRB,SLC1A7,GNG4,GRIN2A,PRKAR2B,ADCY4,LIN7A,CACNA1A,ALDH2,SYN1,CPLX1,RASGRF2,GNG2,ACHE,KIF17,KCNJ10,GNB3,PRKAA2,SYN2,GNG11,GRIK4,CHRNA3,PLCB2,CHRNE,SLC17A7,CACNA2D2,CAMK4,NCALD,GRIN2C,NEFL,KCNJ5,CAMK2B,DLG4,GNGT2,CHRNB2,GABRB2,…
REAC	Crosslinking of collagen fibrils	REAC:R-HSA-2243919	9.90106e-05	4.00432	18	2080	14	10543	COL4A3,COL1A1,COL4A4,COL1A2,TLL1,LOXL4,PCOLCE,PXDN,LOX,LOXL3,COL4A2,COL4A1,LOXL2,BMP1
REAC	Generation of second messenger molecules	REAC:R-HSA-202433	0.000104383	3.98137	35	2080	21	10543	ITK,ZAP70,GRAP2,CD3E,HLA-DQA1,CD3G,HLA-DQA2,WAS,CD3D,LCP2,LCK,HLA-DPB1,HLA-DQB2,HLA-DPA1,CD4,HLA-DRA,HLA-DRB1,LAT,HLA-DRB5,EVL,PLCG2
REAC	Phosphorylation of CD3 and TCR zeta chains	REAC:R-HSA-202427	0.000164789	3.78307	23	2080	16	10543	PTPRC,PTPN22,CD3E,HLA-DQA1,CD3G,HLA-DQA2,CD3D,LCK,HLA-DPB1,HLA-DQB2,HLA-DPA1,CD4,HLA-DRA,HLA-DRB1,HLA-DRB5,PTPRJ
REAC	Diseases of glycosylation	REAC:R-HSA-3781865	0.000242945	3.61449	140	2080	53	10543	OGN,PRELP,OMD,ADAMTS8,SPON1,DCN,GPC6,ADAMTSL3,ADAMTS16,ADAMTSL1,THBS2,ADAMTS10,LUM,ADAMTS18,ADAMTS12,VCAN,CFP,ADAMTS2,SBSPON,FMOD,THSD7A,ADAMTS3,ADAMTS6,ADAMTS17,ADAMTS9,ADAMTS4,ADAMTS14,BGN,CHST6,THSD7B,ADAMTS1,GPC3,SEMA5B,SPON2,SDC2,ACAN,MUC12,PAPSS2,ADAMTS5,ADAMTS15,GPC2,THBS1,GPC4,NOTCH4,SEMA5A,CHST3,GALNT12,ADAMTSL2,HSPG2,SDC3,ADAMTS7,ADAMTS13,CSPG4
REAC	NCAM signaling for neurite out-growth	REAC:R-HSA-375165	0.000770512	3.11322	59	2080	28	10543	NCAM1,GFRA1,COL4A3,COL3A1,CACNA1H,CACNA1C,GFRA2,COL6A3,COL4A4,SPTBN4,COL5A1,CACNB2,CACNB4,COL6A2,ST8SIA2,COL6A1,COL5A2,FYN,COL6A6,NRTN,CACNA1I,COL5A3,CACNA1G,COL4A2,COL9A1,COL4A1,COL9A2,ST8SIA4
REAC	Signaling by GPCR	REAC:R-HSA-372790	0.00126479	2.89798	1158	2080	289	10543	CCL19,CCL21,ADCY5,ACKR1,GABBR2,CXCL13,PTGFR,REEP1,VIPR2,ADCYAP1,ADCY2,ADRA2A,GPC6,CXCR5,RASGRP2,CXCL12,ADRB3,TACR1,PNOC,AGTR1,GNAO1,CCR4,GNAZ,CCL11,AGT,PDE1A,CNR1,TAC3,PTGER3,PTH1R,RGS11,RGS9,PDE1B,RAMP1,PDE1C,GPIHBP1,WNT2,HSD17B6,CCR2,GNG7,CAMK2A,REEP2,P2RY14,GNA14,DHH,GNAL,BTK,LPL,F2RL2,C3,NPY1R,DGKB,ARHGEF25,OR51E2,SSTR1,P2RY10,ADORA1,RGS13,TRPC3,PLCB4,CCR7,NMUR1,PLPPR4,NBEA,PDE4B,GPR183,AVPR2…
REAC	Signaling by Receptor Tyrosine Kinases	REAC:R-HSA-9006934	0.00132141	2.87896	485	2080	137	10543	CILP,THBS4,IGF1,ADCYAP1,FGF7,CXCL12,NTRK3,HGF,COL4A3,NTRK2,THBS2,COL3A1,EGR2,PGR,COL6A3,FLT3,COL1A1,PDGFRA,COL4A4,FGF9,LAMA2,COL11A1,FGF2,COL1A2,NCF1,EGR3,NCKAP1L,FGF18,GRAP2,COL5A1,COL6A2,MATK,IGF2,ANOS1,ADAM12,GABRB3,PCSK5,NTRK1,SHC2,MMP9,FLRT2,ATP6V1B1,ITGB3,PRKCB,NTF3,KIT,PDGFRB,APOE,LRIG1,MEF2C,AKT3,LAMA1,CYBB,VAV1,HPN,SH3GL2,PDE3B,DOCK3,COL6A1,FN1,COL5A2,EGR1,PDGFD,FYN,NRP2,DNM3,NGF,COL6A6,…
REAC	Platelet degranulation	REAC:R-HSA-114608	0.00134454	2.87143	125	2080	47	10543	IGF1,ISLR,HGF,SELP,LEFTY2,MMRN1,RARRES2,ACTN2,F13A1,CLEC3B,ITIH3,SERPINA3,A2M,IGF2,TGFB3,CFD,PLEK,ITGB3,SERPING1,PROS1,FN1,TF,CLU,F5,SPARC,SERPINA1,A1BG,SCG3,ITIH4,F8,VWF,THBS1,PCDH7,CD36,PECAM1,TGFB2,SRGN,GAS6,FLNA,FERMT3,ITGA2B,HABP4,TIMP1,APOA1,TIMP3,TLN1,PDGFB
REAC	Interleukin-10 signaling	REAC:R-HSA-6783783	0.00134841	2.87018	45	2080	23	10543	CCL19,FCER2,IL6,CCR2,IL10,CCL2,IL10RA,FPR1,CXCL2,CCR5,CCL5,CCL4,IL1R1,CD86,CD80,CCL3,LIF,CCL22,CCR1,TNFRSF1B,CSF1,TIMP1,ICAM1
REAC	Response to elevated platelet cytosolic Ca2+	REAC:R-HSA-76005	0.00191291	2.71831	130	2080	48	10543	IGF1,ISLR,HGF,SELP,LEFTY2,MMRN1,RARRES2,ACTN2,F13A1,CLEC3B,ITIH3,SERPINA3,A2M,IGF2,TGFB3,CFD,PLEK,ITGB3,PRKCB,SERPING1,PROS1,FN1,TF,CLU,F5,SPARC,SERPINA1,A1BG,SCG3,ITIH4,F8,VWF,THBS1,PCDH7,CD36,PECAM1,TGFB2,SRGN,GAS6,FLNA,FERMT3,ITGA2B,HABP4,TIMP1,APOA1,TIMP3,TLN1,PDGFB
REAC	Interleukin-4 and Interleukin-13 signaling	REAC:R-HSA-6785807	0.00289692	2.53806	110	2080	42	10543	FCER2,HGF,IL6,CCL11,TWIST1,F13A1,VCAM1,IRF4,FGF2,COL1A2,ZEB1,IL10,CCL2,MMP3,POMC,MMP9,MMP2,NDN,IL13RA2,RORA,ITGAX,S1PR1,LBP,FN1,ITGB2,VIM,ITGAM,IL2RG,BCL2,JAK3,CD36,OSM,SOCS3,LIF,CCL22,FASLG,HMOX1,TNFRSF1B,TIMP1,ICAM1,FOS,SOCS1
REAC	Neurotransmitter receptors and postsynaptic signal transmission	REAC:R-HSA-112314	0.0029883	2.52458	196	2080	65	10543	ADCY5,GABBR2,ADCY2,GRIK5,TUBB2B,ACTN2,GNG7,CAMK2A,GNAL,CACNG4,GRIK3,NBEA,GRIA3,TSPAN7,GABRB3,KCNJ12,DLG2,PRKCB,GRIP2,GLRB,GNG4,GRIN2A,PRKAR2B,ADCY4,LIN7A,RASGRF2,GNG2,KIF17,KCNJ10,GNB3,PRKAA2,GNG11,GRIK4,CHRNA3,PLCB2,CHRNE,CAMK4,NCALD,GRIN2C,NEFL,KCNJ5,CAMK2B,DLG4,GNGT2,CHRNB2,GABRB2,TUBA1A,RPS6KA2,GNB4,RASGRF1,GRIK2,CHRNA1,AKAP5,CAMK1,GABBR1,GRIN3A,PPM1E,GNG3,ARHGEF9,APBA1,KCNJ2,NRGN,ADCY9,ADCY7…
REAC	Scavenging by Class A Receptors	REAC:R-HSA-3000480	0.00301042	2.52137	19	2080	13	10543	SCARA5,MASP1,COLEC12,COL3A1,COL1A1,COL1A2,COLEC11,APOB,APOE,MSR1,COL4A2,COL4A1,APOA1
REAC	PD-1 signaling	REAC:R-HSA-389948	0.0030113	2.52125	24	2080	15	10543	CD3E,HLA-DQA1,CD3G,PDCD1,HLA-DQA2,CD3D,LCK,HLA-DPB1,HLA-DQB2,PDCD1LG2,HLA-DPA1,CD4,HLA-DRA,HLA-DRB1,HLA-DRB5
REAC	O-linked glycosylation	REAC:R-HSA-5173105	0.00337078	2.47227	107	2080	41	10543	ADAMTS8,GALNT16,SPON1,ADAMTSL3,ADAMTS16,ADAMTSL1,THBS2,ADAMTS10,ADAMTS18,ADAMTS12,GALNT15,CFP,ADAMTS2,SBSPON,THSD7A,ST6GAL1,ADAMTS3,ADAMTS6,GALNT13,ADAMTS17,ADAMTS9,ST6GALNAC3,ADAMTS4,ADAMTS14,THSD7B,CHST4,ADAMTS1,SEMA5B,SPON2,MUC12,ADAMTS5,ADAMTS15,THBS1,SEMA5A,GALNT12,ADAMTSL2,GALNT18,GCNT1,ADAMTS7,ST3GAL2,ADAMTS13
REAC	Post-translational protein phosphorylation	REAC:R-HSA-8957275	0.00337078	2.47227	107	2080	41	10543	CHRDL1,IL6,IGFBP5,C4A,CHGB,VCAN,CDH2,SCG2,C3,SPARCL1,FBN1,FAM20C,FAM20A,HRC,MXRA8,APOB,APOE,NOTUM,FN1,TF,F5,BMP4,SERPINA1,GPC3,FSTL1,TNC,SDC2,MFGE8,SCG3,IGFBP7,GAS6,FSTL3,CSF1,MGAT4A,TIMP1,STC2,APOA1,LAMB2,MATN3,IGFBP4,SPP1
REAC	Cytokine Signaling in Immune system	REAC:R-HSA-1280215	0.00409952	2.38727	842	2080	216	10543	CCL19,NCAM1,GFRA1,SNAP25,CTSG,GFRA3,TNFRSF13B,FGF7,FCER2,HGF,IL6,CCL11,TNFRSF17,TWIST1,ACTN2,GFRA2,CCR2,TNFSF8,F13A1,FLT3,IRF8,PDGFRA,LTB,CAMK2A,FGF9,VCAM1,IRF4,FGF2,COL1A2,GHR,PTPN5,SPTBN4,TEK,ZEB1,FGF18,CNTFR,IL10,CRLF1,EBI3,CD27,IL33,APBB1IP,CCL2,MMP3,POMC,CD40LG,IL10RA,SHC2,IL21R,MMP9,RASGRP4,IL7R,TNFRSF13C,DLG2,ITGB3,CSF2RA,PELI2,MMP2,KIT,PDGFRB,TNFRSF8,FPR1,CSF2RB,IL2RA,NDN,LTA,CD70,MEF2C,R…
REAC	MET activates PTK2 signaling	REAC:R-HSA-8874081	0.00463854	2.33362	30	2080	17	10543	HGF,COL3A1,COL1A1,LAMA2,COL11A1,COL1A2,COL5A1,LAMA1,FN1,COL5A2,COL24A1,LAMA4,LAMC3,COL5A3,COL11A2,COL27A1,LAMB2
REAC	Eicosanoid ligand-binding receptors	REAC:R-HSA-391903	0.00592447	2.22735	15	2080	11	10543	PTGFR,PTGER3,PTGER2,CYSLTR1,GPR17,OXER1,PTGIR,PTGDR,PTGER1,TBXA2R,CYSLTR2
REAC	Platelet homeostasis	REAC:R-HSA-418346	0.00705013	2.1518	85	2080	34	10543	P2RX1,KCNMB1,KCNMA1,PDE1A,PDE1B,GNG7,PDE9A,P2RX7,TRPC3,APOB,SLC8A3,PDE2A,SLC8A2,GNG4,SLC8A1,PTGIR,GNG2,PDE5A,ATP2A3,GNB3,GNG11,ITPR1,GNGT2,P2RX5,PECAM1,GUCY1A2,PDE11A,NOS3,ATP2B2,TRPC6,GNB4,GNG3,FGR,ORAI2
REAC	Interaction between L1 and Ankyrins	REAC:R-HSA-445095	0.00838754	2.07637	31	2080	17	10543	ANK2,L1CAM,SCN3B,SPTBN4,SCN4A,SCN2B,SCN3A,NFASC,SCN1B,SCN4B,NRCAM,SCN2A,SCN11A,SCN5A,SCN8A,SCN9A,KCNQ3
REAC	Glycosaminoglycan metabolism	REAC:R-HSA-1630316	0.0121387	1.91583	123	2080	44	10543	OGN,PRELP,OMD,HPSE2,DCN,GPC6,LUM,VCAN,FMOD,HS3ST2,HAS1,HS3ST3A1,B3GAT1,LYVE1,CHST1,HS3ST6,BGN,CHST6,CHST13,GPC3,XYLT1,SDC2,DSEL,ACAN,HS3ST3B1,PAPSS2,CSGALNACT1,GPC2,HAS2,GPC4,CHST11,HYAL1,ST3GAL6,CHST3,CHSY3,CHST15,HSPG2,SDC3,CHST5,CEMIP,ST3GAL2,CSPG4,CHST7,GLB1L
REAC	G alpha (12/13) signalling events	REAC:R-HSA-416482	0.0125807	1.90029	80	2080	32	10543	GNG7,BTK,ADRA1D,GNG4,VAV1,RASGRF2,GNG2,KALRN,GNB3,ARHGEF15,GNG11,PREX1,GNGT2,FGD2,TBXA2R,TIAM2,ARHGEF17,ARHGEF26,ARHGEF10,GNB4,FGD3,MCF2L,ARHGEF33,ADRA1B,ARHGEF6,GNG3,ARHGEF9,PLEKHG2,ARHGEF40,ARHGEF37,RHOB,FGD1
REAC	Diseases associated with glycosaminoglycan metabolism	REAC:R-HSA-3560782	0.0149069	1.82661	41	2080	20	10543	OGN,PRELP,OMD,DCN,GPC6,LUM,VCAN,FMOD,BGN,CHST6,GPC3,SDC2,ACAN,PAPSS2,GPC2,GPC4,CHST3,HSPG2,SDC3,CSPG4
REAC	Class B/2 (Secretin family receptors)	REAC:R-HSA-373080	0.0246184	1.60874	93	2080	35	10543	VIPR2,ADCYAP1,PTH1R,RAMP1,WNT2,GNG7,DHH,PTCH2,SMO,GNG4,CRHBP,GNG2,VIP,GNB3,SCT,ADGRE1,GNG11,RAMP3,WNT2B,CALCRL,IHH,RAMP2,FZD8,WNT11,GNGT2,GNB4,FZD7,CYSLTR2,ADM2,FZD1,WNT10B,ADGRE2,GNG3,FZD2,FZD4
REAC	Protein-protein interactions at synapses	REAC:R-HSA-6794362	0.0256433	1.59103	86	2080	33	10543	PTPRD,NRXN2,NTRK3,APBA2,LRRC4B,NLGN1,PPFIA2,GRIA3,NRXN3,DLG2,GRIN2A,NLGN3,LIN7A,EPB41L3,SHANK1,LRRTM2,STXBP1,BEGAIN,GRIN2C,SLITRK5,DLG4,NLGN4X,DLGAP1,SLITRK4,SYT9,DLGAP3,EPB41L2,LRFN1,NLGN2,SYT2,HOMER2,APBA1,PTPRS
REAC	Constitutive Signaling by Aberrant PI3K in Cancer	REAC:R-HSA-2219530	0.0279084	1.55427	62	2080	26	10543	CD19,FGF7,HGF,PDGFRA,FGF9,CD28,FGF2,FGF18,TRAT1,KIT,PDGFRB,VAV1,FYN,LCK,PIK3AP1,NRG2,FGF1,CD86,CD80,PIK3CD,ESR1,FGFR4,IRS2,ESR2,PIK3R3,PDGFB
REAC	Diseases of metabolism	REAC:R-HSA-5668914	0.0279963	1.5529	241	2080	73	10543	OGN,PRELP,OMD,ADAMTS8,SPON1,DCN,GPC6,ADAMTSL3,ADAMTS16,ADAMTSL1,THBS2,ADAMTS10,LUM,ADAMTS18,CYP1B1,ADAMTS12,VCAN,GYG2,CYP27A1,CFP,ADAMTS2,SBSPON,FMOD,THSD7A,CYP21A2,POMC,ABCA3,ADAMTS3,CSF2RA,CSF2RB,ADAMTS6,ADAMTS17,FMO3,ADAMTS9,ADAMTS4,ADAMTS14,BGN,TBXAS1,CHST6,THSD7B,ADAMTS1,GPC3,SEMA5B,PPP1R3C,SPON2,SFTPA2,SDC2,ACAN,MUC12,PAPSS2,ADAMTS5,ADAMTS15,GPC2,THBS1,GPC4,CYP7B1,CUBN,CYP19A1,CYP2U1,SFTPD,…
REAC	Chondroitin sulfate/dermatan sulfate metabolism	REAC:R-HSA-1793185	0.0302072	1.51989	49	2080	22	10543	DCN,GPC6,VCAN,B3GAT1,BGN,CHST13,GPC3,XYLT1,SDC2,DSEL,CSGALNACT1,GPC2,GPC4,CHST11,HYAL1,CHST3,CHSY3,CHST15,HSPG2,SDC3,CSPG4,CHST7
REAC	GABA B receptor activation	REAC:R-HSA-977444	0.0354079	1.4509	43	2080	20	10543	ADCY5,GABBR2,ADCY2,GNG7,GNAL,KCNJ12,GNG4,ADCY4,GNG2,KCNJ10,GNB3,GNG11,KCNJ5,GNGT2,GNB4,GABBR1,GNG3,KCNJ2,ADCY9,ADCY7
REAC	Activation of GABAB receptors	REAC:R-HSA-991365	0.0354079	1.4509	43	2080	20	10543	ADCY5,GABBR2,ADCY2,GNG7,GNAL,KCNJ12,GNG4,ADCY4,GNG2,KCNJ10,GNB3,GNG11,KCNJ5,GNGT2,GNB4,GABBR1,GNG3,KCNJ2,ADCY9,ADCY7
REAC	Neurexins and neuroligins	REAC:R-HSA-6794361	0.0354162	1.4508	56	2080	24	10543	NRXN2,APBA2,NLGN1,NRXN3,DLG2,GRIN2A,NLGN3,LIN7A,EPB41L3,SHANK1,LRRTM2,STXBP1,BEGAIN,GRIN2C,DLG4,NLGN4X,DLGAP1,SYT9,DLGAP3,EPB41L2,NLGN2,SYT2,HOMER2,APBA1
REAC	Nervous system development	REAC:R-HSA-9675108	0.0416916	1.37995	574	2080	150	10543	MYH11,NCAM1,SLIT2,ANK2,GFRA1,CNTN1,GFRA3,EPHA7,PLXNA4,RELN,CXCL12,RGMA,COL4A3,DOK5,L1CAM,SCN3B,SOX10,DOK6,TUBB2B,COL3A1,MYL9,CACNA1H,DPYSL3,CACNA1C,EGR2,NTN1,GFRA2,CHL1,MSI1,EPHA3,UNC5C,COL6A3,PTPRC,PMP22,COL4A4,LAMA2,PLXNC1,SPTBN4,SCN4A,SCN2B,ITGA9,TRPC3,SCN3A,DPYSL4,COL5A1,CACNB2,SLIT3,GAP43,CACNB4,COL6A2,CXCR4,NFASC,SCN1B,DRP2,EPHB1,MMP9,SEMA3E,SEMA3A,ITGB3,CRMP1,MMP2,TRPC4,ST8SIA2,LAMA1,ROBO2…
REAC	Defective CHST6 causes MCDC1	REAC:R-HSA-3656225	0.0424555	1.37207	8	2080	7	10543	OGN,PRELP,OMD,LUM,FMOD,CHST6,ACAN
Vertical
LowTB-Up
source	term_name	term_id	adjusted_p_value	negative_log10_of_adjusted_p_value	term_size	query_size	intersection_size	effective_domain_size	intersections
REAC	Generic Transcription Pathway	REAC:R-HSA-212436	0.000555334	3.25545	1180	802	133	10543	PDPK1,ZFP37,ZNF136,ZNF597,SATB2,BARD1,ZNF682,ANAPC10,ZNF699,ZNF792,HDAC11,PPP1R13L,TAL1,ZNF429,ZNF773,PERP,SMARCC2,ZNF776,PCBP4,SMAD2,ZNF772,PSMD10,FKBP5,ZNF506,ZNF300,TAF1,ZNF285,ZNF286A,ZNF709,TEAD1,ZNF189,SETD9,RB1,ZNF213,ZNF551,TAF4,TP53I3,ZNF569,ZNF558,ZNF619,RBBP4,ZNF620,ZNF606,RUNX1,ZNF287,KMT2E,ZNF254,ZNF214,MAP2K6,ELF1,POLR2B,ZNF860,ZNF778,CDK1,ACTL6A,SKP1,CDKN1A,CDK13,TTC5,SIN3A,ZNF30,T…
REAC	Signaling by Rho GTPases	REAC:R-HSA-194315	0.00159898	2.79616	413	802	58	10543	PDPK1,WIPF2,SYDE2,NOXA1,IQGAP3,RHOV,CLASP1,CYFIP1,ARHGEF10L,GOPC,DYNC1I2,ARHGEF40,ERCC6L,ARPC2,ARHGAP11B,VAV2,DYNC1I1,NCOA2,SPC24,ARHGAP39,PRC1,IQGAP1,SPC25,PIK3R4,ARHGAP35,ARHGEF16,DIAPH3,ECT2,CHN2,ARHGAP33,ARHGEF9,BUB1B,BUB1,OBSCN,CENPE,CENPC,CDCA8,ARAP2,ABR,CENPF,AHCTF1,ARHGEF5,KIF2C,DEPDC1B,ARHGEF35,MYH14,ARHGAP23,CENPI,ROCK2,CENPA,ARHGAP27,PRKCZ,ARHGAP8,VAV3,CDH1,KIF14,SKA1,YWHAE
REAC	Signaling by Rho GTPases, Miro GTPases and RHOBTB3	REAC:R-HSA-9716542	0.00159898	2.79616	413	802	58	10543	PDPK1,WIPF2,SYDE2,NOXA1,IQGAP3,RHOV,CLASP1,CYFIP1,ARHGEF10L,GOPC,DYNC1I2,ARHGEF40,ERCC6L,ARPC2,ARHGAP11B,VAV2,DYNC1I1,NCOA2,SPC24,ARHGAP39,PRC1,IQGAP1,SPC25,PIK3R4,ARHGAP35,ARHGEF16,DIAPH3,ECT2,CHN2,ARHGAP33,ARHGEF9,BUB1B,BUB1,OBSCN,CENPE,CENPC,CDCA8,ARAP2,ABR,CENPF,AHCTF1,ARHGEF5,KIF2C,DEPDC1B,ARHGEF35,MYH14,ARHGAP23,CENPI,ROCK2,CENPA,ARHGAP27,PRKCZ,ARHGAP8,VAV3,CDH1,KIF14,SKA1,YWHAE
REAC	RNA Polymerase II Transcription	REAC:R-HSA-73857	0.00227261	2.64348	1301	802	141	10543	PDPK1,ZFP37,ZNF136,ZNF597,SATB2,BARD1,ZNF682,ANAPC10,ZNF699,ZNF792,HDAC11,RPRD1A,PPP1R13L,TAL1,ZNF429,ZNF773,PERP,SMARCC2,ZNF776,PCBP4,SMAD2,ZNF143,ZNF772,PSMD10,SNAPC4,FKBP5,ZNF506,ZNF300,TAF1,SRRM1,ZNF285,ZNF286A,ZNF709,TEAD1,ZNF189,SETD9,RB1,ZNF213,ZNF551,TAF4,TP53I3,ZNF569,ZNF558,ZNF619,RBBP4,ZNF620,ZNF606,RUNX1,ZNF287,KMT2E,ZNF254,ZNF214,MAP2K6,ELF1,POLR2B,ZNF860,ZNF778,CDK1,ACTL6A,SKP1,CDKN…
REAC	Gene expression (Transcription)	REAC:R-HSA-74160	0.0420115	1.37663	1435	802	146	10543	PDPK1,ZFP37,ZNF136,ZNF597,SATB2,BARD1,ZNF682,ANAPC10,ZNF699,ZNF792,HDAC11,RPRD1A,AEBP2,PPP1R13L,TAL1,ZNF429,ZNF773,PERP,SMARCC2,ZNF776,PCBP4,SMAD2,ZNF143,ZNF772,PSMD10,SNAPC4,FKBP5,ZNF506,ZNF300,TAF1,SRRM1,ZNF285,ZNF286A,ZNF709,TEAD1,ZNF189,SETD9,RB1,ZNF213,ZNF551,GTF3C3,TAF4,TP53I3,ZNF569,ZNF558,ZNF619,RBBP4,ZNF620,ZNF606,RUNX1,ZNF287,KMT2E,ZNF254,ZNF214,MAP2K6,ELF1,POLR2B,ZNF860,TPR,ZNF778,CDK1…
Mid TB up (None detected)
HighTB up (Vertical)
source	term_name	term_id	adjusted_p_value	negative_log10_of_adjusted_p_value	term_size	query_size	intersection_size	effective_domain_size	intersections
KEGG	Cell adhesion molecules	KEGG:04514	0.00965057	2.01545	146	460	21	8001	CLDN14,HLA-DRB1,HLA-DPB1,CNTN1,ITGAM,CLDN7,JAM3,HLA-DRA,HLA-DPA1,NTNG2,VCAM1,SELP,ITGA8,NCAM1,CADM3,JAM2,NEGR1,CLDN4,SDC1,NLGN4Y,CDH1
REAC	Extracellular matrix organization	REAC:R-HSA-1474244	3.40035e-08	7.46848	298	589	47	10543	COL21A1,A2M,MFAP5,CAST,MMP2,ADAM12,FBLN5,P4HB,ITGAM,ITGAX,P3H3,COL3A1,ITGB4,JAM3,ADAMTS1,FN1,TPSAB1,COL18A1,CTSK,COL16A1,COL4A4,CAPN6,VCAM1,LAMA4,ITGA8,LUM,TIMP2,CEACAM1,NCAM1,COL4A6,ADAM19,FBN1,FMOD,DCN,JAM2,COL6A3,ITGB6,TGFB3,COL6A1,SDC1,MFAP4,COL6A2,EFEMP1,EMILIN1,ADAM17,MMP7,CDH1
REAC	Integrin cell surface interactions	REAC:R-HSA-216083	6.14073e-05	4.21178	84	589	19	10543	ITGAM,ITGAX,COL3A1,JAM3,FN1,COL18A1,COL16A1,COL4A4,VCAM1,ITGA8,LUM,COL4A6,FBN1,JAM2,COL6A3,ITGB6,COL6A1,COL6A2,CDH1
REAC	ECM proteoglycans	REAC:R-HSA-3000178	0.0013847	2.85864	75	589	16	10543	ITGAX,COL3A1,FN1,COL4A4,LAMA4,ITGA8,LUM,NCAM1,COL4A6,FMOD,DCN,COL6A3,ITGB6,TGFB3,COL6A1,COL6A2
REAC	Degradation of the extracellular matrix	REAC:R-HSA-1474228	0.0045425	2.3427	140	589	22	10543	A2M,CAST,MMP2,COL3A1,ADAMTS1,FN1,TPSAB1,COL18A1,CTSK,COL16A1,COL4A4,CAPN6,TIMP2,COL4A6,FBN1,DCN,COL6A3,COL6A1,COL6A2,ADAM17,MMP7,CDH1
REAC	Molecules associated with elastic fibres	REAC:R-HSA-2129379	0.0116376	1.93414	37	589	10	10543	MFAP5,FBLN5,FN1,ITGA8,FBN1,ITGB6,TGFB3,MFAP4,EFEMP1,EMILIN1
REAC	Glycosaminoglycan metabolism	REAC:R-HSA-1630316	0.0233013	1.63262	123	589	19	10543	B4GALT5,HEXB,CHST3,HPSE2,HS3ST6,ST3GAL1,PAPSS2,LUM,HPSE,GPC6,FMOD,DCN,B4GALT1,HS6ST2,HAS3,PRELP,SGSH,SDC1,B3GNT3
REAC	Diseases associated with glycosaminoglycan metabolism	REAC:R-HSA-3560782	0.030585	1.51449	41	589	10	10543	HEXB,CHST3,PAPSS2,LUM,GPC6,FMOD,DCN,B4GALT1,PRELP,SDC1
Low TB DOWN (Vertical)
source	term_name	term_id	adjusted_p_value	negative_log10_of_adjusted_p_value	term_size	query_size	intersection_size	effective_domain_size	intersections
KEGG	Neuroactive ligand-receptor interaction	KEGG:04080	0.00250181	2.60174	340	630	49	8001	PTH2R,NPBWR1,CRH,TAC3,GAL,CHRM4,GABRR1,CCK,GRIK3,CHRNA1,ADRA1B,CYSLTR2,CHRM5,SLURP1,LEP,GRM4,CTSG,RXFP1,HRH2,GABRB3,GABRP,ADRA1D,CNR1,CHRNA7,PTGER2,GRIK4,TBXA2R,GRIN2A,RLN1,POMC,CYSLTR1,NTS,ADCYAP1,P2RX5,SSTR1,GPR156,MCHR1,CALCR,NPW,SSTR2,GRIN2C,PTGFR,P2RX1,GABBR2,P2RY13,GRIK2,AGTR1,HTR1F,NPY4R
KEGG	Drug metabolism - cytochrome P450	KEGG:00982	0.00792007	2.10127	69	630	16	8001	UGT1A7,ADH7,CYP2C9,UGT2B7,UGT2B15,FMO2,UGT1A8,ADH6,AOX1,HPGDS,CYP2E1,FMO3,ADH1B,GSTA1,GSTM2,MAOB
KEGG	Calcium signaling pathway	KEGG:04020	0.0278011	1.55594	239	630	35	8001	FGF5,ERBB4,CASQ2,ADRA1B,HGF,CYSLTR2,CHRM5,PDE1C,HRH2,FGFR1,ADRA1D,SLC8A3,CACNA1I,NTRK2,CHRNA7,CAMK2A,FGF18,TBXA2R,GRIN2A,RYR2,CYSLTR1,ATP2B2,P2RX5,FGF2,NGF,CALML6,EGF,GRIN2C,PTGFR,P2RX1,AGTR1,PLN,FGF17,ITPR1,CALML5
REAC	Transport of small molecules	REAC:R-HSA-382551	0.00514782	2.28838	718	857	91	10543	SLC5A1,SLC34A2,SLC12A3,AQP5,SLC13A5,APOA1,ATP12A,SLC5A5,CA4,CFTR,ATP6V0A4,SLC27A6,CASQ2,PSMD3,SLC1A6,SLC38A3,AQP7,NGB,PSMC1,TRPM5,ATP13A4,ATP6V1C2,ADD2,SLC47A2,TF,SLC43A1,ABCA6,SLC8A3,ATP6V0B,SLC5A6,SLC16A2,MTTP,ABCC1,RNF185,SLC4A9,SLC7A10,APOB,SLC28A1,CAMK2A,ANO4,FXYD2,SLC26A9,ASIC4,RYR2,SLC1A7,NALCN,ATP2B2,ATP10A,ANO3,ABCA4,CLCNKB,FXYD6,SLC6A20,ABCA3,CLCNKA,ADCY5,FXYD4,SLC30A3,ABCG4,SLC5A9,LPA,…
REAC	Cardiac conduction	REAC:R-HSA-5576891	0.0191684	1.71741	137	857	26	10543	CASQ2,KCNK9,KCNK2,KCNE1,CACNA2D1,SLC8A3,SCN3A,CAMK2A,FXYD2,RYR2,ATP2B2,KCNJ12,FXYD6,KCNK12,SCN2A,KCNK15,SCN11A,KCNE5,NPR1,FXYD4,SCN1B,SCN4A,ATP1A2,PLN,KCNE4,ITPR1
Mid TB DOWN (Vertical)
source	term_name	term_id	adjusted_p_value	negative_log10_of_adjusted_p_value	term_size	query_size	intersection_size	effective_domain_size	intersections
KEGG	Neuroactive ligand-receptor interaction	KEGG:04080	8.15012e-05	4.08884	340	398	39	8001	GRIN2A,SLURP1,LEP,CHRNA7,TAC3,TSHR,RXFP1,GRM6,GAL,VIP,GPR83,CALCR,OXTR,NPW,GABRB2,CRH,RLN1,CHRM4,ADRB3,SCT,GRM4,GRIK5,P2RX2,CCK,PARD3,GABRP,HTR1B,GRM3,CHRNB2,PTH2R,SSTR1,NTS,NPBWR1,GRIK4,GPR156,GRIK3,GRPR,CHRNA1,KISS1R
KEGG	Chemical carcinogenesis	KEGG:05204	0.0181984	1.73997	81	398	13	8001	SULT2A1,ADH7,UGT1A7,CYP2C9,GSTA1,ADH6,CHRNA7,CYP1A1,UGT2B15,ADH1C,UGT1A3,CYP2C8,UGT1A8
REAC	Ligand-receptor interactions	REAC:R-HSA-5632681	0.00680971	2.16687	8	522	5	10543	SHH,IHH,PTCH1,BOC,HHIP
REAC	GPCR ligand binding	REAC:R-HSA-500792	0.0183248	1.73696	459	522	43	10543	PLPPR1,SHH,IHH,XCR1,TAC3,TSHR,PROK1,RXFP1,GRM6,FFAR4,CCL7,GAL,VIP,CXCR1,CALCR,OXTR,NPW,RRH,CRH,CHRM4,ADRB3,SCT,GRM4,CRHBP,GNG3,WNT3A,CCK,SUCNR1,HTR1B,GRM3,P2RY12,PTH2R,TAS1R1,PTCH1,SSTR1,TAS1R3,NTS,WNT8B,NPBWR1,FZD9,GRPR,KISS1R,WNT16
High TB DOWN(vertical)
source	term_name	term_id	adjusted_p_value	negative_log10_of_adjusted_p_value	term_size	query_size	intersection_size	effective_domain_size	intersections
KEGG	Spliceosome	KEGG:03040	0.0448049	1.34867	150	395	18	8001	RBM17,PHF5A,RBM8A,SF3B4,PCBP1,PRPF4,PPIE,SART1,PPIH,RBMX,PRPF38A,FUS,BUD31,TRA2A,HNRNPC,SNRPG,NCBP1,U2AF1
REAC	mRNA Splicing	REAC:R-HSA-72172	1.47403e-05	4.83149	186	552	30	10543	RBM17,PHF5A,RBM8A,SF3B4,PCBP1,PRPF4,POLR2D,PPIE,SART1,CWC25,CPSF7,PPIH,POLR2C,RBMX,POLR2J,PRPF38A,PDCD7,FUS,TFIP11,SRRT,BUD31,CD2BP2,ZMAT5,PPIL6,ELAVL1,HNRNPC,HNRNPL,SNRPG,NCBP1,U2AF1
REAC	mRNA Splicing - Major Pathway	REAC:R-HSA-72163	7.36734e-05	4.13269	178	552	28	10543	RBM17,PHF5A,RBM8A,SF3B4,PCBP1,PRPF4,POLR2D,PPIE,SART1,CWC25,CPSF7,PPIH,POLR2C,RBMX,POLR2J,PRPF38A,FUS,TFIP11,SRRT,BUD31,CD2BP2,PPIL6,ELAVL1,HNRNPC,HNRNPL,SNRPG,NCBP1,U2AF1
REAC	Processing of Capped Intron-Containing Pre-mRNA	REAC:R-HSA-72203	9.26883e-05	4.03298	235	552	33	10543	RBM17,PHF5A,RBM8A,SF3B4,PCBP1,PRPF4,POLR2D,PPIE,SART1,CWC25,CPSF7,PPIH,POLR2C,RBMX,POLR2J,PRPF38A,PDCD7,FUS,TFIP11,SRRT,BUD31,CD2BP2,THOC5,ZMAT5,GLE1,PPIL6,ELAVL1,HNRNPC,HNRNPL,SNRPG,NUP188,NCBP1,U2AF1
REAC	Metabolism of RNA	REAC:R-HSA-8953854	0.00726904	2.13852	658	552	60	10543	RPL19,CNOT2,RBM17,CDKAL1,PSMC4,PHF5A,RBM8A,TRMT11,FTSJ3,TRMT112,SF3B4,PCBP1,PRPF4,POLR2D,NSUN6,GSPT1,PPIE,SART1,CWC25,CPSF7,PPIH,POLR2C,POP4,FBL,RBMX,PSMD14,RPL23,POLR2J,PRPF38A,EDC3,PDCD7,PSMD2,FUS,TFIP11,SRRT,BUD31,CD2BP2,THOC5,PSMB5,ZMAT5,GLE1,NSUN2,PPIL6,PSMB3,UTP14A,RPS24,NHP2,CLNS1A,TEX10,ELAVL1,HNRNPC,HNRNPL,SNRPG,RPL27,NUP188,NCBP1,U2AF1,RPLP1,TSR3,TRIT1

## Sheet: Bladder sig DE Genes
EntrezID	LowTB.HighTB	LowTB.MidTB	HighTB.MidTB	AveExpr	F	P.Value	adj.P.Val	Symbols	Name
6424	-7.6616	-4.4269	3.2347	6.6956	43.877	8.5436e-15	3.3477e-13	SFRP4	secreted frizzled related protein 4
1311	-6.8508	-4.2377	2.613	6.924	45.843	2.8703e-15	1.2987e-13	COMP	cartilage oligomeric matrix protein
6423	-7.205	-4.177	3.0279	8.2355	31.709	1.2303e-11	2.1887e-10	SFRP2	secreted frizzled related protein 2
1674	-8.8399	-3.8886	4.9513	8.4457	35.263	1.332e-12	2.8591e-11	DES	desmin
84624	-5.6579	-3.6869	1.971	6.0171	41.87	2.6628e-14	9.0277e-13	FNDC1	fibronectin type III domain containing 1
1805	-6.2451	-3.6691	2.5761	4.8383	46.976	1.5447e-15	7.6034e-14	DPT	dermatopontin
26585	-5.623	-3.557	2.0659	7.8945	26.688	3.336e-10	4.2816e-09	GREM1	"gremlin 1, DAN family BMP antagonist"
10631	-4.7979	-3.5453	1.2526	10.012	29.341	5.6966e-11	8.5811e-10	POSTN	periostin
6363	-6.4892	-3.4099	3.0793	4.5555	42.284	2.1014e-14	7.3624e-13	CCL19	C-C motif chemokine ligand 19
8483	-6.3104	-3.3919	2.9185	5.5004	50.496	2.3542e-16	1.5108e-14	CILP	cartilage intermediate layer protein
131578	-4.2984	-3.3815	0.91691	5.6842	24.743	1.2647e-09	1.437e-08	LRRC15	leucine rich repeat containing 15
6511	-3.3921	-3.3721	0.019965	4.5241	8.0251	0.00055347	0.0021473	SLC1A6	solute carrier family 1 member 6
8755	-5.275	-3.3539	1.9211	12.036	28.333	1.108e-10	1.5816e-09	ADAM6	ADAM metallopeptidase domain 6 (pseudogene)
125	-7.3866	-3.3523	4.0343	3.9212	41.232	3.8383e-14	1.2316e-12	ADH1B	"alcohol dehydrogenase 1B (class I), beta polypeptide"
387758	-5.141	-3.3024	1.8386	5.3638	53.628	4.6477e-17	3.9768e-15	FIBIN	fin bud initiation factor homolog
6444	-5.805	-3.2522	2.5528	4.8532	68.564	3.6518e-20	9.3738e-18	SGCD	sarcoglycan delta
1300	-4.2374	-3.2272	1.0102	5.9938	20.275	3.0624e-08	2.6899e-07	COL10A1	collagen type X alpha 1 chain
5789	-5.063	-3.1937	1.8693	4.1095	52.089	1.0253e-16	7.3771e-15	PTPRD	protein tyrosine phosphatase receptor type D
79953	-4.65	-3.1621	1.4879	3.3459	45.292	3.8873e-15	1.686e-13	SYNDIG1	synapse differentiation inducing 1
730	-7.8754	-3.1364	4.739	4.7141	53.45	5.0889e-17	4.2959e-15	C7	complement C7
5239	-7.0364	-3.074	3.9624	5.9624	75.715	1.6053e-21	5.9387e-19	PGM5	phosphoglucomutase 5
27254	-6.0796	-3.0671	3.0125	4.1946	56.276	1.2222e-17	1.2918e-15	CSDC2	cold shock domain containing C2
1066	-4.7682	-3.0661	1.7022	6.2554	14.46	2.5956e-06	1.5902e-05	CES1	carboxylesterase 1
153478	-4.2174	-3.0558	1.1616	4.8113	13.828	4.2996e-06	2.5354e-05	PLEKHG4B	pleckstrin homology and RhoGEF domain containing G4B
70	-7.6607	-3.0501	4.6105	4.8504	32.395	7.9538e-12	1.4799e-10	ACTC1	actin alpha cardiac muscle 1
6422	-6.4585	-3.0355	3.423	6.0041	47.225	1.3493e-15	6.8158e-14	SFRP1	secreted frizzled related protein 1
3671	-4.5158	-3.0208	1.495	8.7704	42.388	1.9811e-14	6.9995e-13	ISLR	immunoglobulin superfamily containing leucine rich repeat
3479	-5.9094	-3	2.9094	5.16	63.11	4.4742e-19	7.3087e-17	IGF1	insulin like growth factor 1
5350	-6.0051	-2.9953	3.0097	4.791	44.893	4.8494e-15	2.0131e-13	PLN	phospholamban
10752	-3.7663	-2.9936	0.77263	4.4121	16.273	6.2598e-07	4.3096e-06	CHL1	cell adhesion molecule L1 like
6910	-5.0826	-2.9802	2.1024	3.7632	87.785	1.1867e-23	1.2641e-20	TBX5	T-box transcription factor 5
10563	-5.2264	-2.9585	2.2679	6.3334	22.178	7.7063e-09	7.5081e-08	CXCL13	C-X-C motif chemokine ligand 13
54749	-4.019	-2.9494	1.0696	6.3697	40.794	4.9419e-14	1.5273e-12	EPDR1	ependymin related 1
51237	-4.6305	-2.9086	1.7219	5.7257	25.127	9.6952e-10	1.1302e-08	MZB1	marginal zone B and B1 cell specific protein
23213	-4.1023	-2.8812	1.2212	9.4658	40.75	5.07e-14	1.5592e-12	SULF1	sulfatase 1
158471	-6.0718	-2.8768	3.195	5.9961	59.549	2.4471e-18	3.3096e-16	PRUNE2	prune homolog 2 with BCH domain
1301	-3.5672	-2.8743	0.69289	5.9397	13.317	6.4881e-06	3.696e-05	COL11A1	collagen type XI alpha 1 chain
7058	-4.0985	-2.8737	1.2249	10.165	41.918	2.5901e-14	8.8048e-13	THBS2	thrombospondin 2
1116	-4.3078	-2.8538	1.454	8.1881	15.872	8.5505e-07	5.7328e-06	CHI3L1	chitinase 3 like 1
85449	-5.0085	-2.8519	2.1566	4.7543	52.819	7.034e-17	5.5644e-15	KIAA1755	KIAA1755
5740	-6.359	-2.8477	3.5113	6.8357	42.677	1.6812e-14	6.0764e-13	PTGIS	prostaglandin I2 synthase
80114	-3.9587	-2.8414	1.1173	3.827	32.215	8.9154e-12	1.637e-10	BICC1	BicC family RNA binding protein 1
51365	-4.7072	-2.8386	1.8686	4.5071	55.684	1.6429e-17	1.64e-15	PLA1A	phospholipase A1 member A
4239	-5.6747	-2.8231	2.8517	8.777	76.465	1.168e-21	4.9797e-19	MFAP4	microfibril associated protein 4
3290	-4.272	-2.8152	1.4568	4.3865	49.258	4.5293e-16	2.6601e-14	HSD11B1	hydroxysteroid 11-beta dehydrogenase 1
1634	-4.6148	-2.804	1.8108	10.924	57.906	5.4525e-18	6.8582e-16	DCN	decorin
6356	-4.1437	-2.8024	1.3413	5.1946	25.492	7.5442e-10	8.997e-09	CCL11	C-C motif chemokine ligand 11
3512	-4.879	-2.8004	2.0786	7.8412	24.902	1.1328e-09	1.3012e-08	JCHAIN	joining chain of multimeric IgA and IgM
9945	-4.5292	-2.7986	1.7306	6.1944	25.285	8.6967e-10	1.0233e-08	GFPT2	glutamine-fructose-6-phosphate transaminase 2
150	-4.7052	-2.7972	1.908	5.2792	89.959	5.1243e-24	6.4454e-21	ADRA2A	adrenoceptor alpha 2A
4440	-3.7539	-2.7719	0.98193	4.4093	14.8	1.9823e-06	1.238e-05	MSI1	musashi RNA binding protein 1
4629	-6.5466	-2.7639	3.7827	10.242	47.707	1.0395e-15	5.4255e-14	MYH11	myosin heavy chain 11
931	-6.8917	-2.7627	4.129	3.3162	52.065	1.0381e-16	7.3771e-15	MS4A1	membrane spanning 4-domains A1
24141	-4.2715	-2.7535	1.518	4.2761	35.072	1.4973e-12	3.1759e-11	LAMP5	lysosomal associated membrane protein family member 5
27299	-3.7803	-2.7517	1.0285	4.7081	21.398	1.3509e-08	1.2662e-07	ADAMDEC1	ADAM like decysin 1
27123	-3.939	-2.7449	1.1941	4.2125	38.054	2.4663e-13	6.2417e-12	DKK2	dickkopf WNT signaling pathway inhibitor 2
5178	-4.5648	-2.7426	1.8222	3.8742	43.414	1.1084e-14	4.1739e-13	PEG3	paternally expressed 3
5023	-5.833	-2.7358	3.0973	4.2731	48.559	6.5783e-16	3.5975e-14	P2RX1	purinergic receptor P2X 1
222865	-4.4979	-2.7286	1.7693	3.0849	42.881	1.4973e-14	5.4588e-13	TMEM130	transmembrane protein 130
3897	-4.1804	-2.7203	1.4601	5.2418	12.554	1.2051e-05	6.5478e-05	L1CAM	L1 cell adhesion molecule
1359	-5.0748	-2.7092	2.3656	5.2859	42.624	1.7325e-14	6.2084e-13	CPA3	carboxypeptidase A3
4060	-3.9538	-2.7081	1.2456	11.33	50.762	2.0473e-16	1.3412e-14	LUM	lumican
6366	-5.7803	-2.7007	3.0797	5.2937	23.293	3.4898e-09	3.6397e-08	CCL21	C-C motif chemokine ligand 21
8076	-4.9813	-2.6881	2.2932	5.126	20.911	1.9238e-08	1.7585e-07	MFAP5	microfibril associated protein 5
25884	-6.6463	-2.6755	3.9708	4.7528	33.885	3.1215e-12	6.252e-11	CHRDL2	chordin like 2
4318	-3.0438	-2.6577	0.38614	8.2704	14.117	3.4118e-06	2.0513e-05	MMP9	matrix metallopeptidase 9
9423	-3.7981	-2.6526	1.1455	6.0593	27.157	2.4312e-10	3.2189e-09	NTN1	netrin 1
22801	-3.8014	-2.6512	1.1502	7.3991	41.571	3.159e-14	1.0321e-12	ITGA11	integrin subunit alpha 11
7472	-3.7787	-2.6484	1.1303	5.6392	43.514	1.0476e-14	3.9689e-13	WNT2	Wnt family member 2
1295	-4.0442	-2.6474	1.3968	6.6401	54.235	3.4115e-17	2.9798e-15	COL8A1	collagen type VIII alpha 1 chain
91851	-6.5551	-2.6345	3.9206	4.1947	40.155	7.1613e-14	2.1144e-12	CHRDL1	chordin like 1
81792	-3.7709	-2.6325	1.1384	4.4375	31.511	1.3961e-11	2.4491e-10	ADAMTS12	ADAM metallopeptidase with thrombospondin type 1 motif 12
9353	-5.4396	-2.6277	2.8119	4.0801	42.656	1.7014e-14	6.132e-13	SLIT2	slit guidance ligand 2
66000	-4.6484	-2.6258	2.0226	4.216	37.263	3.9574e-13	9.4992e-12	TMEM108	transmembrane protein 108
4129	-4.8105	-2.616	2.1945	5.5194	27.988	1.393e-10	1.9404e-09	MAOB	monoamine oxidase B
2619	-4.6829	-2.6146	2.0683	6.3442	34.017	2.8757e-12	5.7781e-11	GAS1	growth arrest specific 1
216	-3.0521	-2.6118	0.44028	7.6033	13.356	6.2843e-06	3.5913e-05	ALDH1A1	aldehyde dehydrogenase 1 family member A1
9568	-5.4947	-2.6073	2.8875	5.1326	18.275	1.3557e-07	1.0584e-06	GABBR2	gamma-aminobutyric acid type B receptor subunit 2
283383	-6.2261	-2.6043	3.6218	4.1052	62.075	7.2926e-19	1.1186e-16	ADGRD1	adhesion G protein-coupled receptor D1
257194	-5.2338	-2.6024	2.6313	4.9801	67.494	5.9165e-20	1.4311e-17	NEGR1	neuronal growth regulator 1
165	-4.1187	-2.6017	1.517	11.173	43.05	1.3612e-14	4.9916e-13	AEBP1	AE binding protein 1
127435	-4.8136	-2.6015	2.212	7.8834	78.726	4.5303e-22	2.4775e-19	PODN	podocan
1009	-4.0342	-2.5983	1.4359	8.1999	67.36	6.2891e-20	1.4925e-17	CDH11	cadherin 11
3003	-4.7677	-2.5976	2.1701	4.0567	30.032	3.6261e-11	5.7514e-10	GZMK	granzyme K
5549	-5.4021	-2.5933	2.8088	7.186	67.315	6.4171e-20	1.4947e-17	PRELP	proline and arginine rich end leucine rich repeat protein
1118	-3.0929	-2.5932	0.49963	3.5099	12.613	1.1489e-05	6.2694e-05	CHIT1	chitinase 1
1462	-3.7461	-2.591	1.155	10.059	52.752	7.2834e-17	5.6811e-15	VCAN	versican
84870	-5.4031	-2.5706	2.8325	3.8942	41.177	3.962e-14	1.2648e-12	RSPO3	R-spondin 3
5730	-5.871	-2.5699	3.3012	7.6544	64.797	2.0362e-19	3.7119e-17	PTGDS	prostaglandin D2 synthase
10082	-4.6113	-2.5686	2.0427	6.2616	40.369	6.3246e-14	1.9077e-12	GPC6	glypican 6
6387	-4.4935	-2.5588	1.9346	7.9915	62.742	5.321e-19	8.366e-17	CXCL12	C-X-C motif chemokine ligand 12
145581	-5.3782	-2.5559	2.8223	3.1055	51.725	1.2382e-16	8.6047e-15	LRFN5	leucine rich repeat and fibronectin type III domain containing 5
81557	-3.7917	-2.5455	1.2462	6.7616	18.783	9.2578e-08	7.4169e-07	MAGED4B	MAGE family member D4B
7373	-4.7146	-2.5396	2.175	8.3068	94.739	8.4422e-25	1.7698e-21	COL14A1	collagen type XIV alpha 1 chain
1281	-3.9969	-2.5321	1.4648	13.984	51.682	1.2662e-16	8.7506e-15	COL3A1	collagen type III alpha 1 chain
4897	-2.4765	-2.5281	-0.051543	5.7364	16.369	5.8125e-07	4.0303e-06	NRCAM	neuronal cell adhesion molecule
57863	-6.209	-2.5262	3.6828	3.6564	43.733	9.2668e-15	3.5864e-13	CADM3	cell adhesion molecule 3
973	-5.5135	-2.5213	2.9921	5.1403	38.058	2.461e-13	6.2408e-12	CD79A	CD79a molecule
8778	-4.2131	-2.4974	1.7158	4.9462	17.542	2.3619e-07	1.7631e-06	SIGLEC5	sialic acid binding Ig like lectin 5
27129	-5.7843	-2.4953	3.2891	5.4873	50.201	2.7498e-16	1.7293e-14	HSPB7	heat shock protein family B (small) member 7
51339	-3.977	-2.4953	1.4818	6.3584	66.868	7.8655e-20	1.7925e-17	DACT1	dishevelled binding antagonist of beta catenin 1
2006	-5.2153	-2.4943	2.7211	8.0336	65.296	1.617e-19	3.129e-17	ELN	elastin
26002	-4.4877	-2.4933	1.9944	6.8055	39.804	8.7891e-14	2.5507e-12	MOXD1	monooxygenase DBH like 1
5010	-3.7036	-2.4879	1.2156	5.8282	38.675	1.7061e-13	4.5178e-12	CLDN11	claudin 11
64499	-4.7154	-2.4771	2.2383	7.3643	44.282	6.8145e-15	2.7039e-13	TPSB2	tryptase beta 2 (gene/pseudogene)
23024	-4.8175	-2.4765	2.341	6.5729	82.822	8.4755e-23	5.9225e-20	PDZRN3	PDZ domain containing ring finger 3
4023	-3.5069	-2.472	1.0349	5.7703	43.198	1.2518e-14	4.6174e-13	LPL	lipoprotein lipase
1264	-6.0647	-2.4718	3.5928	8.36	47.074	1.4645e-15	7.3095e-14	CNN1	calponin 1
55816	-4.1953	-2.4715	1.7238	3.1747	49.515	3.9509e-16	2.3441e-14	DOK5	docking protein 5
50804	-3.9989	-2.4714	1.5274	5.472	26.016	5.27e-10	6.4543e-09	MYEF2	myelin expression factor 2
933	-5.5991	-2.4635	3.1356	4.1426	59.794	2.173e-18	3.071e-16	CD22	CD22 molecule
140862	-3.6994	-2.4568	1.2425	4.8578	45.6	3.281e-15	1.4583e-13	ISM1	isthmin 1
111	-5.7059	-2.4555	3.2504	4.0377	39.629	9.736e-14	2.7959e-12	ADCY5	adenylate cyclase 5
27092	-3.2874	-2.4542	0.83323	5.1696	9.3858	0.00017051	0.00073673	CACNG4	calcium voltage-gated channel auxiliary subunit gamma 4
56963	-4.3308	-2.4536	1.8772	5.3108	23.842	2.3714e-09	2.5538e-08	RGMA	repulsive guidance molecule BMP co-receptor a
64094	-5.1881	-2.4534	2.7347	7.6119	94.856	8.084e-25	1.7698e-21	SMOC2	SPARC related modular calcium binding 2
4684	-5.9067	-2.4507	3.456	5.2052	45.532	3.4053e-15	1.5082e-13	NCAM1	neural cell adhesion molecule 1
4969	-7.0748	-2.4477	4.6271	2.9848	64.477	2.3626e-19	4.1855e-17	OGN	osteoglycin
10418	-4.6276	-2.4475	2.1801	7.4802	56.444	1.1236e-17	1.1977e-15	SPON1	spondin 1
55365	-3.2815	-2.4446	0.8369	8.1738	36.292	7.1082e-13	1.6217e-11	TMEM176A	transmembrane protein 176A
9464	-5.4402	-2.4433	2.9968	4.0028	48.64	6.2998e-16	3.4754e-14	HAND2	heart and neural crest derivatives expressed 2
9509	-3.6613	-2.442	1.2193	6.4515	25.384	8.1261e-10	9.6153e-09	ADAMTS2	ADAM metallopeptidase with thrombospondin type 1 motif 2
4675	-4.7218	-2.4388	2.283	3.9662	91.886	2.4594e-24	4.4191e-21	NAP1L3	nucleosome assembly protein 1 like 3
28959	-3.2237	-2.4343	0.78946	9.1413	37.12	4.3132e-13	1.0255e-11	TMEM176B	transmembrane protein 176B
3730	-3.1808	-2.4335	0.74728	5.5726	29.317	5.7857e-11	8.7048e-10	ANOS1	anosmin 1
9358	-3.8748	-2.4331	1.4418	6.4511	30.014	3.6699e-11	5.8136e-10	ITGBL1	integrin subunit beta like 1
321	-3.4989	-2.4304	1.0686	6.1996	20.542	2.5182e-08	2.2496e-07	APBA2	amyloid beta precursor protein binding family A member 2
2260	-3.8235	-2.4297	1.3938	8.888	50.512	2.3348e-16	1.506e-14	FGFR1	fibroblast growth factor receptor 1
54829	-3.9176	-2.421	1.4966	6.7998	38.909	1.4859e-13	4.0021e-12	ASPN	asporin
79679	-3.1388	-2.4138	0.72503	6.422	6.6532	0.0018615	0.0063075	VTCN1	V-set domain containing T cell activation inhibitor 1
134111	-3.2936	-2.4096	0.884	3.3793	30.554	2.5843e-11	4.2657e-10	UBE2QL1	ubiquitin conjugating enzyme E2 Q family like 1
26279	-5.2126	-2.4082	2.8045	2.9274	24.893	1.1402e-09	1.3073e-08	PLA2G2D	phospholipase A2 group IID
2327	-4.093	-2.4054	1.6876	3.3872	23.076	4.0659e-09	4.1884e-08	FMO2	flavin containing dimethylaniline monoxygenase 2
81030	-3.587	-2.4032	1.1838	4.426	17.915	1.7794e-07	1.3548e-06	ZBP1	Z-DNA binding protein 1
4920	-4.4862	-2.4004	2.0857	6.5451	26.387	4.0926e-10	5.1018e-09	ROR2	receptor tyrosine kinase like orphan receptor 2
56265	-4.4702	-2.3983	2.072	7.5891	45.196	4.0993e-15	1.759e-13	CPXM1	"carboxypeptidase X, M14 family member 1"
8908	-3.7427	-2.393	1.3498	5.8375	25.781	6.1879e-10	7.5054e-09	GYG2	glycogenin 2
2191	-3.5583	-2.3894	1.1688	7.2556	21.065	1.7207e-08	1.5832e-07	FAP	fibroblast activation protein alpha
4958	-4.9914	-2.3892	2.6022	2.2083	41.478	3.3319e-14	1.0857e-12	OMD	osteomodulin
5396	-3.9674	-2.3889	1.5785	7.6367	30.08	3.5144e-11	5.5954e-10	PRRX1	paired related homeobox 1
80332	-5.9169	-2.3813	3.5356	5.1551	90.225	4.6278e-24	6.4454e-21	ADAM33	ADAM metallopeptidase domain 33
6358	-6.1431	-2.3803	3.7627	4.6943	55.248	2.0442e-17	1.9479e-15	CCL14	C-C motif chemokine ligand 14
347	-4.4692	-2.3801	2.0891	7.7562	25.065	1.0121e-09	1.1733e-08	APOD	apolipoprotein D
119587	-4.9395	-2.3762	2.5633	6.8937	84.523	4.2866e-23	3.3698e-20	CPXM2	"carboxypeptidase X, M14 family member 2"
57705	-4.0232	-2.3731	1.6501	5.4303	35.812	9.5205e-13	2.1157e-11	WDFY4	WDFY family member 4
287	-5.3214	-2.373	2.9484	5.2389	59.679	2.2976e-18	3.1413e-16	ANK2	ankyrin 2
162494	-3.5762	-2.3694	1.2068	3.4118	24.463	1.5366e-09	1.7211e-08	RHBDL3	rhomboid like 3
5121	-6.6521	-2.3687	4.2834	3.7766	35.407	1.2191e-12	2.6528e-11	PCP4	Purkinje cell protein 4
170690	-4.5405	-2.3676	2.1729	3.8934	39.357	1.1419e-13	3.2059e-12	ADAMTS16	ADAM metallopeptidase with thrombospondin type 1 motif 16
27295	-4.8045	-2.3646	2.4399	8.0831	57.648	6.1904e-18	7.4155e-16	PDLIM3	PDZ and LIM domain 3
6362	-3.0981	-2.363	0.73508	6.7386	10.791	5.1837e-05	0.00024857	CCL18	C-C motif chemokine ligand 18
144165	-3.5641	-2.3608	1.2033	6.2672	45.116	4.2866e-15	1.8277e-13	PRICKLE1	prickle planar cell polarity protein 1
5320	-4.5236	-2.3584	2.1652	7.2912	11.888	2.0823e-05	0.00010801	PLA2G2A	phospholipase A2 group IIA
10446	-4.7729	-2.3578	2.4151	4.2047	37.705	3.0369e-13	7.5045e-12	LRRN2	leucine rich repeat neuronal 2
51473	-3.557	-2.3557	1.2013	3.5931	12.151	1.6772e-05	8.8563e-05	DCDC2	doublecortin domain containing 2
160428	-3.5442	-2.3514	1.1928	6.0103	24.537	1.4595e-09	1.6452e-08	ALDH1L2	aldehyde dehydrogenase 1 family member L2
115701	-3.8697	-2.3511	1.5185	4.617	25.712	6.4849e-10	7.8274e-09	ALPK2	alpha kinase 2
284297	-4.452	-2.3479	2.1041	6.7893	51.475	1.4106e-16	9.6428e-15	SSC5D	scavenger receptor cysteine rich family member with 5 domains
11117	-4.2493	-2.346	1.9033	9.6145	76.426	1.1877e-21	4.9797e-19	EMILIN1	elastin microfibril interfacer 1
83416	-4.9467	-2.337	2.6097	3.6606	36.135	7.8185e-13	1.7656e-11	FCRL5	Fc receptor like 5
7448	-4.4971	-2.3345	2.1626	3.5526	26.231	4.552e-10	5.6242e-09	VTN	vitronectin
64388	-5.3583	-2.3339	3.0244	2.9715	41.928	2.5746e-14	8.7758e-13	GREM2	"gremlin 2, DAN family BMP antagonist"
55698	-3.8215	-2.3338	1.4877	3.2701	38.163	2.311e-13	5.9081e-12	RADIL	Rap associating with DIL domain
23017	-5.6626	-2.3317	3.3308	3.1114	65.179	1.7063e-19	3.2517e-17	FAIM2	Fas apoptotic inhibitory molecule 2
79187	-2.5873	-2.3307	0.25662	4.6234	7.7963	0.00067637	0.0025671	FSD1	fibronectin type III and SPRY domain containing 1
9096	-3.0568	-2.325	0.73185	3.9398	11.405	3.1058e-05	0.00015558	TBX18	T-box transcription factor 18
83992	-4.5976	-2.3216	2.2759	4.4376	24.298	1.7236e-09	1.9084e-08	CTTNBP2	cortactin binding protein 2
9242	-3.4054	-2.3214	1.084	6.8732	26.388	4.0888e-10	5.1018e-09	MSC	musculin
4921	-3.9889	-2.3192	1.6698	4.8536	43.32	1.1688e-14	4.3622e-13	DDR2	discoidin domain receptor tyrosine kinase 2
5919	-3.8899	-2.3189	1.5709	8.8924	57.728	5.9512e-18	7.3386e-16	RARRES2	retinoic acid receptor responder 2
2532	-5.6825	-2.3176	3.3649	6.3968	42.34	2.0363e-14	7.1742e-13	ACKR1	atypical chemokine receptor 1 (Duffy blood group)
1277	-3.6392	-2.3165	1.3227	14.74	38.096	2.4058e-13	6.1131e-12	COL1A1	collagen type I alpha 1 chain
79776	-4.3419	-2.3164	2.0255	5.1103	23.676	2.6633e-09	2.8583e-08	ZFHX4	zinc finger homeobox 4
2331	-3.5938	-2.3163	1.2775	8.6055	50.478	2.3769e-16	1.5176e-14	FMOD	fibromodulin
51311	-3.3409	-2.3131	1.0278	3.567	20.223	3.1822e-08	2.7873e-07	TLR8	toll like receptor 8
126393	-6.3431	-2.3122	4.0309	6.9426	71.036	1.2157e-20	3.556e-18	HSPB6	heat shock protein family B (small) member 6
338773	-4.0969	-2.3109	1.786	7.3212	74.897	2.2748e-21	7.7332e-19	TMEM119	transmembrane protein 119
108	-4.7466	-2.3106	2.4359	2.6169	43.683	9.5256e-15	3.664e-13	ADCY2	adenylate cyclase 2
845	-5.7924	-2.3077	3.4848	3.5592	28.303	1.1302e-10	1.6099e-09	CASQ2	calsequestrin 2
9843	-3.901	-2.3074	1.5935	7.0084	62.126	7.1169e-19	1.1051e-16	HEPH	hephaestin
1809	-3.9382	-2.304	1.6342	10.19	39.152	1.2879e-13	3.5525e-12	DPYSL3	dihydropyrimidinase like 3
5737	-5.088	-2.3032	2.7848	3.8008	42.035	2.4229e-14	8.3493e-13	PTGFR	prostaglandin F receptor
6401	-4.3925	-2.301	2.0915	5.6768	26.211	4.6123e-10	5.6875e-09	SELE	selectin E
50863	-3.2573	-2.2932	0.96408	6.2666	45.191	4.1114e-15	1.759e-13	NTM	neurotrimin
185	-4.359	-2.2923	2.0667	2.9428	36.665	5.671e-13	1.3283e-11	AGTR1	angiotensin II receptor type 1
7291	-3.9641	-2.281	1.6831	5.9668	29.457	5.2773e-11	8.0425e-10	TWIST1	twist family bHLH transcription factor 1
223117	-3.2782	-2.2778	1.0004	4.637	13.603	5.1507e-06	2.9882e-05	SEMA3D	semaphorin 3D
84620	-4.3294	-2.2751	2.0543	4.2873	33.855	3.1798e-12	6.3285e-11	ST6GAL2	"ST6 beta-galactoside alpha-2,6-sialyltransferase 2"
4057	-5.853	-2.2738	3.5792	5.3564	18.89	8.5421e-08	6.8962e-07	LTF	lactotransferrin
1378	-4.9845	-2.2726	2.7119	3.8553	46.468	2.0378e-15	9.7459e-14	CR1	complement C3b/C4b receptor 1 (Knops blood group)
10439	-4.5997	-2.2683	2.3313	5.1624	55.966	1.4261e-17	1.4703e-15	OLFM1	olfactomedin 1
2736	-4.308	-2.2681	2.0399	4.554	47.624	1.0876e-15	5.6527e-14	GLI2	GLI family zinc finger 2
57526	-3.4598	-2.2627	1.197	4.4672	23.553	2.9053e-09	3.0917e-08	PCDH19	protocadherin 19
344	-2.1697	-2.2624	-0.092697	4.8213	15.134	1.5236e-06	9.7826e-06	APOC2	apolipoprotein C2
63876	-3.8795	-2.261	1.6185	3.726	42.685	1.6735e-14	6.0662e-13	PKNOX2	PBX/knotted 1 homeobox 2
29091	-4.4299	-2.2608	2.1691	3.3613	21.704	1.0833e-08	1.0299e-07	STXBP6	syntaxin binding protein 6
338707	-2.3102	-2.2602	0.050009	6.5283	6.3102	0.0025314	0.0082317	B4GALNT4	"beta-1,4-N-acetyl-galactosaminyltransferase 4"
7177	-4.25	-2.2601	1.9898	6.6248	36.544	6.1048e-13	1.4141e-11	TPSAB1	tryptase alpha/beta 1
6616	-4.9639	-2.256	2.7079	2.9578	50.947	1.858e-16	1.2365e-14	SNAP25	synaptosome associated protein 25
64084	-3.8895	-2.255	1.6345	3.1356	40.247	6.7866e-14	2.0228e-12	CLSTN2	calsyntenin 2
116442	-3.7535	-2.2532	1.5003	3.585	32.07	9.7774e-12	1.7721e-10	RAB39B	"RAB39B, member RAS oncogene family"
72	-5.5763	-2.2511	3.3252	9.7332	37.913	2.6829e-13	6.7492e-12	ACTG2	"actin gamma 2, smooth muscle"
4316	-3.9477	-2.2436	1.7041	7.4247	14.854	1.9004e-06	1.191e-05	MMP7	matrix metallopeptidase 7
89790	-3.0113	-2.2387	0.77259	5.8467	23.666	2.6832e-09	2.8747e-08	SIGLEC10	sialic acid binding Ig like lectin 10
56944	-3.8685	-2.2354	1.6331	7.9517	46.4	2.1153e-15	9.9279e-14	OLFML3	olfactomedin like 3
9687	-3.5273	-2.2352	1.2921	4.9686	34.56	2.0535e-12	4.2553e-11	GREB1	growth regulating estrogen receptor binding 1
283208	-3.9926	-2.2273	1.7654	5.5162	50.97	1.8357e-16	1.2282e-14	P4HA3	prolyl 4-hydroxylase subunit alpha 3
81035	-4.5939	-2.2255	2.3684	6.1021	35.731	1.0004e-12	2.2154e-11	COLEC12	collectin subfamily member 12
9068	-5.2843	-2.2228	3.0615	3.5846	39.818	8.7183e-14	2.5443e-12	ANGPTL1	angiopoietin like 1
5837	-5.3278	-2.2225	3.1053	3.6369	75.54	1.7295e-21	6.2153e-19	PYGM	"glycogen phosphorylase, muscle associated"
57194	-3.1802	-2.2157	0.96459	5.6492	38.152	2.3275e-13	5.9381e-12	ATP10A	ATPase phospholipid transporting 10A (putative)
8646	-4.0368	-2.2136	1.8232	5.0345	63.294	4.1042e-19	6.7925e-17	CHRD	chordin
7412	-3.571	-2.2131	1.358	7.7926	39.773	8.9489e-14	2.5816e-12	VCAM1	vascular cell adhesion molecule 1
22797	-3.156	-2.2121	0.94391	4.8949	22.717	5.2469e-09	5.2966e-08	TFEC	transcription factor EC
5450	-3.8538	-2.2099	1.644	5.8286	23.409	3.2148e-09	3.3752e-08	POU2AF1	POU class 2 homeobox associating factor 1
9760	-3.9547	-2.2068	1.7479	4.597	33.862	3.1664e-12	6.3117e-11	TOX	thymocyte selection associated high mobility group box
9332	-3.38	-2.2051	1.1749	7.9191	15.519	1.1258e-06	7.3905e-06	CD163	CD163 molecule
2894	-3.2484	-2.2046	1.0438	2.7513	29.869	4.0322e-11	6.3317e-10	GRID1	glutamate ionotropic receptor delta type subunit 1
64344	-5.6046	-2.2044	3.4002	3.8225	55.313	1.9785e-17	1.9143e-15	HIF3A	hypoxia inducible factor 3 subunit alpha
25890	-5.0929	-2.2023	2.8906	6.1248	72.252	7.1328e-21	2.1361e-18	ABI3BP	ABI family member 3 binding protein
1293	-3.6692	-2.2014	1.4678	12.15	43.422	1.1036e-14	4.1684e-13	COL6A3	collagen type VI alpha 3 chain
196500	-3.7509	-2.1988	1.5521	3.247	45.803	2.9332e-15	1.3223e-13	PIANP	PILR alpha associated neural protein
63923	-3.0802	-2.1984	0.88174	2.1696	17.753	2.0116e-07	1.5151e-06	TNN	tenascin N
57452	-4.7303	-2.1978	2.5325	3.7384	38.758	1.6246e-13	4.3111e-12	GALNT16	polypeptide N-acetylgalactosaminyltransferase 16
114836	-4.1685	-2.1973	1.9713	4.5638	33.301	4.4946e-12	8.6975e-11	SLAMF6	SLAM family member 6
2318	-5.3557	-2.1968	3.159	7.9339	34.425	2.2318e-12	4.5794e-11	FLNC	filamin C
2949	-4.7979	-2.1946	2.6033	3.71	61.577	9.2372e-19	1.3832e-16	GSTM5	glutathione S-transferase mu 5
3488	-4.1975	-2.1931	2.0044	11.157	37.46	3.5173e-13	8.5242e-12	IGFBP5	insulin like growth factor binding protein 5
183	-4.1008	-2.191	1.9098	5.2299	28.648	8.9899e-11	1.3042e-09	AGT	angiotensinogen
9832	-3.6373	-2.1903	1.4469	3.2675	19.767	4.4532e-08	3.7897e-07	JAKMIP2	janus kinase and microtubule interacting protein 2
8842	-4.4973	-2.1854	2.3119	3.8666	17.634	2.202e-07	1.6516e-06	PROM1	prominin 1
1289	-3.2741	-2.1843	1.0898	11.291	35.564	1.1073e-12	2.4434e-11	COL5A1	collagen type V alpha 1 chain
117581	-4.3076	-2.1834	2.1242	2.8104	41.733	2.8788e-14	9.5793e-13	TWIST2	twist family bHLH transcription factor 2
81794	-4.0713	-2.183	1.8883	5.1783	114.71	7.9986e-28	1.0061e-23	ADAMTS10	ADAM metallopeptidase with thrombospondin type 1 motif 10
54518	-3.1428	-2.1828	0.95999	6.6639	20.616	2.3852e-08	2.1399e-07	APBB1IP	amyloid beta precursor protein binding family B member 1 interacting protein
4045	-4.0913	-2.1814	1.9099	4.139	41.686	2.9584e-14	9.7924e-13	LSAMP	limbic system associated membrane protein
140947	-3.3051	-2.1784	1.1267	2.1036	26.985	2.7291e-10	3.5832e-09	DCANP1	dendritic cell associated nuclear protein
8639	-4.1023	-2.1777	1.9247	8.4027	56.198	1.2701e-17	1.3313e-15	AOC3	amine oxidase copper containing 3
5322	-4.6887	-2.177	2.5117	3.3307	43.567	1.0168e-14	3.8639e-13	PLA2G5	phospholipase A2 group V
5662	-5.2149	-2.1738	3.041	5.7463	64.032	2.9066e-19	5.0081e-17	PSD	pleckstrin and Sec7 domain containing
91584	-4.5983	-2.1714	2.4268	3.4999	39.392	1.1188e-13	3.1483e-12	PLXNA4	plexin A4
9955	-3.1116	-2.1694	0.94211	3.5112	14.998	1.6954e-06	1.0759e-05	HS3ST3A1	heparan sulfate-glucosamine 3-sulfotransferase 3A1
135932	-1.9979	-2.1682	-0.17025	6.3468	6.1155	0.0030161	0.0095968	TMEM139	transmembrane protein 139
1842	-3.4844	-2.1672	1.3172	5.5979	66.172	1.0807e-19	2.3038e-17	ECM2	extracellular matrix protein 2
50615	-3.0488	-2.1634	0.88542	4.9052	17.333	2.7696e-07	2.0432e-06	IL21R	interleukin 21 receptor
1278	-3.5439	-2.1628	1.3811	14.098	36.326	6.9635e-13	1.5983e-11	COL1A2	collagen type I alpha 2 chain
3569	-4.2357	-2.1619	2.0738	5.417	18.82	9.0016e-08	7.2393e-07	IL6	interleukin 6
348	-2.8864	-2.1586	0.72778	10.801	17.264	2.9194e-07	2.1474e-06	APOE	apolipoprotein E
55619	-3.4605	-2.1585	1.3019	6.2538	37.794	2.8801e-13	7.1452e-12	DOCK10	dedicator of cytokinesis 10
2202	-3.5421	-2.1573	1.3848	8.4357	12.141	1.6905e-05	8.9087e-05	EFEMP1	EGF containing fibulin extracellular matrix protein 1
2335	-2.6778	-2.1573	0.52059	14.006	13.815	4.3435e-06	2.5589e-05	FN1	fibronectin 1
716	-3.5097	-2.1561	1.3535	11.3	25.999	5.3301e-10	6.5185e-09	C1S	complement C1s
5788	-3.652	-2.1499	1.5021	7.6258	24.745	1.2629e-09	1.4362e-08	PTPRC	protein tyrosine phosphatase receptor type C
11006	-3.0299	-2.1498	0.88011	6.2795	14.935	1.7825e-06	1.1232e-05	LILRB4	leukocyte immunoglobulin like receptor B4
313	-3.5065	-2.1493	1.3572	4.742	21.038	1.7544e-08	1.6108e-07	AOAH	acyloxyacyl hydrolase
3779	-4.4903	-2.1479	2.3424	6.1	50.178	2.7831e-16	1.7416e-14	KCNMB1	potassium calcium-activated channel subfamily M regulatory beta subunit 1
25802	-5.3849	-2.1473	3.2376	7.9909	68.288	4.1329e-20	1.0193e-17	LMOD1	leiomodin 1
1272	-4.7654	-2.1461	2.6193	4.2241	18.257	1.3742e-07	1.0709e-06	CNTN1	contactin 1
84251	-3.3941	-2.1458	1.2483	4.1813	53.938	3.9671e-17	3.4225e-15	SGIP1	SH3GL interacting endocytic adaptor 1
2669	-4.4336	-2.1445	2.2891	7.2007	55.711	1.6205e-17	1.6307e-15	GEM	GTP binding protein overexpressed in skeletal muscle
57758	-4.5056	-2.1425	2.3631	7.9273	15.165	1.4868e-06	9.5562e-06	SCUBE2	"signal peptide, CUB domain and EGF like domain containing 2"
23007	-2.7815	-2.1414	0.64006	5.1232	14.153	3.3163e-06	1.9987e-05	PLCH1	phospholipase C eta 1
169044	-2.1335	-2.1405	-0.0069543	4.5669	5.1948	0.00696	0.019941	COL22A1	collagen type XXII alpha 1 chain
6689	-5.2099	-2.1403	3.0695	3.4524	38.818	1.5685e-13	4.2065e-12	SPIB	Spi-B transcription factor
6869	-4.4168	-2.1403	2.2764	3.1067	45.516	3.4361e-15	1.5165e-13	TACR1	tachykinin receptor 1
4837	-3.3315	-2.1399	1.1916	9.4141	19.954	3.878e-08	3.3386e-07	NNMT	nicotinamide N-methyltransferase
196051	-3.0078	-2.1397	0.86811	3.908	12.176	1.6424e-05	8.6943e-05	PLPP4	phospholipid phosphatase 4
1593	-3.6915	-2.1392	1.5523	7.461	46.432	2.0787e-15	9.8176e-14	CYP27A1	cytochrome P450 family 27 subfamily A member 1
477	-5.81	-2.1368	3.6731	3.4222	47.541	1.1374e-15	5.8876e-14	ATP1A2	ATPase Na+/K+ transporting subunit alpha 2
5348	-5.8079	-2.1345	3.6733	2.639	76.897	9.7381e-22	4.6243e-19	FXYD1	FXYD domain containing ion transport regulator 1
29992	-2.9815	-2.1343	0.84719	5.4447	24.225	1.8137e-09	1.9976e-08	PILRA	paired immunoglobin like type 2 receptor alpha
25903	-3.036	-2.1342	0.90181	8.3992	40.193	7.005e-14	2.078e-12	OLFML2B	olfactomedin like 2B
4223	-5.3357	-2.1325	3.2031	2.8763	55.88	1.4888e-17	1.5224e-15	MEOX2	mesenchyme homeobox 2
3586	-3.304	-2.1319	1.1721	2.9693	30.389	2.8759e-11	4.6796e-10	IL10	interleukin 10
55203	-3.9049	-2.1293	1.7756	5.202	40.185	7.0358e-14	2.0823e-12	LGI2	leucine rich repeat LGI family member 2
2159	-4.7877	-2.1284	2.6593	3.255	64.804	2.0297e-19	3.7119e-17	F10	coagulation factor X
3757	-4.8342	-2.1254	2.7087	4.9798	26.07	5.0773e-10	6.2365e-09	KCNH2	potassium voltage-gated channel subfamily H member 2
29944	-3.7335	-2.1247	1.6088	2.6457	26.822	3.0468e-10	3.9508e-09	PNMA3	PNMA family member 3
55843	-3.7483	-2.124	1.6243	4.8618	49.404	4.1916e-16	2.4752e-14	ARHGAP15	Rho GTPase activating protein 15
22854	-5.0831	-2.1235	2.9596	2.6511	38.267	2.1734e-13	5.579e-12	NTNG1	netrin G1
727936	-3.9123	-2.1224	1.79	3.6807	23.525	2.962e-09	3.1413e-08	GXYLT2	glucoside xylosyltransferase 2
92949	-4.186	-2.1223	2.0637	4.635	51.096	1.7191e-16	1.1563e-14	ADAMTSL1	ADAMTS like 1
83987	-3.5707	-2.12	1.4507	5.9283	24.908	1.128e-09	1.2969e-08	CCDC8	coiled-coil domain containing 8
53826	-5.0504	-2.1191	2.9313	7.6285	60.541	1.5163e-18	2.1673e-16	FXYD6	FXYD domain containing ion transport regulator 6
6252	-3.5183	-2.119	1.3993	4.3361	30.645	2.4375e-11	4.0447e-10	RTN1	reticulon 1
1794	-3.8418	-2.1187	1.7231	6.6776	34.214	2.5435e-12	5.1767e-11	DOCK2	dedicator of cytokinesis 2
83468	-3.515	-2.1176	1.3973	6.3936	39.92	8.2107e-14	2.413e-12	GLT8D2	glycosyltransferase 8 domain containing 2
3778	-4.4573	-2.1166	2.3408	6.263	52.705	7.4602e-17	5.7216e-15	KCNMA1	potassium calcium-activated channel subfamily M alpha 1
4063	-4.1601	-2.1166	2.0435	3.4698	35.292	1.3082e-12	2.8175e-11	LY9	lymphocyte antigen 9
53405	-2.9403	-2.1147	0.82558	5.4019	29.473	5.225e-11	7.9854e-10	CLIC5	chloride intracellular channel 5
2690	-3.4728	-2.1121	1.3607	4.287	36.588	5.9426e-13	1.3816e-11	GHR	growth hormone receptor
283298	-3.4948	-2.1111	1.3837	5.8277	78.12	5.8313e-22	3.0561e-19	OLFML1	olfactomedin like 1
134	-3.3838	-2.1109	1.273	4.4462	48.234	7.8289e-16	4.2629e-14	ADORA1	adenosine A1 receptor
9595	-3.3696	-2.1095	1.2601	6.2733	30.725	2.3148e-11	3.8666e-10	CYTIP	cytohesin 1 interacting protein
25925	-4.0268	-2.1087	1.9181	5.6955	97.548	3.0041e-25	1.1836e-21	ZNF521	zinc finger protein 521
55273	-4.7871	-2.1071	2.68	2.8769	55.771	1.5722e-17	1.5948e-15	TMEM100	transmembrane protein 100
1959	-3.8668	-2.1057	1.7611	6.5328	55.026	2.2866e-17	2.1463e-15	EGR2	early growth response 2
1513	-3.3483	-2.1047	1.2436	9.5216	48.863	5.5903e-16	3.1391e-14	CTSK	cathepsin K
2215	-2.0847	-2.1043	-0.019561	4.0632	10.11	9.2054e-05	0.00042073	FCGR3B	Fc fragment of IgG receptor IIIb
5167	-3.53	-2.1037	1.4263	5.1958	31.258	1.6425e-11	2.8378e-10	ENPP1	ectonucleotide pyrophosphatase/phosphodiesterase 1
54796	-4.4338	-2.1033	2.3305	5.6996	50.865	1.9393e-16	1.2771e-14	BNC2	basonuclin 2
5156	-3.6346	-2.1009	1.5337	8.1589	66.107	1.1135e-19	2.3342e-17	PDGFRA	platelet derived growth factor receptor alpha
284612	-3.9823	-2.1001	1.8822	3.3597	52.829	6.9986e-17	5.5644e-15	SYPL2	synaptophysin like 2
10154	-3.4695	-2.0972	1.3723	4.6651	28.331	1.1091e-10	1.5816e-09	PLXNC1	plexin C1
1233	-4.2407	-2.097	2.1437	2.4091	42.738	1.6243e-14	5.9047e-13	CCR4	C-C motif chemokine receptor 4
147906	-4.4983	-2.0951	2.4031	5.9542	74.623	2.5586e-21	8.4688e-19	DACT3	dishevelled binding antagonist of beta catenin 3
27145	-4.0983	-2.0922	2.0061	4.7016	56.033	1.3794e-17	1.4339e-15	FILIP1	filamin A interacting protein 1
1000	-3.5808	-2.0912	1.4896	4.5796	20.411	2.7718e-08	2.4552e-07	CDH2	cadherin 2
163782	-3.2264	-2.0896	1.1367	3.681	9.4536	0.00016089	0.00069878	KANK4	KN motif and ankyrin repeat domains 4
8038	-3.1467	-2.0856	1.0611	7.9797	28.841	7.9126e-11	1.1559e-09	ADAM12	ADAM metallopeptidase domain 12
8876	-2.9309	-2.0851	0.84584	3.445	14.431	2.6574e-06	1.6241e-05	VNN1	vanin 1
2775	-4.3137	-2.0849	2.2288	5.2009	39.885	8.38e-14	2.457e-12	GNAO1	G protein subunit alpha o1
2214	-2.4377	-2.0827	0.355	8.7415	12.541	1.2179e-05	6.6116e-05	FCGR3A	Fc fragment of IgG receptor IIIa
347733	-4.0039	-2.0805	1.9233	4.2539	13.318	6.4826e-06	3.6945e-05	TUBB2B	tubulin beta 2B class IIb
728264	-4.4588	-2.0786	2.3802	6.5295	52.768	7.2212e-17	5.6768e-15	CARMN	cardiac mesoderm enhancer-associated non-coding RNA
4320	-2.4799	-2.0786	0.40131	10.232	14.577	2.3656e-06	1.4614e-05	MMP11	matrix metallopeptidase 11
3764	-3.2886	-2.0785	1.2101	6.421	46.944	1.5716e-15	7.662e-14	KCNJ8	potassium inwardly rectifying channel subfamily J member 8
2328	-2.8124	-2.0784	0.73405	3.5687	18.952	8.1566e-08	6.6233e-07	FMO3	flavin containing dimethylaniline monoxygenase 3
147111	-2.6793	-2.078	0.60124	3.578	8.7571	0.00029286	0.0012038	NOTUM	"notum, palmitoleoyl-protein carboxylesterase"
79822	-3.5375	-2.0769	1.4605	5.5539	28.066	1.323e-10	1.8513e-09	ARHGAP28	Rho GTPase activating protein 28
2359	-2.629	-2.0769	0.55218	6.8338	16.433	5.5308e-07	3.8563e-06	FPR3	formyl peptide receptor 3
643	-4.5935	-2.0767	2.5167	3.1396	43.808	8.8826e-15	3.459e-13	CXCR5	C-X-C motif chemokine receptor 5
151887	-4.2843	-2.0747	2.2096	9.0259	36.837	5.1126e-13	1.2088e-11	CCDC80	coiled-coil domain containing 80
64067	-3.6188	-2.0741	1.5447	2.5707	25.225	9.0624e-10	1.0633e-08	NPAS3	neuronal PAS domain protein 3
51450	-3.6771	-2.074	1.6031	5.3133	41.812	2.7524e-14	9.232e-13	PRRX2	paired related homeobox 2
90362	-3.7184	-2.0713	1.6471	5.1963	38.665	1.7163e-13	4.5353e-12	FAM110B	family with sequence similarity 110 member B
862	-4.5978	-2.0687	2.5291	2.2008	82.637	9.1312e-23	6.0449e-20	RUNX1T1	RUNX1 partner transcriptional co-repressor 1
3067	-4.3415	-2.0685	2.273	3.2913	52.053	1.0448e-16	7.3827e-15	HDC	histidine decarboxylase
57633	-3.0865	-2.0676	1.019	5.6672	8.9985	0.00023779	0.00099465	LRRN1	leucine rich repeat neuronal 1
10148	-3.2079	-2.0675	1.1404	4.3261	28.093	1.2992e-10	1.8218e-09	EBI3	Epstein-Barr virus induced 3
2151	-3.5034	-2.0657	1.4377	4.1425	24.896	1.138e-09	1.306e-08	F2RL2	coagulation factor II thrombin receptor like 2
9104	-4.8948	-2.0634	2.8314	2.7256	52.586	7.9308e-17	5.9733e-15	RGN	regucalcin
2252	-4.5066	-2.0634	2.4432	6.075	49.251	4.5469e-16	2.6601e-14	FGF7	fibroblast growth factor 7
115265	-3.6227	-2.0619	1.5608	2.9905	27.143	2.4543e-10	3.2461e-09	DDIT4L	DNA damage inducible transcript 4 like
27319	-3.6914	-2.0596	1.6318	3.6759	46.439	2.0703e-15	9.8176e-14	BHLHE22	basic helix-loop-helix family member e22
1438	-2.9234	-2.0578	0.8656	5.9552	18.801	9.1331e-08	7.3347e-07	CSF2RA	colony stimulating factor 2 receptor subunit alpha
8530	-3.3679	-2.0568	1.3111	5.5091	24.206	1.8378e-09	2.0206e-08	CST7	cystatin F
120892	-3.8655	-2.0527	1.8127	5.134	38.595	1.7897e-13	4.6994e-12	LRRK2	leucine rich repeat kinase 2
5153	-3.912	-2.052	1.86	5.5514	30.626	2.4668e-11	4.0879e-10	PDE1B	phosphodiesterase 1B
55714	-4.1845	-2.0511	2.1335	5.1783	19.203	6.7653e-08	5.58e-07	TENM3	teneurin transmembrane protein 3
728239	-3.0389	-2.0504	0.98854	6.039	13.379	6.1721e-06	3.5352e-05	MAGED4	MAGE family member D4
9023	-4.1129	-2.0452	2.0677	4.9949	55.653	1.6683e-17	1.6523e-15	CH25H	cholesterol 25-hydroxylase
23242	-3.9591	-2.0451	1.914	4.2995	15.677	9.9532e-07	6.6064e-06	COBL	cordon-bleu WH2 repeat protein
3071	-3.4289	-2.0449	1.384	7.0269	25.335	8.4043e-10	9.9258e-09	NCKAP1L	NCK associated protein 1 like
139818	-3.3516	-2.0433	1.3083	7.0189	44.928	4.7552e-15	1.9871e-13	DOCK11	dedicator of cytokinesis 11
695	-3.5336	-2.0426	1.4911	5.3605	35.39	1.2321e-12	2.6766e-11	BTK	Bruton tyrosine kinase
54757	-3.053	-2.0404	1.0127	6.3114	19.471	5.5442e-08	4.6583e-07	FAM20A	FAM20A golgi associated secretory pathway pseudokinase
57683	-3.3457	-2.039	1.3067	5.5275	23.943	2.2087e-09	2.3888e-08	ZDBF2	zinc finger DBF-type containing 2
148398	-4.2318	-2.0382	2.1936	5.1632	26.827	3.0371e-10	3.9422e-09	SAMD11	sterile alpha motif domain containing 11
3112	-3.626	-2.0354	1.5906	5.0048	29.505	5.1133e-11	7.8625e-10	HLA-DOB	"major histocompatibility complex, class II, DO beta"
401237	-2.6211	-2.0337	0.5874	3.6662	17.913	1.7822e-07	1.3553e-06	CASC15	cancer susceptibility 15
644353	-3.4593	-2.0334	1.4259	3.496	39.481	1.0616e-13	3.0141e-12	ZCCHC18	zinc finger CCHC-type containing 18
5152	-3.4137	-2.0331	1.3806	7.1713	19.554	5.2121e-08	4.391e-07	PDE9A	phosphodiesterase 9A
1840	-3.7856	-2.0327	1.7529	4.7614	36.333	6.9344e-13	1.5945e-11	DTX1	deltex E3 ubiquitin ligase 1
10234	-3.9064	-2.0308	1.8756	4.7056	53.337	5.3937e-17	4.4928e-15	LRRC17	leucine rich repeat containing 17
399959	-4.5525	-2.0281	2.5244	5.9299	56.535	1.0739e-17	1.1644e-15	MIR100HG	mir-100-let-7a-2-mir-125b-1 cluster host gene
64699	-2.5421	-2.0258	0.51628	5.0582	10.795	5.1649e-05	0.00024786	TMPRSS3	transmembrane serine protease 3
51176	-3.1559	-2.0237	1.1322	6.5946	61.027	1.2008e-18	1.777e-16	LEF1	lymphoid enhancer binding factor 1
4166	-2.5658	-2.02	0.5458	4.9666	13.942	3.924e-06	2.327e-05	CHST6	carbohydrate sulfotransferase 6
58494	-4.4055	-2.0192	2.3864	4.8378	75.719	1.6028e-21	5.9387e-19	JAM2	junctional adhesion molecule 2
4973	-2.0229	-2.0186	0.0042949	6.8612	6.4726	0.002188	0.0072804	OLR1	oxidized low density lipoprotein receptor 1
84171	-3.162	-2.0179	1.1441	5.9028	21.534	1.2251e-08	1.1552e-07	LOXL4	lysyl oxidase like 4
729230	-3.75	-2.0158	1.7342	3.6449	30.68	2.3824e-11	3.9662e-10	CCR2	C-C motif chemokine receptor 2
10516	-3.6676	-2.0145	1.6531	8.0283	68.512	3.737e-20	9.4008e-18	FBLN5	fibulin 5
5176	-3.4654	-2.0139	1.4514	9.9499	40.198	6.984e-14	2.0767e-12	SERPINF1	serpin family F member 1
2781	-4.1969	-2.0132	2.1837	5.0298	38.469	1.9282e-13	5.0006e-12	GNAZ	G protein subunit alpha z
29951	-6.0841	-2.0078	4.0762	2.5952	75.733	1.5929e-21	5.9387e-19	PDZRN4	PDZ domain containing ring finger 4
96610	-3.5708	-2.0068	1.564	11.892	24.138	1.9271e-09	2.1077e-08	BMS1P20	BMS1 pseudogene 20
10687	-3.949	-2.0052	1.9438	3.8471	51.322	1.528e-16	1.0388e-14	PNMA2	PNMA family member 2
23302	-4.0215	-2.0051	2.0164	3.8398	42.244	2.1507e-14	7.4728e-13	WSCD1	WSC domain containing 1
57722	-3.7996	-2.004	1.7956	5.3353	64.237	2.6415e-19	4.6146e-17	IGDCC4	immunoglobulin superfamily DCC subclass member 4
5265	-2.4114	-2.0032	0.40819	8.6118	9.3316	0.0001786	0.00076775	SERPINA1	serpin family A member 1
203447	-2.9865	-2.0031	0.98336	4.5208	12.733	1.0419e-05	5.7229e-05	NRK	Nik related kinase
921	-3.404	-2.0005	1.4035	5.2784	28.542	9.641e-11	1.3922e-09	CD5	CD5 molecule
7275	-3.8521	-1.9993	1.8528	5.5344	38.792	1.5922e-13	4.261e-12	TUB	TUB bipartite transcription factor
81849	-3.5508	-1.9991	1.5517	4.9484	39.434	1.0913e-13	3.0808e-12	ST6GALNAC5	"ST6 N-acetylgalactosaminide alpha-2,6-sialyltransferase 5"
4069	-3.0698	-1.9983	1.0715	9.8924	19.186	6.8516e-08	5.6363e-07	LYZ	lysozyme
6442	-5.1499	-1.9955	3.1544	3.7133	36.301	7.0723e-13	1.6203e-11	SGCA	sarcoglycan alpha
3777	-4.6313	-1.9955	2.6358	4.1502	38.91	1.4857e-13	4.0021e-12	KCNK3	potassium two pore domain channel subfamily K member 3
57537	-3.8259	-1.9941	1.8318	5.0541	19.17	6.9353e-08	5.694e-07	SORCS2	sortilin related VPS10 domain containing receptor 2
10643	-2.7675	-1.992	0.77549	6.4458	7.6001	0.00080364	0.0029871	IGF2BP3	insulin like growth factor 2 mRNA binding protein 3
55800	-4.1224	-1.991	2.1314	2.2388	46.969	1.5505e-15	7.6034e-14	SCN3B	sodium voltage-gated channel beta subunit 3
192668	-3.6818	-1.9908	1.6911	4.151	35.354	1.2598e-12	2.7321e-11	CYS1	cystin 1
2200	-3.4426	-1.9894	1.4532	9.3039	36.1	7.9907e-13	1.7948e-11	FBN1	fibrillin 1
220164	-4.0039	-1.9882	2.0157	3.6857	59.384	2.6497e-18	3.544e-16	DOK6	docking protein 6
345557	-4.1566	-1.9868	2.1698	3.1283	18.928	8.3058e-08	6.7314e-07	PLCXD3	phosphatidylinositol specific phospholipase C X domain containing 3
4314	-3.1099	-1.9846	1.1253	5.7043	6.3818	0.0023736	0.007791	MMP3	matrix metallopeptidase 3
30811	-3.3657	-1.9838	1.3819	5.1342	17.871	1.8403e-07	1.3953e-06	HUNK	hormonally up-regulated Neu-associated kinase
55384	-3.9385	-1.9818	1.9567	5.59	38.762	1.6213e-13	4.3111e-12	MEG3	maternally expressed 3
728215	-3.6247	-1.981	1.6437	3.3869	46.577	1.9201e-15	9.2178e-14	FAM155A	family with sequence similarity 155 member A
79804	-5.2227	-1.9806	3.2421	2.3401	58.521	4.0343e-18	5.2313e-16	HAND2-AS1	HAND2 antisense RNA 1
343450	-3.7445	-1.9798	1.7648	2.4213	43.231	1.2291e-14	4.547e-13	KCNT2	potassium sodium-activated channel subfamily T member 2
79633	-3.6677	-1.9788	1.6889	5.8554	63.016	4.676e-19	7.5403e-17	FAT4	FAT atypical cadherin 4
7077	-3.1586	-1.9787	1.1799	11.45	38.961	1.4413e-13	3.8988e-12	TIMP2	TIMP metallopeptidase inhibitor 2
2045	-4.6606	-1.9778	2.6828	4.7634	27.891	1.4862e-10	2.0611e-09	EPHA7	EPH receptor A7
152330	-4.1689	-1.9772	2.1917	3.6133	52.743	7.317e-17	5.6811e-15	CNTN4	contactin 4
2681	-3.3813	-1.9771	1.4042	5.2503	31.221	1.6818e-11	2.8977e-10	GGTA1P	"glycoprotein alpha-galactosyltransferase 1, pseudogene"
196047	-4.419	-1.9769	2.4421	4.566	15.33	1.3055e-06	8.4903e-06	EMX2OS	EMX2 opposite strand/antisense RNA
116535	-4.3276	-1.9765	2.351	6.9386	56.971	8.6502e-18	9.8912e-16	MRGPRF	MAS related GPR family member F
120114	-3.4019	-1.9753	1.4266	4.2495	15.516	1.1291e-06	7.4085e-06	FAT3	FAT atypical cadherin 3
322	-3.4638	-1.9741	1.4897	7.2775	42.261	2.1292e-14	7.4392e-13	APBB1	amyloid beta precursor protein binding family B member 1
388125	-4.0999	-1.9736	2.1262	4.0132	32.009	1.0167e-11	1.8347e-10	C2CD4B	C2 calcium dependent domain containing 4B
8825	-2.756	-1.9732	0.78284	3.9525	13.624	5.0656e-06	2.943e-05	LIN7A	"lin-7 homolog A, crumbs cell polarity complex component"
9365	-3.5565	-1.9729	1.5836	4.3698	22.992	4.3171e-09	4.4291e-08	KL	klotho
2334	-3.6048	-1.9724	1.6324	2.7232	22.03	8.5706e-09	8.2987e-08	AFF2	AF4/FMR2 family member 2
266727	-2.6987	-1.9717	0.72699	5.9026	17.411	2.6107e-07	1.9339e-06	MDGA1	MAM domain containing glycosylphosphatidylinositol anchor 1
2901	-4.277	-1.971	2.3061	3.6309	56.707	9.8601e-18	1.0879e-15	GRIK5	glutamate ionotropic receptor kainate type subunit 5
9379	-4.5826	-1.9705	2.6121	4.4615	57.682	6.0891e-18	7.3766e-16	NRXN2	neurexin 2
1306	-3.0074	-1.9693	1.038	9.6816	41.959	2.5302e-14	8.6481e-13	COL15A1	collagen type XV alpha 1 chain
92691	-2.7732	-1.9678	0.80543	3.0065	29.05	6.8965e-11	1.0157e-09	TMEM169	transmembrane protein 169
645784	-4.3525	-1.9664	2.3861	2.8475	44.614	5.6626e-15	2.3093e-13	ANKRD36BP2	ankyrin repeat domain 36B pseudogene 2
79689	-3.2718	-1.9663	1.3055	7.5408	22.347	6.8293e-09	6.7213e-08	STEAP4	STEAP4 metalloreductase
79949	-3.4708	-1.9662	1.5047	4.8231	8.9372	0.00025069	0.0010439	PLEKHS1	pleckstrin homology domain containing S1
51411	-2.9517	-1.9652	0.98649	5.9481	25.442	7.8052e-10	9.2617e-09	BIN2	bridging integrator 2
283358	-2.2459	-1.9645	0.28144	5.9714	8.791	0.00028442	0.0011714	B4GALNT3	"beta-1,4-N-acetyl-galactosaminyltransferase 3"
147920	-2.1393	-1.9644	0.17484	2.7647	5.6629	0.0045423	0.01379	IGFL2	IGF like family member 2
9934	-3.5702	-1.9624	1.6078	3.9264	43.647	9.7226e-15	3.7058e-13	P2RY14	purinergic receptor P2Y14
7060	-6.2128	-1.9623	4.2504	3.9326	41.223	3.8594e-14	1.2352e-12	THBS4	thrombospondin 4
8832	-3.0035	-1.9597	1.0438	4.0358	23.222	3.6688e-09	3.8106e-08	CD84	CD84 molecule
3957	-3.6347	-1.9596	1.6751	2.3875	28.178	1.2278e-10	1.7352e-09	LGALS2	galectin 2
91653	-4.1428	-1.9555	2.1873	7.0997	87.204	1.4888e-23	1.4405e-20	BOC	"BOC cell adhesion associated, oncogene regulated"
79168	-2.782	-1.9553	0.8267	4.5881	15.389	1.2471e-06	8.1356e-06	LILRA6	leukocyte immunoglobulin like receptor A6
65055	-5.0352	-1.955	3.0802	4.4198	38.823	1.5639e-13	4.2031e-12	REEP1	receptor accessory protein 1
645811	-3.2595	-1.955	1.3044	2.2343	31.3	1.5987e-11	2.766e-10	CCDC154	coiled-coil domain containing 154
5475	-2.2111	-1.9542	0.25694	2.0708	21.099	1.6788e-08	1.5504e-07	PPEF1	protein phosphatase with EF-hand domain 1
9201	-4.6986	-1.9534	2.7452	4.5309	48.139	8.2399e-16	4.4481e-14	DCLK1	doublecortin like kinase 1
256236	-3.7858	-1.9529	1.833	5.3529	28.64	9.0384e-11	1.3097e-09	NAPSB	"napsin B aspartic peptidase, pseudogene"
81832	-2.2766	-1.9501	0.32649	1.3711	11.37	3.1971e-05	0.00015989	NETO1	neuropilin and tolloid like 1
3624	-2.1154	-1.9487	0.16667	5.9692	7.7155	0.0007261	0.002734	INHBA	inhibin subunit beta A
63934	-4.1397	-1.9486	2.1912	3.5704	21.519	1.2381e-08	1.1656e-07	ZNF667	zinc finger protein 667
8510	-3.7454	-1.9474	1.7979	6.1396	57.827	5.67e-18	7.0611e-16	MMP23B	matrix metallopeptidase 23B
51338	-3.089	-1.9473	1.1417	6.2315	18.378	1.2544e-07	9.8552e-07	MS4A4A	membrane spanning 4-domains A4A
3394	-3.6614	-1.9459	1.7155	6.3688	28.981	7.2164e-11	1.0591e-09	IRF8	interferon regulatory factor 8
64098	-3.3689	-1.9459	1.423	6.762	38.536	1.8529e-13	4.8452e-12	PARVG	parvin gamma
440823	-3.031	-1.9443	1.0867	6.52	26.223	4.5748e-10	5.6469e-09	MIAT	myocardial infarction associated transcript
404037	-3.1866	-1.9434	1.2432	1.7123	33.458	4.0745e-12	7.958e-11	HAPLN4	hyaluronan and proteoglycan link protein 4
2219	-4.163	-1.9433	2.2197	3.9159	39.179	1.2675e-13	3.5039e-12	FCN1	ficolin 1
53829	-2.9197	-1.9428	0.97692	4.1162	20.432	2.7295e-08	2.4245e-07	P2RY13	purinergic receptor P2Y13
114905	-4.6026	-1.9422	2.6604	3.8145	66.686	8.5461e-20	1.8858e-17	C1QTNF7	C1q and TNF related 7
221476	-6.1246	-1.9413	4.1833	3.1169	38.986	1.4199e-13	3.849e-12	PI16	peptidase inhibitor 16
93649	-5.0256	-1.941	3.0847	3.4728	45.34	3.787e-15	1.6482e-13	MYOCD	myocardin
1734	-2.4047	-1.9409	0.46388	6.6266	12.342	1.4338e-05	7.6675e-05	DIO2	iodothyronine deiodinase 2
2162	-3.6697	-1.9374	1.7323	7.5053	27.276	2.2435e-10	2.9925e-09	F13A1	coagulation factor XIII A chain
23743	-4.3655	-1.9355	2.43	3.2705	44.611	5.6732e-15	2.3093e-13	BHMT2	betaine--homocysteine S-methyltransferase 2
253827	-3.882	-1.9353	1.9468	7.9229	49.924	3.1822e-16	1.9717e-14	MSRB3	methionine sulfoxide reductase B3
219348	-4.6368	-1.9342	2.7026	4.2186	32.171	9.168e-12	1.6761e-10	PLAC9	placenta associated 9
57595	-4.2351	-1.934	2.3011	4.6098	40.806	4.9073e-14	1.5203e-12	PDZD4	PDZ domain containing 4
3662	-3.5659	-1.932	1.6339	4.7658	24.679	1.3222e-09	1.4982e-08	IRF4	interferon regulatory factor 4
23414	-4.119	-1.9308	2.1882	4.5149	39.27	1.2016e-13	3.3583e-12	ZFPM2	"zinc finger protein, FOG family member 2"
85407	-2.6899	-1.9307	0.75921	4.0694	19.059	7.5344e-08	6.1577e-07	NKD1	NKD inhibitor of WNT signaling pathway 1
9103	-3.0292	-1.9302	1.0991	4.3625	23.923	2.2403e-09	2.4208e-08	FCGR2C	Fc fragment of IgG receptor IIc (gene/pseudogene)
2786	-2.8124	-1.9302	0.88218	5.2241	7.3007	0.0010467	0.0037929	GNG4	G protein subunit gamma 4
3690	-2.9635	-1.9301	1.0334	5.4876	20.64	2.3447e-08	2.1081e-07	ITGB3	integrin subunit beta 3
79750	-4.0692	-1.9296	2.1396	2.1958	34.417	2.2425e-12	4.5938e-11	ZNF385D	zinc finger protein 385D
8522	-3.7334	-1.9293	1.8041	7.4282	48.74	5.9694e-16	3.3222e-14	GAS7	growth arrest specific 7
4283	-2.3298	-1.9275	0.40223	7.621	5.7053	0.0043708	0.013331	CXCL9	C-X-C motif chemokine ligand 9
79605	-2.1884	-1.9258	0.26266	5.3042	11.6	2.6411e-05	0.00013444	PGBD5	piggyBac transposable element derived 5
4145	-3.2032	-1.9256	1.2775	4.3339	20.574	2.4612e-08	2.2049e-07	MATK	megakaryocyte-associated tyrosine kinase
11309	-2.9816	-1.925	1.0566	8.0043	22.248	7.3337e-09	7.1884e-08	SLCO2B1	solute carrier organic anion transporter family member 2B1
27202	-2.7356	-1.9245	0.81111	2.0059	23.066	4.0963e-09	4.2163e-08	C5AR2	complement component 5a receptor 2
56521	-3.5297	-1.9226	1.6072	4.3249	32.804	6.1426e-12	1.1601e-10	DNAJC12	DnaJ heat shock protein family (Hsp40) member C12
4311	-1.9641	-1.92	0.044064	8.4725	6.607	0.0019399	0.0065452	MME	membrane metalloendopeptidase
5157	-3.722	-1.9191	1.8029	5.8201	36.29	7.1169e-13	1.6217e-11	PDGFRL	platelet derived growth factor receptor like
5996	-2.9485	-1.9187	1.0298	8.7016	19.053	7.5633e-08	6.1774e-07	RGS1	regulator of G protein signaling 1
10004	-3.0168	-1.9186	1.0981	4.6759	35.489	1.1595e-12	2.5453e-11	NAALADL1	N-acetylated alpha-linked acidic dipeptidase like 1
2487	-3.4842	-1.9173	1.5669	6.6532	52.253	9.4204e-17	6.8889e-15	FRZB	frizzled related protein
2123	-3.2281	-1.9155	1.3126	5.9603	30.191	3.2708e-11	5.2408e-10	EVI2A	ecotropic viral integration site 2A
10990	-3.3294	-1.9139	1.4155	4.6315	18.083	1.5677e-07	1.209e-06	LILRB5	leukocyte immunoglobulin like receptor B5
10288	-2.7125	-1.9129	0.79953	5.7811	14.158	3.3013e-06	1.9908e-05	LILRB2	leukocyte immunoglobulin like receptor B2
5973	-2.3775	-1.9124	0.4651	6.8003	20.672	2.29e-08	2.0633e-07	RENBP	renin binding protein
3687	-2.7674	-1.9076	0.85979	7.1899	29.073	6.7903e-11	1.0013e-09	ITGAX	integrin subunit alpha X
22795	-2.7498	-1.9062	0.84354	7.9401	39.782	8.904e-14	2.5746e-12	NID2	nidogen 2
57198	-3.3874	-1.9061	1.4813	7.9947	56.488	1.0996e-17	1.1822e-15	ATP8B2	ATPase phospholipid transporting 8B2
387104	-3.2436	-1.9052	1.3385	4.5171	26.422	3.9959e-10	4.9961e-09	SOGA3	SOGA family member 3
6876	-4.1718	-1.9012	2.2706	12.038	46.169	2.3996e-15	1.1179e-13	TAGLN	transgelin
775	-3.8931	-1.9008	1.9923	6.6931	76.759	1.0318e-21	4.635e-19	CACNA1C	calcium voltage-gated channel subunit alpha1 C
140766	-2.6443	-1.9007	0.74358	6.3922	31.647	1.2806e-11	2.2686e-10	ADAMTS14	ADAM metallopeptidase with thrombospondin type 1 motif 14
10235	-4.5346	-1.9002	2.6344	5.4159	66.836	7.9804e-20	1.7925e-17	RASGRP2	RAS guanyl releasing protein 2
56132	-2.6782	-1.8997	0.77852	3.9251	20.085	3.5209e-08	3.0669e-07	PCDHB3	protocadherin beta 3
10788	-3.2932	-1.8994	1.3939	6.0481	49.87	3.2748e-16	2.0192e-14	IQGAP2	IQ motif containing GTPase activating protein 2
388228	-2.0979	-1.8977	0.20028	7.4754	7.014	0.0013497	0.0047619	SBK1	SH3 domain binding kinase 1
56147	-2.2801	-1.8964	0.3837	2.1354	6.0558	0.003183	0.010064	PCDHA1	protocadherin alpha 1
56133	-1.8879	-1.896	-0.0081175	6.2533	11.807	2.2265e-05	0.00011473	PCDHB2	protocadherin beta 2
114784	-3.3564	-1.8936	1.4628	3.4469	44.999	4.5731e-15	1.9367e-13	CSMD2	CUB and Sushi multiple domains 2
26253	-3.0469	-1.8935	1.1534	3.3049	16.35	5.8969e-07	4.0843e-06	CLEC4E	C-type lectin domain family 4 member E
54866	-2.9613	-1.893	1.0684	2.8596	8.4291	0.00038918	0.0015599	PPP1R14D	protein phosphatase 1 regulatory inhibitor subunit 14D
951	-3.8273	-1.8918	1.9356	7.1825	39.181	1.2661e-13	3.5039e-12	CD37	CD37 molecule
5341	-2.9738	-1.8911	1.0827	7.0526	20.43	2.7342e-08	2.4253e-07	PLEK	pleckstrin
25999	-4.2066	-1.8904	2.3163	7.5913	76.926	9.6175e-22	4.6243e-19	CLIP3	CAP-Gly domain containing linker protein 3
10462	-3.8981	-1.8902	2.0079	4.3545	21.753	1.0457e-08	9.9795e-08	CLEC10A	C-type lectin domain containing 10A
6649	-3.9386	-1.89	2.0485	8.4071	36.698	5.562e-13	1.3076e-11	SOD3	superoxide dismutase 3
10267	-3.8613	-1.8896	1.9718	6.7593	22.7	5.3098e-09	5.3521e-08	RAMP1	receptor activity modifying protein 1
11185	-3.6868	-1.8882	1.7986	5.6456	56.873	9.0814e-18	1.0291e-15	INMT	indolethylamine N-methyltransferase
84968	-3.6221	-1.8869	1.7352	2.9043	24.483	1.515e-09	1.7014e-08	PNMA6A	PNMA family member 6A
23460	-3.1174	-1.8863	1.2311	4.7507	12.3	1.4834e-05	7.9229e-05	ABCA6	ATP binding cassette subfamily A member 6
2825	-2.9694	-1.8853	1.0841	3.1919	13.293	6.6126e-06	3.7567e-05	GPR1	G protein-coupled receptor 1
10350	-4.1712	-1.8848	2.2864	3.9655	31.136	1.7758e-11	3.0473e-10	ABCA9	ATP binding cassette subfamily A member 9
8470	-3.7022	-1.8845	1.8178	7.2872	29.881	4.0007e-11	6.2901e-10	SORBS2	sorbin and SH3 domain containing 2
6943	-4.0712	-1.8841	2.1871	5.6412	56.786	9.482e-18	1.0649e-15	TCF21	transcription factor 21
2209	-2.5352	-1.8839	0.65126	4.9889	12.994	8.4273e-06	4.7173e-05	FCGR1A	Fc fragment of IgG receptor Ia
1545	-3.7959	-1.8833	1.9125	6.9182	22.026	8.5932e-09	8.3142e-08	CYP1B1	cytochrome P450 family 1 subfamily B member 1
5159	-2.8955	-1.8828	1.0127	10.099	47.443	1.1995e-15	6.1835e-14	PDGFRB	platelet derived growth factor receptor beta
8532	-2.8284	-1.8824	0.94598	8.275	14.571	2.3777e-06	1.4675e-05	CPZ	carboxypeptidase Z
3101	-2.4831	-1.8819	0.6012	5.4163	11.905	2.054e-05	0.00010667	HK3	hexokinase 3
7481	-2.0508	-1.8805	0.17027	4.3389	6.1029	0.0030506	0.009697	WNT11	Wnt family member 11
55283	-1.2269	-1.8802	-0.65333	4.4778	5.1176	0.0074695	0.021165	MCOLN3	mucolipin 3
80704	-3.5472	-1.8799	1.6673	3.2971	19.274	6.415e-08	5.3119e-07	SLC19A3	solute carrier family 19 member 3
441027	-3.1191	-1.8786	1.2405	4.6943	31.584	1.3324e-11	2.3505e-10	TMEM150C	transmembrane protein 150C
1290	-2.6771	-1.8779	0.79913	10.913	28.869	7.7678e-11	1.1361e-09	COL5A2	collagen type V alpha 2 chain
84627	-2.9233	-1.8777	1.0456	6.6185	30.843	2.1449e-11	3.6117e-10	ZNF469	zinc finger protein 469
85409	-2.7756	-1.8766	0.89901	6.2352	11.816	2.21e-05	0.00011392	NKD2	NKD inhibitor of WNT signaling pathway 2
608	-3.998	-1.8755	2.1225	2.0969	29.301	5.8479e-11	8.767e-10	TNFRSF17	TNF receptor superfamily member 17
8786	-3.9618	-1.8746	2.0872	3.8127	24.79	1.2247e-09	1.3966e-08	RGS11	regulator of G protein signaling 11
114897	-2.9064	-1.8741	1.0323	8.4968	34.154	2.6405e-12	5.3655e-11	C1QTNF1	C1q and TNF related 1
53345	-2.9714	-1.8733	1.0981	2.2702	33.656	3.5995e-12	7.1187e-11	TM6SF2	transmembrane 6 superfamily member 2
115727	-3.0248	-1.8728	1.1521	3.43	29.155	6.4364e-11	9.558e-10	RASGRP4	RAS guanyl releasing protein 4
4332	-2.7052	-1.8721	0.83312	5.5962	17.094	3.3253e-07	2.4163e-06	MNDA	myeloid cell nuclear differentiation antigen
51050	-3.5407	-1.8711	1.6695	5.4306	16.985	3.6172e-07	2.5954e-06	PI15	peptidase inhibitor 15
4256	-4.059	-1.8706	2.1884	10.276	35.434	1.1992e-12	2.614e-11	MGP	matrix Gla protein
5733	-4.0063	-1.8702	2.1361	4.3798	21.766	1.036e-08	9.9095e-08	PTGER3	prostaglandin E receptor 3
9468	-3.503	-1.8702	1.6328	2.6742	20.286	3.0385e-08	2.6744e-07	PCYT1B	"phosphate cytidylyltransferase 1, choline, beta"
51285	-4.0515	-1.8688	2.1827	6.7906	85.989	2.3983e-23	2.011e-20	RASL12	RAS like family 12
201633	-2.9899	-1.8674	1.1224	5.1346	18.716	9.7362e-08	7.7902e-07	TIGIT	T cell immunoreceptor with Ig and ITIM domains
27181	-3.2387	-1.8672	1.3714	2.5107	23.21	3.6981e-09	3.8376e-08	SIGLEC8	sialic acid binding Ig like lectin 8
375484	-2.5006	-1.8665	0.6341	6.7482	16.405	5.6525e-07	3.9313e-06	SIMC1	SUMO interacting motifs containing 1
286097	-4.3387	-1.8658	2.4728	3.252	87.744	1.206e-23	1.2641e-20	MICU3	mitochondrial calcium uptake family member 3
56975	-3.1181	-1.8646	1.2535	8.3603	24.5	1.4969e-09	1.6841e-08	FAM20C	FAM20C golgi associated secretory pathway kinase
2239	-2.0077	-1.8645	0.14314	8.2091	18.395	1.2389e-07	9.7393e-07	GPC4	glypican 4
79974	-4.0276	-1.8634	2.1643	5.4351	45.864	2.8373e-15	1.2884e-13	CPED1	cadherin like and PC-esterase domain containing 1
84206	-2.4761	-1.8625	0.61361	5.5784	20.432	2.729e-08	2.4245e-07	MEX3B	mex-3 RNA binding family member B
26191	-3.0595	-1.8607	1.1988	4.5308	19.661	4.8164e-08	4.0712e-07	PTPN22	protein tyrosine phosphatase non-receptor type 22
23208	-3.6195	-1.86	1.7595	7.3917	79.57	3.1946e-22	1.8264e-19	SYT11	synaptotagmin 11
7306	-3.2116	-1.8597	1.3519	2.2608	16.724	4.4189e-07	3.1295e-06	TYRP1	tyrosinase related protein 1
57611	-3.6195	-1.8594	1.7601	3.2995	35.032	1.5351e-12	3.2505e-11	ISLR2	immunoglobulin superfamily containing leucine rich repeat 2
5376	-3.6198	-1.8592	1.7606	9.2634	53.191	5.8106e-17	4.7769e-15	PMP22	peripheral myelin protein 22
84106	-2.994	-1.8592	1.1348	3.776	33.93	3.0343e-12	6.087e-11	PRAM1	PML-RARA regulated adaptor molecule 1
5136	-4.0673	-1.857	2.2103	4.4791	54.786	2.5805e-17	2.3351e-15	PDE1A	phosphodiesterase 1A
7535	-3.4678	-1.857	1.6107	5.6591	32.206	8.9701e-12	1.6447e-10	ZAP70	zeta chain of T cell receptor associated protein kinase 70
3055	-2.4848	-1.8562	0.62862	7.1073	16.919	3.8035e-07	2.7182e-06	HCK	"HCK proto-oncogene, Src family tyrosine kinase"
115557	-3.4758	-1.8561	1.6197	7.8467	52.589	7.9183e-17	5.9733e-15	ARHGEF25	Rho guanine nucleotide exchange factor 25
399	-3.4811	-1.855	1.6261	5.2163	27.448	1.9994e-10	2.6783e-09	RHOH	ras homolog family member H
27287	-3.2013	-1.8535	1.3478	2.9072	33.151	4.94e-12	9.4719e-11	VENTX	VENT homeobox
7837	-2.9097	-1.8534	1.0563	9.6427	41.288	3.7167e-14	1.2018e-12	PXDN	peroxidasin
23089	-2.3029	-1.8526	0.45039	7.625	5.0533	0.0079231	0.02227	PEG10	paternally expressed 10
2259	-3.1235	-1.8516	1.2719	4.1741	25.755	6.2961e-10	7.6294e-09	FGF14	fibroblast growth factor 14
4050	-3.6251	-1.85	1.7752	6.4784	32.252	8.7105e-12	1.6041e-10	LTB	lymphotoxin beta
54504	-3.1549	-1.8486	1.3064	7.6135	22.666	5.4394e-09	5.4603e-08	CPVL	carboxypeptidase vitellogenic like
944	-3.7197	-1.8477	1.8719	2.8757	44.976	4.6316e-15	1.9475e-13	TNFSF8	TNF superfamily member 8
124460	-3.0108	-1.847	1.1638	4.0024	23.771	2.491e-09	2.678e-08	SNX20	sorting nexin 20
718	-3.4914	-1.8469	1.6445	11.399	18.79	9.2082e-08	7.3818e-07	C3	complement C3
10800	-3.1154	-1.8467	1.2687	3.2698	28.148	1.2525e-10	1.7661e-09	CYSLTR1	cysteinyl leukotriene receptor 1
84935	-3.5771	-1.846	1.7311	5.9082	30.677	2.387e-11	3.9662e-10	MEDAG	mesenteric estrogen dependent adipogenesis
633	-2.6385	-1.8452	0.79332	12.137	28.59	9.3433e-11	1.3508e-09	BGN	biglycan
25789	-4.1992	-1.8442	2.3551	1.9587	37.109	4.3397e-13	1.0299e-11	TMEM59L	transmembrane protein 59 like
913	-2.6517	-1.8431	0.80858	2.5872	14.947	1.7656e-06	1.1171e-05	CD1E	CD1e molecule
128611	-4.1262	-1.8424	2.2838	2.9097	38.395	2.0144e-13	5.2026e-12	ZNF831	zinc finger protein 831
8313	-3.2166	-1.8406	1.3761	6.7528	25.092	9.9358e-10	1.154e-08	AXIN2	axin 2
57419	-3.2486	-1.8404	1.4082	6.1979	25.215	9.1289e-10	1.0701e-08	SLC24A3	solute carrier family 24 member 3
6480	-3.5621	-1.84	1.7221	8.2624	44.828	5.0288e-15	2.0739e-13	ST6GAL1	"ST6 beta-galactoside alpha-2,6-sialyltransferase 1"
273	-3.8836	-1.8396	2.044	3.3772	52.51	8.2478e-17	6.1385e-15	AMPH	amphiphysin
23643	-3.0136	-1.8385	1.175	5.3784	28.066	1.3232e-10	1.8513e-09	LY96	lymphocyte antigen 96
64220	-2.5291	-1.8374	0.69171	6.8201	14.078	3.5207e-06	2.1087e-05	STRA6	signaling receptor and transporter of retinol STRA6
6403	-4.31	-1.8372	2.4728	5.2131	27.604	1.8013e-10	2.4388e-09	SELP	selectin P
164284	-3.2673	-1.8358	1.4316	3.6345	12.449	1.3138e-05	7.0892e-05	APCDD1L	APC down-regulated 1 like
1441	-2.2762	-1.8337	0.44249	6.81	12.148	1.6811e-05	8.873e-05	CSF3R	colony stimulating factor 3 receptor
3120	-2.2439	-1.8333	0.41059	5.6254	10.244	8.2151e-05	0.00037822	HLA-DQB2	"major histocompatibility complex, class II, DQ beta 2"
3738	-3.2572	-1.8329	1.4243	2.0876	26.663	3.3943e-10	4.3476e-09	KCNA3	potassium voltage-gated channel subfamily A member 3
4064	-3.1074	-1.8324	1.275	4.8449	26.368	4.1468e-10	5.154e-09	CD180	CD180 molecule
150372	-2.5333	-1.8321	0.70116	6.0648	20.555	2.4954e-08	2.2308e-07	NFAM1	NFAT activating protein with ITAM motif 1
89857	-3.2149	-1.832	1.3829	5.9112	44.991	4.5931e-15	1.9386e-13	KLHL6	kelch like family member 6
7130	-2.9208	-1.8307	1.0901	5.3102	13.842	4.2515e-06	2.5094e-05	TNFAIP6	TNF alpha induced protein 6
27240	-3.4845	-1.8304	1.6541	4.0193	23.259	3.5728e-09	3.7171e-08	SIT1	signaling threshold regulating transmembrane adaptor 1
91608	-2.4251	-1.8284	0.59661	4.7154	17.602	2.2564e-07	1.6884e-06	RASL10B	RAS like family 10 member B
2042	-3.7417	-1.8267	1.915	5.9472	54.957	2.368e-17	2.1741e-15	EPHA3	EPH receptor A3
57687	-3.886	-1.8266	2.0594	3.7134	49.945	3.148e-16	1.9602e-14	VAT1L	vesicle amine transport 1 like
3559	-2.8673	-1.8257	1.0416	4.8486	12.777	1.0051e-05	5.5384e-05	IL2RA	interleukin 2 receptor subunit alpha
85479	-2.54	-1.8248	0.7152	1.8059	16.574	4.9622e-07	3.4868e-06	DNAJC5B	DnaJ heat shock protein family (Hsp40) member C5 beta
940	-3.5808	-1.8237	1.7572	4.219	36.559	6.0499e-13	1.404e-11	CD28	CD28 molecule
1436	-2.5756	-1.8234	0.75225	8.4772	16.312	6.0714e-07	4.1891e-06	CSF1R	colony stimulating factor 1 receptor
59	-4.0759	-1.823	2.253	11.774	54.689	2.7109e-17	2.4356e-15	ACTA2	"actin alpha 2, smooth muscle"
5592	-3.7486	-1.823	1.9256	3.0985	39.18	1.2671e-13	3.5039e-12	PRKG1	protein kinase cGMP-dependent 1
2357	-2.8741	-1.8222	1.052	5.6338	15.565	1.0866e-06	7.1481e-06	FPR1	formyl peptide receptor 1
8534	-3.0006	-1.822	1.1785	5.368	40.829	4.8437e-14	1.5043e-12	CHST1	carbohydrate sulfotransferase 1
2348	-0.49907	-1.8219	-1.3228	2.7858	4.0369	0.020285	0.049901	FOLR1	folate receptor alpha
57338	-3.9055	-1.821	2.0845	2.2917	22.452	6.3371e-09	6.2862e-08	JPH3	junctophilin 3
8406	-4.0173	-1.8208	2.1965	6.8023	31.64	1.286e-11	2.275e-10	SRPX	sushi repeat containing protein X-linked
93099	-2.4345	-1.8202	0.61433	9.0885	5.7696	0.0041233	0.012656	DMKN	dermokine
221981	-3.5653	-1.8185	1.7468	4.1543	27.613	1.7897e-10	2.43e-09	THSD7A	thrombospondin type 1 domain containing 7A
2009	-3.2678	-1.8174	1.4503	7.2924	50.551	2.2871e-16	1.4828e-14	EML1	EMAP like 1
10219	-3.386	-1.8164	1.5697	3.1016	42.634	1.7222e-14	6.189e-13	KLRG1	killer cell lectin like receptor G1
11178	-2.7975	-1.8159	0.98163	6.8597	51.235	1.5989e-16	1.0812e-14	LZTS1	leucine zipper tumor suppressor 1
23704	-3.5168	-1.8157	1.7011	6.0229	34.254	2.4811e-12	5.0579e-11	KCNE4	potassium voltage-gated channel subfamily E regulatory subunit 4
1833	-2.1166	-1.8157	0.3009	1.4966	8.8282	0.00027542	0.0011369	EPYC	epiphycan
343637	-3.9	-1.8147	2.0853	3.6476	12.373	1.3973e-05	7.4947e-05	RSPO4	R-spondin 4
4118	-3.2691	-1.8136	1.4555	6.3632	6.7529	0.0017029	0.0058459	MAL	"mal, T cell differentiation protein"
23194	-3.4794	-1.8128	1.6666	6.425	86.056	2.3361e-23	2.011e-20	FBXL7	F-box and leucine rich repeat protein 7
117247	-2.0861	-1.8122	0.27383	4.4942	14.302	2.9435e-06	1.7868e-05	SLC16A10	solute carrier family 16 member 10
23601	-1.6667	-1.8121	-0.14536	4.6144	10.488	6.6875e-05	0.00031421	CLEC5A	C-type lectin domain containing 5A
654817	-3.76	-1.8112	1.9488	3.3853	24.782	1.231e-09	1.4025e-08	NCF1C	neutrophil cytosolic factor 1C pseudogene
2047	-3.0642	-1.811	1.2533	3.6654	19.86	4.1558e-08	3.5632e-07	EPHB1	EPH receptor B1
719	-2.5827	-1.8105	0.77214	6.3729	16.889	3.8908e-07	2.7775e-06	C3AR1	complement C3a receptor 1
11326	-2.8227	-1.81	1.0128	6.6584	11.563	2.7244e-05	0.00013801	VSIG4	V-set and immunoglobulin domain containing 4
11184	-3.6364	-1.8092	1.8272	5.969	39.027	1.3863e-13	3.7875e-12	MAP4K1	mitogen-activated protein kinase kinase kinase kinase 1
10580	-4.2689	-1.8067	2.4622	8.3413	49.559	3.8599e-16	2.301e-14	SORBS1	sorbin and SH3 domain containing 1
720	-3.8603	-1.8062	2.0541	10.069	26.623	3.487e-10	4.4527e-09	C4A	complement C4A (Rodgers blood group)
10875	-3.3362	-1.8055	1.5307	7.5708	28.597	9.2961e-11	1.3455e-09	FGL2	fibrinogen like 2
4325	-3.2196	-1.8048	1.4147	3.231	36.723	5.4785e-13	1.2904e-11	MMP16	matrix metallopeptidase 16
1292	-3.2237	-1.8037	1.4199	12.526	30.113	3.4404e-11	5.4847e-10	COL6A2	collagen type VI alpha 2 chain
5027	-3.3466	-1.8035	1.5431	3.1843	34.121	2.6952e-12	5.4673e-11	P2RX7	purinergic receptor P2X 7
51284	-3.284	-1.8034	1.4805	4.73	25.842	5.9337e-10	7.239e-09	TLR7	toll like receptor 7
10085	-3.1533	-1.8019	1.3513	4.6898	22.69	5.3473e-09	5.3806e-08	EDIL3	EGF like repeats and discoidin domains 3
3755	-2.3529	-1.8012	0.5517	7.7273	6.823	0.0015997	0.0055354	KCNG1	potassium voltage-gated channel modifier subfamily G member 1
2568	-2.9931	-1.7988	1.1943	3.9808	4.6735	0.011237	0.030092	GABRP	gamma-aminobutyric acid type A receptor subunit pi
6751	-3.4274	-1.7982	1.6292	2.1459	22.787	4.9926e-09	5.0521e-08	SSTR1	somatostatin receptor 1
713	-2.3794	-1.7969	0.58246	10.009	11.409	3.0959e-05	0.00015514	C1QB	complement C1q B chain
84446	-3.42	-1.7967	1.6233	5.0746	28.115	1.2807e-10	1.7979e-09	BRSK1	BR serine/threonine kinase 1
26032	-3.6109	-1.7962	1.8148	4.0161	32.692	6.5936e-12	1.2415e-10	SUSD5	sushi domain containing 5
1236	-3.2837	-1.7943	1.4894	6.8279	10.982	4.4172e-05	0.00021518	CCR7	C-C motif chemokine receptor 7
50937	-3.5307	-1.7937	1.737	5.9163	33.876	3.1388e-12	6.2765e-11	CDON	"cell adhesion associated, oncogene regulated"
1410	-3.6968	-1.793	1.9038	7.3505	29.455	5.2849e-11	8.0425e-10	CRYAB	crystallin alpha B
54900	-3.6384	-1.7924	1.8461	3.2499	32.79	6.2e-12	1.1692e-10	LAX1	lymphocyte transmembrane adaptor 1
151888	-3.5606	-1.7923	1.7683	2.3799	31.884	1.1004e-11	1.9744e-10	BTLA	B and T lymphocyte associated
6614	-2.6557	-1.7915	0.86425	6.8872	15.238	1.4035e-06	9.0671e-06	SIGLEC1	sialic acid binding Ig like lectin 1
5158	-3.0504	-1.7911	1.2593	4.064	20.252	3.1161e-08	2.7333e-07	PDE6B	phosphodiesterase 6B
5368	-4.4132	-1.7909	2.6223	2.053	52.713	7.4284e-17	5.7216e-15	PNOC	prepronociceptin
2995	-3.5011	-1.7909	1.7102	7.1869	50.411	2.4614e-16	1.5636e-14	GYPC	glycophorin C (Gerbich blood group)
9427	-3.3607	-1.7908	1.5699	2.9928	12.925	8.9114e-06	4.9596e-05	ECEL1	endothelin converting enzyme like 1
100130872	-2.9772	-1.7895	1.1877	3.543	29.454	5.2879e-11	8.0425e-10	LOC100130872	uncharacterized LOC100130872
11170	-4.2065	-1.789	2.4175	5.4588	37.807	2.8581e-13	7.1148e-12	FAM107A	family with sequence similarity 107 member A
79625	-3.9813	-1.7882	2.1931	3.2631	30.935	2.0215e-11	3.4382e-10	NDNF	neuron derived neurotrophic factor
221091	-4.0314	-1.7881	2.2433	4.5933	58	5.2064e-18	6.6148e-16	LRRN4CL	LRRN4 C-terminal like
55897	-1.6532	-1.7878	-0.13456	4.9156	5.5827	0.0048858	0.01466	MESP1	mesoderm posterior bHLH transcription factor 1
5999	-2.9829	-1.7862	1.1967	5.3569	22.247	7.3381e-09	7.1884e-08	RGS4	regulator of G protein signaling 4
3004	-3.3557	-1.7846	1.5711	3.563	24.378	1.63e-09	1.8159e-08	GZMM	granzyme M
26289	-2.9863	-1.783	1.2033	2.7254	17.143	3.2034e-07	2.3372e-06	AK5	adenylate kinase 5
5064	-4.0053	-1.7827	2.2226	6.8896	35.504	1.1488e-12	2.5261e-11	PALM	paralemmin
51308	-3.5956	-1.7826	1.813	5.4761	32.604	6.9689e-12	1.3071e-10	REEP2	receptor accessory protein 2
714	-2.3828	-1.7822	0.60058	9.7956	11.97	1.9459e-05	0.00010148	C1QC	complement C1q C chain
366	-2.1412	-1.7819	0.35924	4.86	8.3788	0.00040658	0.0016214	AQP9	aquaporin 9
6351	-2.185	-1.7816	0.40338	5.8715	9.7661	0.00012323	0.00054835	CCL4	C-C motif chemokine ligand 4
5739	-2.6541	-1.7814	0.87275	4.6582	39.432	1.0924e-13	3.0808e-12	PTGIR	prostaglandin I2 receptor
8633	-3.6993	-1.7797	1.9196	2.0804	53.312	5.4628e-17	4.5205e-15	UNC5C	unc-5 netrin receptor C
1536	-2.7841	-1.7793	1.0048	7.9748	17.015	3.5346e-07	2.5419e-06	CYBB	cytochrome b-245 beta chain
8728	-2.9212	-1.779	1.1422	8.348	19.7	4.6796e-08	3.961e-07	ADAM19	ADAM metallopeptidase domain 19
3908	-3.5854	-1.7774	1.808	7.4429	81.659	1.3572e-22	8.5356e-20	LAMA2	laminin subunit alpha 2
57167	-2.0844	-1.7763	0.30807	5.636	9.6321	0.00013814	0.00060773	SALL4	spalt like transcription factor 4
79987	-3.2803	-1.7759	1.5043	6.6554	36.645	5.74e-13	1.342e-11	SVEP1	"sushi, von Willebrand factor type A, EGF and pentraxin domain containing 1"
64231	-2.7204	-1.7747	0.94566	7.8828	19.547	5.2401e-08	4.4087e-07	MS4A6A	membrane spanning 4-domains A6A
781	-4.2018	-1.7739	2.4279	2.63	26.585	3.5775e-10	4.5407e-09	CACNA2D1	calcium voltage-gated channel auxiliary subunit alpha2delta 1
6402	-4.0138	-1.7724	2.2414	7.7144	21.354	1.395e-08	1.3045e-07	SELL	selectin L
1909	-2.8117	-1.7723	1.0394	7.0739	34.65	1.9418e-12	4.0304e-11	EDNRA	endothelin receptor type A
259232	-3.0905	-1.7718	1.3187	2.516	26.427	3.982e-10	4.9837e-09	NALCN	"sodium leak channel, non-selective"
1511	-4.9227	-1.7712	3.1514	2.8787	29.759	4.3325e-11	6.7527e-10	CTSG	cathepsin G
145741	-2.2425	-1.77	0.47251	4.5744	7.7153	0.0007262	0.002734	C2CD4A	C2 calcium dependent domain containing 4A
128434	-4.0805	-1.7693	2.3112	4.0904	20.073	3.5524e-08	3.0921e-07	VSTM2L	V-set and transmembrane domain containing 2 like
27239	-3.103	-1.7687	1.3342	4.752	44.394	6.4022e-15	2.5728e-13	GPR162	G protein-coupled receptor 162
5139	-3.1401	-1.7677	1.3724	3.3758	29.811	4.1884e-11	6.5525e-10	PDE3A	phosphodiesterase 3A
9890	-3.2174	-1.7672	1.4502	4.305	34.113	2.7092e-12	5.4785e-11	PLPPR4	phospholipid phosphatase related 4
653361	-3.4522	-1.7667	1.6856	5.2921	22.423	6.468e-09	6.4109e-08	NCF1	neutrophil cytosolic factor 1
941	-2.0419	-1.7661	0.27579	3.2802	12.783	9.9978e-06	5.513e-05	CD80	CD80 molecule
728	-2.526	-1.7647	0.76128	6.8205	20.734	2.1893e-08	1.9825e-07	C5AR1	complement C5a receptor 1
57569	-3.9336	-1.7645	2.1691	3.7303	53.452	5.086e-17	4.2959e-15	ARHGAP20	Rho GTPase activating protein 20
6504	-3.5786	-1.7634	1.8152	3.4773	26.642	3.4422e-10	4.3999e-09	SLAMF1	signaling lymphocytic activation molecule family member 1
5125	-3.0967	-1.7634	1.3333	4.7327	17.416	2.5995e-07	1.9301e-06	PCSK5	proprotein convertase subtilisin/kexin type 5
23533	-3.0274	-1.7625	1.2649	5.9502	35.149	1.4281e-12	3.055e-11	PIK3R5	phosphoinositide-3-kinase regulatory subunit 5
84102	-2.4233	-1.7618	0.6615	5.9611	14.639	2.2531e-06	1.394e-05	SLC41A2	solute carrier family 41 member 2
8787	-3.9381	-1.7617	2.1765	2.9782	43.355	1.1457e-14	4.3015e-13	RGS9	regulator of G protein signaling 9
2206	-4.2019	-1.7599	2.442	3.149	46.302	2.2311e-15	1.0432e-13	MS4A2	membrane spanning 4-domains A2
482	-3.8708	-1.7598	2.1109	4.2361	79.817	2.8846e-22	1.7277e-19	ATP1B2	ATPase Na+/K+ transporting subunit beta 2
974	-4.1056	-1.7587	2.347	5.4052	46.631	1.8638e-15	8.9818e-14	CD79B	CD79b molecule
94031	-2.9721	-1.7586	1.2135	8.9302	16.203	6.6111e-07	4.5341e-06	HTRA3	HtrA serine peptidase 3
1795	-2.6837	-1.7579	0.92576	6.0975	9.8299	0.00011672	0.00052342	DOCK3	dedicator of cytokinesis 3
5648	-4.7036	-1.7575	2.9461	3.3363	42.894	1.4868e-14	5.4364e-13	MASP1	mannan binding lectin serine peptidase 1
1303	-2.1269	-1.7575	0.36935	10.995	17.571	2.3116e-07	1.7276e-06	COL12A1	collagen type XII alpha 1 chain
58529	-2.8713	-1.754	1.1173	2.3785	19.974	3.8212e-08	3.2943e-07	MYOZ1	myozenin 1
6695	-2.624	-1.7533	0.87068	7.9413	12.444	1.3187e-05	7.1096e-05	SPOCK1	"SPARC (osteonectin), cwcv and kazal like domains proteoglycan 1"
9056	-2.3693	-1.7532	0.6161	7.0244	16.542	5.0846e-07	3.5649e-06	SLC7A7	solute carrier family 7 member 7
3249	-2.7611	-1.7521	1.0089	2.2303	10.54	6.3985e-05	0.00030199	HPN	hepsin
84628	-3.281	-1.7516	1.5294	3.8398	56.641	1.0191e-17	1.1146e-15	NTNG2	netrin G2
2350	-3.1246	-1.7503	1.3743	6.6166	21.239	1.5163e-08	1.4096e-07	FOLR2	folate receptor beta
388325	-3.0972	-1.7502	1.3471	2.5457	25.372	8.1922e-10	9.6843e-09	SCIMP	SLP adaptor and CSK interacting membrane protein
4481	-2.7021	-1.7497	0.95236	7.1112	19.405	5.8227e-08	4.8663e-07	MSR1	macrophage scavenger receptor 1
2326	-3.4617	-1.7483	1.7135	3.2032	15.062	1.6124e-06	1.0303e-05	FMO1	flavin containing dimethylaniline monoxygenase 1
6348	-1.976	-1.7475	0.22848	5.8614	9.3874	0.00017026	0.00073592	CCL3	C-C motif chemokine ligand 3
6866	-4.0276	-1.7472	2.2804	3.3862	6.9577	0.0014189	0.0049741	TAC3	tachykinin precursor 3
9450	-3.1606	-1.7469	1.4137	5.1824	27.653	1.7423e-10	2.3795e-09	LY86	lymphocyte antigen 86
79674	-2.7629	-1.7468	1.0161	3.3211	12.446	1.3165e-05	7.1008e-05	VEPH1	ventricular zone expressed PH domain containing 1
4222	-3.9614	-1.7452	2.2162	4.5707	40.364	6.3404e-14	1.9079e-12	MEOX1	mesenchyme homeobox 1
283174	-4.8007	-1.7431	3.0576	3.8355	46.981	1.5408e-15	7.6034e-14	MIR4697HG	MIR4697 host gene
1439	-2.8726	-1.7417	1.1309	7.1683	23.475	3.0676e-09	3.2396e-08	CSF2RB	colony stimulating factor 2 receptor subunit beta
3587	-3.052	-1.7409	1.311	7.4504	31.466	1.4376e-11	2.5078e-10	IL10RA	interleukin 10 receptor subunit alpha
3702	-3.77	-1.7397	2.0303	4.5846	24.37	1.6395e-09	1.8233e-08	ITK	IL2 inducible T cell kinase
55885	-4.9008	-1.7396	3.1613	4.84	31.804	1.1584e-11	2.0749e-10	LMO3	LIM domain only 3
3824	-2.3795	-1.7373	0.64218	3.4567	10.785	5.2119e-05	0.00024964	KLRD1	killer cell lectin like receptor D1
201191	-2.8218	-1.7369	1.0849	4.0455	37.573	3.2862e-13	8.0104e-12	SAMD14	sterile alpha motif domain containing 14
5133	-2.736	-1.7365	0.99948	4.1306	13.509	5.5554e-06	3.2068e-05	PDCD1	programmed cell death 1
9080	-2.0976	-1.7365	0.36118	4.3616	5.1105	0.0075188	0.02129	CLDN9	claudin 9
219623	-2.398	-1.7363	0.66171	3.8277	30.357	2.9367e-11	4.7538e-10	TMEM26	transmembrane protein 26
3748	-2.7224	-1.7361	0.98624	6.5127	17.916	1.7777e-07	1.3543e-06	KCNC3	potassium voltage-gated channel subfamily C member 3
56833	-2.2261	-1.7361	0.48996	7.3531	15.882	8.4815e-07	5.6927e-06	SLAMF8	SLAM family member 8
57501	-2.1019	-1.7361	0.36577	3.0472	11.79	2.2582e-05	0.00011622	KIAA1257	KIAA1257
51127	-1.5289	-1.736	-0.20701	5.4177	6.4378	0.0022573	0.0074815	TRIM17	tripartite motif containing 17
150365	-3.0512	-1.735	1.3163	4.3745	20.677	2.2828e-08	2.0583e-07	MEI1	meiotic double-stranded break formation protein 1
3316	-3.4067	-1.7346	1.6721	4.7156	51.819	1.1793e-16	8.2866e-15	HSPB2	heat shock protein family B (small) member 2
84929	-2.2052	-1.7344	0.47083	3.0353	10.715	5.5262e-05	0.00026359	FIBCD1	fibrinogen C domain containing 1
59084	-2.0058	-1.7344	0.27139	6.5107	7.9507	0.00059075	0.0022723	ENPP5	ectonucleotide pyrophosphatase/phosphodiesterase family member 5
23504	-3.622	-1.7339	1.8881	1.798	22.567	5.8372e-09	5.8177e-08	RIMBP2	RIMS binding protein 2
29995	-3.2744	-1.7332	1.5413	8.331	53.027	6.3231e-17	5.0982e-15	LMCD1	LIM and cysteine rich domains 1
80243	-3.4132	-1.7327	1.6805	2.5671	29.007	7.0933e-11	1.0423e-09	PREX2	"phosphatidylinositol-3,4,5-trisphosphate dependent Rac exchange factor 2"
3239	-3.214	-1.7327	1.4813	3.6421	9.2626	0.00018949	0.00081042	HOXD13	homeobox D13
4495	-1.1237	-1.7324	-0.60874	4.9601	4.9593	0.0086375	0.023993	MT1G	metallothionein 1G
640	-5.4877	-1.7322	3.7554	2.1486	50.871	1.934e-16	1.2771e-14	BLK	"BLK proto-oncogene, Src family tyrosine kinase"
56062	-3.6698	-1.7311	1.9388	2.1739	25.457	7.7248e-10	9.1836e-09	KLHL4	kelch like family member 4
10060	-3.4953	-1.7306	1.7647	5.5098	37.391	3.665e-13	8.865e-12	ABCC9	ATP binding cassette subfamily C member 9
80380	-2.1381	-1.7297	0.40841	4.8295	8.7471	0.00029541	0.0012135	PDCD1LG2	programmed cell death 1 ligand 2
3689	-2.6158	-1.7293	0.88651	9.0849	17.364	2.7057e-07	1.9995e-06	ITGB2	integrin subunit beta 2
6660	-3.4604	-1.7289	1.7315	1.8785	48.876	5.5523e-16	3.1317e-14	SOX5	SRY-box transcription factor 5
503538	-2.565	-1.7286	0.83644	4.6791	22.77	5.0545e-09	5.1106e-08	A1BG-AS1	A1BG antisense RNA 1
6688	-2.4076	-1.7274	0.68016	7.5928	19.709	4.649e-08	3.9404e-07	SPI1	Spi-1 proto-oncogene
10335	-3.6994	-1.7272	1.9723	7.89	70.965	1.254e-20	3.5847e-18	MRVI1	murine retrovirus integration site 1 homolog
4131	-3.4701	-1.726	1.7441	8.7157	40.515	5.8086e-14	1.769e-12	MAP1B	microtubule associated protein 1B
6262	-4.4468	-1.7256	2.7212	3.7421	46.1	2.4917e-15	1.1438e-13	RYR2	ryanodine receptor 2
128344	-2.694	-1.7254	0.96863	5.6512	12.244	1.5541e-05	8.2651e-05	PIFO	primary cilia formation
23500	-3.2807	-1.7241	1.5566	6.5249	60.792	1.3444e-18	1.9437e-16	DAAM2	dishevelled associated activator of morphogenesis 2
126306	-3.3372	-1.7229	1.6143	3.1173	13.36	6.2652e-06	3.5837e-05	JSRP1	junctional sarcoplasmic reticulum protein 1
187	-2.8134	-1.7187	1.0947	7.7621	35.568	1.105e-12	2.4427e-11	APLNR	apelin receptor
196740	-3.2732	-1.7178	1.5554	6.873	65.33	1.5915e-19	3.1278e-17	VSTM4	V-set and transmembrane domain containing 4
81285	-3.46	-1.7158	1.7441	1.9686	31.003	1.9343e-11	3.3011e-10	OR51E2	olfactory receptor family 51 subfamily E member 2
57158	-3.6855	-1.7157	1.9698	6.5538	23.434	3.1593e-09	3.3198e-08	JPH2	junctophilin 2
2018	-4.0369	-1.7144	2.3225	4.5418	11.372	3.1922e-05	0.00015971	EMX2	empty spiracles homeobox 2
10993	-2.4856	-1.7131	0.77251	5.9942	18.051	1.6052e-07	1.2364e-06	SDS	serine dehydratase
126668	-3.7553	-1.7124	2.0429	2.3987	43.075	1.3422e-14	4.9362e-13	TDRD10	tudor domain containing 10
199	-2.4631	-1.7122	0.75092	7.4734	16.314	6.0655e-07	4.1873e-06	AIF1	allograft inflammatory factor 1
25878	-2.3394	-1.7104	0.62901	9.9299	15.439	1.1993e-06	7.8362e-06	MXRA5	matrix remodeling associated 5
10734	-3.6211	-1.7098	1.9113	4.6813	24.529	1.4676e-09	1.6526e-08	STAG3	stromal antigen 3
3240	-2.5212	-1.7096	0.81169	2.0107	6.4375	0.0022581	0.0074819	HP	haptoglobin
65012	-3.3868	-1.7091	1.6777	3.3115	31.577	1.3391e-11	2.3591e-10	SLC26A10	solute carrier family 26 member 10
115908	-2.9667	-1.7091	1.2575	8.8495	18.013	1.6521e-07	1.2663e-06	CTHRC1	collagen triple helix repeat containing 1
10699	-2.5431	-1.7084	0.83473	3.4957	29.089	6.7223e-11	9.9357e-10	CORIN	"corin, serine peptidase"
4638	-4.0034	-1.7081	2.2954	9.9539	45.909	2.7676e-15	1.2613e-13	MYLK	myosin light chain kinase
6783	-4.0834	-1.7078	2.3756	3.63	12.341	1.4352e-05	7.6716e-05	SULT1E1	sulfotransferase family 1E member 1
948	-1.9903	-1.7061	0.2842	7.6165	6.5892	0.001971	0.0066429	CD36	CD36 molecule
3903	-2.5925	-1.706	0.88653	7.2276	19.19	6.8288e-08	5.6212e-07	LAIR1	leukocyte associated immunoglobulin like receptor 1
27306	-3.329	-1.7057	1.6232	2.9206	33.21	4.7602e-12	9.155e-11	HPGDS	hematopoietic prostaglandin D synthase
9839	-3.2544	-1.7044	1.5499	7.7249	58.351	4.3834e-18	5.6259e-16	ZEB2	zinc finger E-box binding homeobox 2
969	-3.0335	-1.7037	1.3298	5.6893	17.06	3.414e-07	2.4681e-06	CD69	CD69 molecule
401612	-2.6157	-1.7032	0.91249	3.3259	27.016	2.6738e-10	3.5179e-09	SLC25A53	solute carrier family 25 member 53
57412	-2.5955	-1.7028	0.8927	5.8698	13.001	8.3807e-06	4.6933e-05	AS3MT	arsenite methyltransferase
342527	-4.1128	-1.7026	2.4101	3.8759	26.613	3.5101e-10	4.4687e-09	SMTNL2	smoothelin like 2
4135	-3.5372	-1.7024	1.8348	4.774	38.788	1.5961e-13	4.2625e-12	MAP6	microtubule associated protein 6
3426	-3.1314	-1.7023	1.4291	7.4325	34.541	2.0777e-12	4.2982e-11	CFI	complement factor I
93166	-4.0661	-1.7019	2.3642	4.4414	54.354	3.2119e-17	2.845e-15	PRDM6	PR/SET domain 6
389558	-4.2955	-1.7015	2.594	2.0671	42.301	2.0816e-14	7.3134e-13	FAM180A	family with sequence similarity 180 member A
10398	-3.9512	-1.7	2.2512	11.494	48.13	8.2785e-16	4.4499e-14	MYL9	myosin light chain 9
7940	-2.4712	-1.6996	0.77159	5.8684	19.204	6.7603e-08	5.5795e-07	LST1	leukocyte specific transcript 1
744	-2.8631	-1.6995	1.1635	4.9111	8.9542	0.00024703	0.0010309	MPPED2	metallophosphoesterase domain containing 2
1240	-2.7131	-1.6994	1.0137	6.5253	18.166	1.4721e-07	1.1387e-06	CMKLR1	chemerin chemokine-like receptor 1
4360	-3.0514	-1.6991	1.3523	6.7756	14.973	1.73e-06	1.0962e-05	MRC1	mannose receptor C-type 1
5241	-3.7272	-1.699	2.0281	3.5032	37.325	3.8122e-13	9.2034e-12	PGR	progesterone receptor
27334	-3.4263	-1.699	1.7272	2.7939	25.107	9.8364e-10	1.1456e-08	P2RY10	P2Y receptor family member 10
389643	-2.8951	-1.6983	1.1968	1.8756	20.308	2.9892e-08	2.6385e-07	NUGGC	"nuclear GTPase, germinal center associated"
100049587	-2.6469	-1.6962	0.95066	4.5814	8.9394	0.00025021	0.0010424	SIGLEC14	sialic acid binding Ig like lectin 14
5346	-3.0976	-1.6957	1.4019	3.4027	12.398	1.3694e-05	7.3547e-05	PLIN1	perilipin 1
1470	-3.015	-1.6955	1.3195	2.3766	17.633	2.2036e-07	1.6518e-06	CST2	cystatin SA
4058	-2.6187	-1.695	0.92372	3.3227	9.1481	0.00020906	0.00088448	LTK	leukocyte receptor tyrosine kinase
6916	-2.5939	-1.6948	0.89904	6.2916	17.425	2.5825e-07	1.9186e-06	TBXAS1	thromboxane A synthase 1
80144	-2.224	-1.6939	0.53014	7.4356	9.5244	0.00015144	0.00066112	FRAS1	Fraser extracellular matrix complex subunit 1
10391	-2.6084	-1.6938	0.91467	4.4657	19.404	5.827e-08	4.8667e-07	CORO2B	coronin 2B
1880	-3.183	-1.6936	1.4894	6.3853	27.456	1.9882e-10	2.666e-09	GPR183	G protein-coupled receptor 183
23475	-2.9618	-1.6935	1.2683	7.9527	17.997	1.6721e-07	1.2801e-06	QPRT	quinolinate phosphoribosyltransferase
30835	-3.0165	-1.6931	1.3233	5.7558	13.74	4.614e-06	2.6993e-05	CD209	CD209 molecule
3683	-3.0898	-1.6928	1.397	6.9093	21.548	1.2127e-08	1.146e-07	ITGAL	integrin subunit alpha L
911	-3.229	-1.6908	1.5382	3.3563	18.024	1.6383e-07	1.2581e-06	CD1C	CD1c molecule
9369	-3.039	-1.6902	1.3488	5.3894	9.0794	0.0002218	0.00093366	NRXN3	neurexin 3
349136	-2.8617	-1.6897	1.172	3.9338	20.298	3.0118e-08	2.6547e-07	WDR86	WD repeat domain 86
7148	-4.5276	-1.6896	2.838	7.4007	35.08	1.49e-12	3.1658e-11	TNXB	tenascin XB
9900	-2.4286	-1.689	0.73962	6.921	15.209	1.4361e-06	9.2539e-06	SV2A	synaptic vesicle glycoprotein 2A
3782	-2.9952	-1.688	1.3072	3.5266	30.369	2.9129e-11	4.7275e-10	KCNN3	potassium calcium-activated channel subfamily N member 3
3766	-2.4137	-1.6868	0.7269	3.05	14.796	1.9892e-06	1.2403e-05	KCNJ10	potassium inwardly rectifying channel subfamily J member 10
153020	-2.073	-1.6861	0.38683	5.6535	16.116	7.0688e-07	4.8243e-06	RASGEF1B	RasGEF domain family member 1B
2847	-2.6103	-1.6857	0.92465	2.1082	22.682	5.3792e-09	5.4085e-08	MCHR1	melanin concentrating hormone receptor 1
284217	-2.791	-1.6851	1.1058	5.0692	7.7194	0.00072361	0.0027266	LAMA1	laminin subunit alpha 1
5199	-3.6906	-1.6845	2.0061	4.3409	50.262	2.6629e-16	1.6831e-14	CFP	complement factor properdin
8516	-4.3554	-1.6844	2.6709	3.2426	30.964	1.9844e-11	3.382e-10	ITGA8	integrin subunit alpha 8
148252	-4.8152	-1.684	3.1312	4.0533	26.412	4.0245e-10	5.0268e-09	DIRAS1	DIRAS family GTPase 1
963	-2.8071	-1.6833	1.1238	7.9996	19.652	4.8485e-08	4.0957e-07	CD53	CD53 molecule
202309	-3.9271	-1.6829	2.2442	2.8752	48.034	8.7174e-16	4.6265e-14	GAPT	"GRB2 binding adaptor protein, transmembrane"
6299	-2.4135	-1.6826	0.73094	3.1238	15.276	1.3629e-06	8.8133e-06	SALL1	spalt like transcription factor 1
1879	-3.5952	-1.6823	1.9129	5.8978	75.18	2.016e-21	7.0436e-19	EBF1	EBF transcription factor 1
169792	-2.2864	-1.681	0.60539	6.6363	24.201	1.8445e-09	2.0262e-08	GLIS3	GLIS family zinc finger 3
80150	-2.2837	-1.6804	0.60325	6.2208	12.569	1.191e-05	6.4763e-05	ASRGL1	asparaginase and isoaspartyl peptidase 1
6003	-3.3757	-1.6792	1.6965	1.3446	23.235	3.6342e-09	3.7778e-08	RGS13	regulator of G protein signaling 13
165904	-2.7789	-1.6787	1.1002	2.7823	12.931	8.8688e-06	4.9403e-05	XIRP1	xin actin binding repeat containing 1
60468	-3.4749	-1.6785	1.7964	4.674	26.744	3.2121e-10	4.1353e-09	BACH2	BTB domain and CNC homolog 2
5947	-2.4703	-1.6784	0.79183	8.042	12.18	1.638e-05	8.6747e-05	RBP1	retinol binding protein 1
2246	-2.2137	-1.6781	0.53561	4.3437	19.328	6.1659e-08	5.1259e-07	FGF1	fibroblast growth factor 1
64005	-2.7411	-1.678	1.0631	6.4719	18.223	1.41e-07	1.0948e-06	MYO1G	myosin IG
3680	-3.3187	-1.6766	1.642	4.9835	34.103	2.7248e-12	5.5013e-11	ITGA9	integrin subunit alpha 9
91461	-4.7577	-1.6763	3.0814	5.4179	29.498	5.1381e-11	7.8718e-10	PKDCC	"protein kinase domain containing, cytoplasmic"
6296	-3.4436	-1.6761	1.7675	5.8475	13.539	5.4216e-06	3.1324e-05	ACSM3	acyl-CoA synthetase medium chain family member 3
221662	-4.327	-1.6754	2.6516	3.2196	37.833	2.8142e-13	7.0232e-12	RBM24	RNA binding motif protein 24
139716	-2.944	-1.6739	1.2701	5.0917	48.111	8.366e-16	4.4778e-14	GAB3	GRB2 associated binding protein 3
54768	-2.7613	-1.6734	1.088	3.7197	14.942	1.7724e-06	1.1198e-05	HYDIN	HYDIN axonemal central pair apparatus protein
7253	-1.9463	-1.6731	0.27316	1.0851	13.586	5.22e-06	3.0271e-05	TSHR	thyroid stimulating hormone receptor
919	-3.013	-1.6726	1.3404	5.6641	26.835	3.0204e-10	3.9246e-09	CD247	CD247 molecule
149111	-1.9174	-1.6703	0.24702	4.7453	10.445	6.9358e-05	0.00032479	CNIH3	cornichon family AMPA receptor auxiliary protein 3
51268	-3.0074	-1.669	1.3384	3.1672	30.263	3.1208e-11	5.026e-10	PIPOX	pipecolic acid and sarcosine oxidase
10320	-3.271	-1.6688	1.6022	6.4691	29.609	4.7772e-11	7.3817e-10	IKZF1	IKAROS family zinc finger 1
926	-3.1827	-1.6682	1.5144	4.9114	12.671	1.0955e-05	5.9936e-05	CD8B	CD8b molecule
2628	-3.2428	-1.6673	1.5755	7.9973	15.449	1.1896e-06	7.7809e-06	GATM	glycine amidinotransferase
1493	-2.6064	-1.6673	0.93909	4.6995	12.797	9.8863e-06	5.4587e-05	CTLA4	cytotoxic T-lymphocyte associated protein 4
2115	-2.6549	-1.6667	0.98827	6.2287	39.116	1.3153e-13	3.6123e-12	ETV1	ETS variant transcription factor 1
3117	-2.796	-1.6658	1.1302	8.9084	12.466	1.2953e-05	6.9982e-05	HLA-DQA1	"major histocompatibility complex, class II, DQ alpha 1"
2674	-4.9696	-1.6648	3.3049	3.8935	39.01	1.4004e-13	3.8125e-12	GFRA1	GDNF family receptor alpha 1
219972	-3.0478	-1.6648	1.3829	7.634	27.038	2.635e-10	3.4704e-09	MPEG1	macrophage expressed 1
654816	-3.4125	-1.6644	1.7481	3.2456	23.563	2.884e-09	3.0715e-08	NCF1B	neutrophil cytosolic factor 1B pseudogene
923	-2.9811	-1.6643	1.3168	6.0521	23.881	2.3072e-09	2.4888e-08	CD6	CD6 molecule
2199	-3.491	-1.6634	1.8276	9.1203	27.563	1.8505e-10	2.4974e-09	FBLN2	fibulin 2
57713	-2.9917	-1.6629	1.3289	3.76	26.848	2.9944e-10	3.899e-09	SFMBT2	Scm like with four mbt domains 2
64221	-2.5686	-1.6611	0.90749	5.9984	18.009	1.6578e-07	1.2699e-06	ROBO3	roundabout guidance receptor 3
2735	-3.8537	-1.6595	2.1942	3.5167	47.022	1.5069e-15	7.4915e-14	GLI1	GLI family zinc finger 1
6092	-2.7909	-1.6588	1.1321	3.2506	12.585	1.1751e-05	6.4e-05	ROBO2	roundabout guidance receptor 2
8622	-2.5095	-1.6587	0.85082	4.5714	19.174	6.9136e-08	5.6799e-07	PDE8B	phosphodiesterase 8B
441631	-3.2492	-1.6567	1.5925	6.0545	40.443	6.0587e-14	1.8407e-12	TSPAN11	tetraspanin 11
91133	-3.0077	-1.6566	1.3511	3.9128	12.777	1.0053e-05	5.5384e-05	L3MBTL4	L3MBTL histone methyl-lysine binding protein 4
54753	-2.5191	-1.6564	0.86262	7.4713	18.461	1.179e-07	9.3094e-07	ZNF853	zinc finger protein 853
50846	-3.5449	-1.6556	1.8893	1.6804	59.716	2.2561e-18	3.1184e-16	DHH	desert hedgehog signaling molecule
1776	-3.2683	-1.6551	1.6132	2.9494	16.083	7.2525e-07	4.9389e-06	DNASE1L3	deoxyribonuclease 1 like 3
4886	-3.4863	-1.6549	1.8314	3.4864	22.598	5.7095e-09	5.7041e-08	NPY1R	neuropeptide Y receptor Y1
148979	-3.4798	-1.6543	1.8255	2.813	31.099	1.8188e-11	3.1167e-10	GLIS1	GLIS family zinc finger 1
712	-2.3706	-1.6542	0.71641	10.072	11.186	3.7258e-05	0.00018385	C1QA	complement C1q A chain
3781	-3.2428	-1.654	1.5888	3.1674	29.445	5.3214e-11	8.0641e-10	KCNN2	potassium calcium-activated channel subfamily N member 2
11174	-2.8706	-1.654	1.2166	4.4864	30.352	2.9461e-11	4.763e-10	ADAMTS6	ADAM metallopeptidase with thrombospondin type 1 motif 6
316	-5.3253	-1.6535	3.6718	3.8685	37.733	2.9869e-13	7.3954e-12	AOX1	aldehyde oxidase 1
4692	-2.8295	-1.653	1.1765	7.6445	25.753	6.3061e-10	7.6341e-09	NDN	"necdin, MAGE family member"
5924	-2.7175	-1.6527	1.0648	4.8261	39.025	1.3882e-13	3.7875e-12	RASGRF2	Ras protein specific guanine nucleotide releasing factor 2
2615	-2.9206	-1.6525	1.2681	8.6342	48.568	6.546e-16	3.5954e-14	LRRC32	leucine rich repeat containing 32
2867	-1.999	-1.6525	0.34657	3.3516	6.7529	0.0017029	0.0058459	FFAR2	free fatty acid receptor 2
5627	-2.7527	-1.6519	1.1009	7.6165	47.299	1.2964e-15	6.6018e-14	PROS1	protein S
55713	-3.0426	-1.6512	1.3914	5.0421	11.936	2.002e-05	0.00010418	ZNF334	zinc finger protein 334
64333	-3.0833	-1.6508	1.4325	6.3936	23.286	3.506e-09	3.6536e-08	ARHGAP9	Rho GTPase activating protein 9
7292	-2.6574	-1.6498	1.0076	5.1346	29.445	5.3191e-11	8.0641e-10	TNFSF4	TNF superfamily member 4
163933	-3.4703	-1.6487	1.8216	2.4689	38.365	2.0506e-13	5.2855e-12	FAM43B	family with sequence similarity 43 member B
154075	-3.4349	-1.6477	1.7872	2.711	25.711	6.4907e-10	7.8274e-09	SAMD3	sterile alpha motif domain containing 3
8630	-3.7569	-1.6476	2.1093	5.6474	48.086	8.4777e-16	4.5183e-14	HSD17B6	hydroxysteroid 17-beta dehydrogenase 6
399948	-2.9864	-1.6472	1.3392	6.1936	7.9357	0.00059856	0.0022995	COLCA1	colorectal cancer associated 1
30817	-1.3943	-1.6455	-0.25115	7.056	14.453	2.6116e-06	1.5977e-05	ADGRE2	adhesion G protein-coupled receptor E2
78989	-3.1995	-1.6449	1.5546	4.2611	23.197	3.7336e-09	3.8638e-08	COLEC11	collectin subfamily member 11
146760	-2.8132	-1.6448	1.1684	3.9254	9.3325	0.00017847	0.00076743	RTN4RL1	reticulon 4 receptor like 1
2213	-2.996	-1.6445	1.3515	5.8473	19.845	4.2031e-08	3.5988e-07	FCGR2B	Fc fragment of IgG receptor IIb
683	-2.6427	-1.644	0.99871	6.2131	16.627	4.7599e-07	3.3578e-06	BST1	bone marrow stromal cell antigen 1
7052	-2.8886	-1.6423	1.2463	11.413	17.229	2.9993e-07	2.192e-06	TGM2	transglutaminase 2
2676	-4.681	-1.6417	3.0393	3.5728	30.499	2.6775e-11	4.408e-10	GFRA3	GDNF family receptor alpha 3
146850	-2.6765	-1.6403	1.0363	4.0795	33.017	5.3729e-12	1.0224e-10	PIK3R6	phosphoinositide-3-kinase regulatory subunit 6
27180	-2.2147	-1.6401	0.57464	3.9023	11.834	2.1767e-05	0.00011248	SIGLEC9	sialic acid binding Ig like lectin 9
25900	-2.9578	-1.6398	1.318	6.5243	55.389	1.9048e-17	1.8572e-15	IFFO1	intermediate filament family orphan 1
11025	-2.3421	-1.6395	0.70259	5.2377	15.077	1.5931e-06	1.0192e-05	LILRB3	leukocyte immunoglobulin like receptor B3
2273	-4.5597	-1.6388	2.9209	8.4091	40.958	4.4954e-14	1.4118e-12	FHL1	four and a half LIM domains 1
9956	-3.4975	-1.6385	1.859	3.0752	33.254	4.6314e-12	8.9483e-11	HS3ST2	heparan sulfate-glucosamine 3-sulfotransferase 2
84966	-3.2646	-1.6379	1.6266	3.2239	17.257	2.9351e-07	2.1576e-06	IGSF21	immunoglobin superfamily member 21
4130	-3.4201	-1.6377	1.7824	7.3698	51.791	1.197e-16	8.3645e-15	MAP1A	microtubule associated protein 1A
1757	-2.9552	-1.637	1.3182	4.1792	31.55	1.3617e-11	2.3955e-10	SARDH	sarcosine dehydrogenase
268	-0.53998	-1.6369	-1.0969	3.6055	4.9521	0.0086945	0.02412	AMH	anti-Mullerian hormone
945	-2.6234	-1.6367	0.98675	4.1626	19.267	6.4524e-08	5.3359e-07	CD33	CD33 molecule
222389	-3.0712	-1.6366	1.4346	6.5412	15.549	1.1003e-06	7.2269e-06	BEND7	BEN domain containing 7
28954	-3.4193	-1.6352	1.7841	3.3873	40.438	6.0762e-14	1.8416e-12	REM1	RRAD and GEM like GTPase 1
23148	-3.3489	-1.6346	1.7144	5.3403	37.009	4.6089e-13	1.0917e-11	NACAD	NAC alpha domain containing
27147	-3.0707	-1.6341	1.4366	6.7252	44.465	6.1513e-15	2.4958e-13	DENND2A	DENN domain containing 2A
2294	-3.781	-1.6337	2.1473	6.9959	65.909	1.2194e-19	2.5144e-17	FOXF1	forkhead box F1
9734	-2.6553	-1.6331	1.0222	5.5537	14.919	1.805e-06	1.1363e-05	HDAC9	histone deacetylase 9
1296	-3.1298	-1.6327	1.4971	7.4407	31.456	1.4467e-11	2.5203e-10	COL8A2	collagen type VIII alpha 2 chain
8395	-3.1605	-1.6316	1.5289	4.0709	16.333	5.975e-07	4.1293e-06	PIP5K1B	phosphatidylinositol-4-phosphate 5-kinase type 1 beta
7227	-3.0792	-1.6316	1.4476	6.5679	19.863	4.1482e-08	3.5591e-07	TRPS1	transcriptional repressor GATA binding 1
12	-3.339	-1.6314	1.7076	6.659	7.9122	0.00061097	0.0023429	SERPINA3	serpin family A member 3
241	-2.2789	-1.6312	0.64767	6.8192	11.35	3.2506e-05	0.00016231	ALOX5AP	arachidonate 5-lipoxygenase activating protein
50507	-2.1869	-1.6306	0.55637	4.8663	22.602	5.6941e-09	5.6978e-08	NOX4	NADPH oxidase 4
10537	-2.643	-1.6305	1.0125	7.717	6.1613	0.0028943	0.0092468	UBD	ubiquitin D
4015	-2.4984	-1.6296	0.8688	7.7077	21.274	1.4787e-08	1.3767e-07	LOX	lysyl oxidase
57631	-3.3614	-1.6294	1.732	5.0446	31.513	1.3952e-11	2.4491e-10	LRCH2	leucine rich repeats and calponin homology domain containing 2
1305	-2.2035	-1.6271	0.57639	5.2301	17.747	2.0212e-07	1.5214e-06	COL13A1	collagen type XIII alpha 1 chain
171024	-4.6756	-1.6259	3.0497	8.4498	40.833	4.8322e-14	1.5043e-12	SYNPO2	synaptopodin 2
54549	-3.301	-1.6258	1.6753	4.7685	17.33	2.7765e-07	2.0471e-06	SDK2	sidekick cell adhesion molecule 2
54039	-3.7368	-1.6255	2.1113	3.0418	37.181	4.1579e-13	9.9615e-12	PCBP3	poly(rC) binding protein 3
5142	-3.1978	-1.6253	1.5725	6.7813	30.36	2.9301e-11	4.7493e-10	PDE4B	phosphodiesterase 4B
916	-3.0591	-1.6247	1.4343	6.73	19.161	6.9804e-08	5.7273e-07	CD3E	CD3e molecule
5118	-3.0824	-1.6239	1.4585	9.6222	47.23	1.346e-15	6.8158e-14	PCOLCE	procollagen C-endopeptidase enhancer
54328	-2.7061	-1.6234	1.0827	3.4827	18.05	1.607e-07	1.237e-06	GPR173	G protein-coupled receptor 173
27063	-1.8511	-1.6232	0.22786	1.8143	6.3075	0.0025375	0.0082449	ANKRD1	ankyrin repeat domain 1
27128	-2.6249	-1.6228	1.0021	6.9533	20.09	3.508e-08	3.0577e-07	CYTH4	cytohesin 4
8418	-2.8495	-1.6222	1.2272	5.6952	26.338	4.23e-10	5.2471e-09	CMAHP	"cytidine monophospho-N-acetylneuraminic acid hydroxylase, pseudogene"
50509	-2.1007	-1.6221	0.47866	8.2078	13.721	4.6859e-06	2.7376e-05	COL5A3	collagen type V alpha 3 chain
55679	-3.6993	-1.6219	2.0774	8.0146	76.851	9.9265e-22	4.6243e-19	LIMS2	LIM zinc finger domain containing 2
84814	-3.6892	-1.6219	2.0673	4.1715	41.788	2.7902e-14	9.3338e-13	PLPP7	phospholipid phosphatase 7 (inactive)
27036	-2.609	-1.6215	0.98742	3.7825	13.905	4.0417e-06	2.3923e-05	SIGLEC7	sialic acid binding Ig like lectin 7
3937	-2.3779	-1.6215	0.7564	7.1613	20.272	3.0686e-08	2.6935e-07	LCP2	lymphocyte cytosolic protein 2
1036	-4.1716	-1.6198	2.5518	2.6232	26.442	3.9426e-10	4.9393e-09	CDO1	cysteine dioxygenase type 1
4773	-2.7326	-1.6198	1.1128	3.5569	13.1	7.7336e-06	4.3523e-05	NFATC2	nuclear factor of activated T cells 2
3990	-1.9789	-1.6196	0.35929	4.3366	4.8335	0.0096967	0.026485	LIPC	"lipase C, hepatic type"
2534	-2.6051	-1.6195	0.98565	8.7118	44.862	4.9328e-15	2.0409e-13	FYN	"FYN proto-oncogene, Src family tyrosine kinase"
83872	-3.1972	-1.6191	1.5782	5.6472	26.153	4.8003e-10	5.9137e-09	HMCN1	hemicentin 1
144195	-2.5166	-1.6187	0.8979	3.425	14.681	2.1787e-06	1.3526e-05	SLC2A14	solute carrier family 2 member 14
333	-2.9017	-1.6182	1.2834	5.1394	12.142	1.6898e-05	8.9087e-05	APLP1	amyloid beta precursor like protein 1
126669	-3.0921	-1.618	1.4741	5.6988	50.733	2.0791e-16	1.355e-14	SHE	Src homology 2 domain containing E
55084	-3.8048	-1.6176	2.1872	5.5091	74.492	2.7059e-21	8.7267e-19	SOBP	sine oculis binding protein homolog
55083	-2.2297	-1.6167	0.613	7.1606	17.096	3.3204e-07	2.4142e-06	KIF26B	kinesin family member 26B
2124	-3.0447	-1.6164	1.4283	6.4806	23.587	2.8363e-09	3.0285e-08	EVI2B	ecotropic viral integration site 2B
57484	-3.6393	-1.616	2.0233	3.4547	35.931	8.8557e-13	1.9749e-11	RNF150	ring finger protein 150
8013	-3.5127	-1.6158	1.8969	6.3384	29.741	4.3823e-11	6.8159e-10	NR4A3	nuclear receptor subfamily 4 group A member 3
79827	-2.7843	-1.6155	1.1688	5.6459	9.2991	0.00018365	0.00078756	CLMP	CXADR like membrane protein
167838	-3.7356	-1.6154	2.1201	3.2325	49.07	5.0058e-16	2.8882e-14	TXLNB	taxilin beta
4068	-3.3932	-1.6154	1.7778	3.7741	19.774	4.4302e-08	3.7727e-07	SH2D1A	SH2 domain containing 1A
8912	-3.9445	-1.6144	2.3301	7.3609	48.953	5.3294e-16	3.0332e-14	CACNA1H	calcium voltage-gated channel subunit alpha1 H
117248	-3.7556	-1.6138	2.1418	4.5634	46.428	2.0826e-15	9.8176e-14	GALNT15	polypeptide N-acetylgalactosaminyltransferase 15
11259	-3.3004	-1.6138	1.6866	8.7188	55.267	2.0251e-17	1.9444e-15	FILIP1L	filamin A interacting protein 1 like
8501	-2.6375	-1.6134	1.0241	6.6272	20.991	1.8159e-08	1.6636e-07	SLC43A1	solute carrier family 43 member 1
10231	-3.168	-1.6127	1.5553	7.2739	40.395	6.2283e-14	1.8832e-12	RCAN2	regulator of calcineurin 2
374403	-3.3059	-1.6125	1.6934	5.7565	26.451	3.9179e-10	4.9181e-09	TBC1D10C	TBC1 domain family member 10C
57471	-2.6953	-1.6124	1.0828	2.8726	23.445	3.1331e-09	3.2977e-08	ERMN	ermin
2207	-2.1541	-1.6118	0.54223	7.7657	12.499	1.2608e-05	6.8269e-05	FCER1G	Fc fragment of IgE receptor Ig
914	-2.9129	-1.6117	1.3012	6.3822	16.183	6.7142e-07	4.5997e-06	CD2	CD2 molecule
54440	-2.963	-1.6114	1.3516	6.8729	22.691	5.3433e-09	5.3806e-08	SASH3	SAM and SH3 domain containing 3
225	-3.4044	-1.6112	1.7933	2.1297	31.171	1.7367e-11	2.9883e-10	ABCD2	ATP binding cassette subfamily D member 2
10290	-4.3776	-1.611	2.7666	6.7817	30.062	3.5562e-11	5.6549e-10	SPEG	striated muscle enriched protein kinase
341640	-3.6731	-1.611	2.062	5.1534	7.3311	0.0010189	0.0037018	FREM2	FRAS1 related extracellular matrix 2
25854	-3.9232	-1.6097	2.3135	5.0944	20.491	2.6153e-08	2.3314e-07	FAM149A	family with sequence similarity 149 member A
6928	-4.303	-1.6092	2.6938	5.4755	9.9583	0.00010465	0.00047382	HNF1B	HNF1 homeobox B
26507	-4.4502	-1.6091	2.8411	2.5823	35.323	1.2839e-12	2.7748e-11	CNNM1	cyclin and CBS domain divalent metal cation transport mediator 1
64092	-2.7011	-1.6075	1.0936	6.0544	17.415	2.6023e-07	1.9311e-06	SAMSN1	"SAM domain, SH3 domain and nuclear localization signals 1"
63976	-4.0149	-1.6071	2.4078	3.4097	29.467	5.2427e-11	8.0028e-10	PRDM16	PR/SET domain 16
7070	-2.6853	-1.6066	1.0787	10.659	38.251	2.1934e-13	5.6189e-12	THY1	Thy-1 cell surface antigen
7305	-2.251	-1.6057	0.6453	8.4327	16.249	6.3772e-07	4.3856e-06	TYROBP	transmembrane immune signaling adaptor TYROBP
3481	-3.1848	-1.6055	1.5793	11.793	4.811	0.0098992	0.026927	IGF2	insulin like growth factor 2
6324	-3.0757	-1.6053	1.4703	5.5621	28.839	7.9256e-11	1.1565e-09	SCN1B	sodium voltage-gated channel beta subunit 1
4914	-3.0888	-1.6051	1.4837	1.6938	25.392	8.0818e-10	9.5719e-09	NTRK1	neurotrophic receptor tyrosine kinase 1
23025	-3.2775	-1.605	1.6725	3.0003	21.509	1.247e-08	1.1731e-07	UNC13A	unc-13 homolog A
6515	-2.4232	-1.6049	0.81835	9.1589	15.724	9.5939e-07	6.3814e-06	SLC2A3	solute carrier family 2 member 3
5732	-3.1265	-1.6043	1.5222	4.5032	35.344	1.2669e-12	2.7426e-11	PTGER2	prostaglandin E receptor 2
340075	-2.4891	-1.604	0.88508	5.7068	7.1278	0.0012199	0.0043456	ARSI	arylsulfatase family member I
285671	-3.1797	-1.6036	1.5761	4.4647	36.021	8.3832e-13	1.8796e-11	RNF180	ring finger protein 180
167681	-4.051	-1.6033	2.4476	2.1256	62.772	5.2452e-19	8.3512e-17	PRSS35	serine protease 35
57333	-2.8273	-1.6031	1.2242	8.8622	29.977	3.7592e-11	5.9327e-10	RCN3	reticulocalbin 3
9590	-3.0685	-1.6025	1.466	8.9201	25.99	5.3621e-10	6.548e-09	AKAP12	A-kinase anchoring protein 12
8642	-3.3184	-1.6023	1.7161	8.2987	99.134	1.69e-25	1.0628e-21	DCHS1	dachsous cadherin-related 1
55026	-3.2213	-1.6021	1.6192	2.9286	28.186	1.2215e-10	1.7282e-09	TMEM255A	transmembrane protein 255A
5742	-3.7237	-1.6019	2.1218	8.1435	21.16	1.6061e-08	1.4898e-07	PTGS1	prostaglandin-endoperoxide synthase 1
149628	-3.3834	-1.6011	1.7823	3.0129	19.958	3.8671e-08	3.3316e-07	PYHIN1	pyrin and HIN domain family member 1
1044	-2.2891	-1.6004	0.68872	2.1046	15.005	1.686e-06	1.0711e-05	CDX1	caudal type homeobox 1
126	-4.3042	-1.6001	2.7042	3.6738	12.086	1.7694e-05	9.3e-05	ADH1C	"alcohol dehydrogenase 1C (class I), gamma polypeptide"
5745	-3.9619	-1.6	2.3619	3.1792	51.55	1.3565e-16	9.3238e-15	PTH1R	parathyroid hormone 1 receptor
84969	-2.5722	-1.5994	0.97287	5.9567	23.125	3.9286e-09	4.0503e-08	TOX2	TOX high mobility group box family member 2
2210	-2.137	-1.5994	0.53759	5.0855	11.664	2.5063e-05	0.00012789	FCGR1B	Fc fragment of IgG receptor Ib
2918	-1.1764	-1.5994	-0.42295	1.9333	7.9757	0.00057795	0.0022317	GRM8	glutamate metabotropic receptor 8
221061	-3.3291	-1.5993	1.7298	7.1521	30.221	3.2066e-11	5.151e-10	FAM171A1	family with sequence similarity 171 member A1
10261	-2.1611	-1.5993	0.56186	4.8541	12.054	1.8166e-05	9.5243e-05	IGSF6	immunoglobulin superfamily member 6
6935	-3.3643	-1.5978	1.7664	7.7908	96.93	3.7639e-25	1.1836e-21	ZEB1	zinc finger E-box binding homeobox 1
64407	-2.7486	-1.5971	1.1514	3.3274	22.131	7.9699e-09	7.7589e-08	RGS18	regulator of G protein signaling 18
51085	-1.8297	-1.5969	0.23283	3.596	5.2308	0.0067343	0.019374	MLXIPL	MLX interacting protein like
124602	-4.0803	-1.5968	2.4835	2.4891	37.637	3.1631e-13	7.7424e-12	KIF19	kinesin family member 19
151126	-2.8957	-1.5961	1.2996	2.0046	12.388	1.3812e-05	7.4116e-05	ZNF385B	zinc finger protein 385B
547	-4.863	-1.5958	3.2672	3.0559	16.45	5.4573e-07	3.8092e-06	KIF1A	kinesin family member 1A
4778	-1.9153	-1.5957	0.31964	3.1672	6.4791	0.0021752	0.0072401	NFE2	"nuclear factor, erythroid 2"
2892	-3.1804	-1.5941	1.5863	1.6362	31.382	1.5165e-11	2.6346e-10	GRIA3	glutamate ionotropic receptor AMPA type subunit 3
54209	-2.0736	-1.594	0.47961	6.3299	12.947	8.7493e-06	4.8802e-05	TREM2	triggering receptor expressed on myeloid cells 2
140597	-5.261	-1.5938	3.6671	2.8096	53.059	6.2197e-17	5.0472e-15	TCEAL2	transcription elongation factor A like 2
57124	-2.9186	-1.5933	1.3253	9.0564	38.527	1.8629e-13	4.8613e-12	CD248	CD248 molecule
152789	-3.1693	-1.5908	1.5785	2.6807	17.397	2.6391e-07	1.9538e-06	JAKMIP1	janus kinase and microtubule interacting protein 1
91607	-2.4098	-1.5906	0.8192	8.2392	18.263	1.3681e-07	1.0675e-06	SLFN11	schlafen family member 11
25960	-3.1447	-1.5903	1.5544	9.1345	69.255	2.6793e-20	7.0209e-18	ADGRA2	adhesion G protein-coupled receptor A2
4500	-2.6997	-1.5903	1.1094	3.6915	10.816	5.0755e-05	0.00024422	MT1L	"metallothionein 1L, pseudogene"
414332	-4.9243	-1.5889	3.3354	1.9242	83.242	7.1584e-23	5.2964e-20	LCN10	lipocalin 10
4908	-2.9272	-1.5887	1.3385	2.2459	21.722	1.0697e-08	1.0178e-07	NTF3	neurotrophin 3
2121	-2.8772	-1.5885	1.2887	7.3562	24.496	1.5016e-09	1.6878e-08	EVC	EvC ciliary complex subunit 1
6004	-1.8692	-1.5876	0.28168	9.2844	14.241	3.0892e-06	1.8708e-05	RGS16	regulator of G protein signaling 16
2139	-2.9679	-1.5856	1.3823	7.1619	8.2527	0.00045377	0.0017937	EYA2	EYA transcriptional coactivator and phosphatase 2
4613	-2.5206	-1.5852	0.93539	5.1978	5.562	0.0049787	0.014913	MYCN	"MYCN proto-oncogene, bHLH transcription factor"
91319	-2.5873	-1.585	1.0022	7.1666	26.378	4.1179e-10	5.1231e-09	DERL3	derlin 3
51744	-1.8985	-1.5849	0.31363	3.7027	5.9302	0.0035654	0.011117	CD244	CD244 molecule
9457	-3.6972	-1.5847	2.1125	2.7624	45.473	3.5185e-15	1.542e-13	FHL5	four and a half LIM domains 5
91179	-2.939	-1.5845	1.3545	7.0429	40.628	5.4416e-14	1.6653e-12	SCARF2	scavenger receptor class F member 2
55509	-2.4877	-1.5837	0.904	4.249	19.358	6.0275e-08	5.0142e-07	BATF3	basic leucine zipper ATF-like transcription factor 3
10562	-4.1298	-1.583	2.5468	4.2559	8.1381	0.00050146	0.0019637	OLFM4	olfactomedin 4
5577	-2.7883	-1.583	1.2053	7.0165	25.13	9.6754e-10	1.1289e-08	PRKAR2B	protein kinase cAMP-dependent type II regulatory subunit beta
7512	-5.4559	-1.5804	3.8755	2.2149	57.524	6.5799e-18	7.8078e-16	XPNPEP2	X-prolyl aminopeptidase 2
2857	-2.5798	-1.58	0.99981	4.9847	18.468	1.1726e-07	9.2642e-07	GPR34	G protein-coupled receptor 34
9402	-3.2975	-1.5785	1.719	3.4291	27.784	1.5965e-10	2.1994e-09	GRAP2	GRB2 related adaptor protein 2
79805	-2.5427	-1.5782	0.96449	5.9509	15.819	8.908e-07	5.9503e-06	VASH2	vasohibin 2
79442	-4.4694	-1.5779	2.8915	2.0661	52.446	8.5251e-17	6.3076e-15	LRRC2	leucine rich repeat containing 2
5270	-3.1408	-1.5772	1.5635	8.2184	14.47	2.5748e-06	1.5782e-05	SERPINE2	serpin family E member 2
29851	-2.608	-1.5772	1.0308	3.8523	12.275	1.5146e-05	8.0722e-05	ICOS	inducible T cell costimulator
8972	-1.1394	-1.5772	-0.43781	2.6464	4.0433	0.020164	0.049633	MGAM	maltase-glucoamylase
3036	-3.2183	-1.5771	1.6412	2.7296	15.466	1.1742e-06	7.6844e-06	HAS1	hyaluronan synthase 1
149837	-3.0254	-1.5771	1.4483	3.6619	29.403	5.4674e-11	8.2556e-10	LINC00654	long intergenic non-protein coding RNA 654
7852	-3.1612	-1.5766	1.5847	9.0504	44.73	5.3101e-15	2.1827e-13	CXCR4	C-X-C motif chemokine receptor 4
9865	-2.8328	-1.5764	1.2564	5.522	31.893	1.0944e-11	1.9694e-10	TRIL	TLR4 interactor with leucine rich repeats
54587	-2.9245	-1.5759	1.3486	9.4593	30.934	2.0228e-11	3.4382e-10	MXRA8	matrix remodeling associated 8
63910	-2.6306	-1.5746	1.056	6.0715	24.416	1.5876e-09	1.775e-08	SLC17A9	solute carrier family 17 member 9
56099	-3.0543	-1.5733	1.481	4.2827	24.215	1.8258e-09	2.0092e-08	PCDHGB7	"protocadherin gamma subfamily B, 7"
4345	-3.0441	-1.5724	1.4717	6.816	29.498	5.1371e-11	7.8718e-10	CD200	CD200 molecule
3223	-1.9718	-1.5723	0.39958	5.0634	6.6512	0.0018648	0.006317	HOXC6	homeobox C6
63895	-3.1666	-1.5721	1.5944	4.6821	26.472	3.8634e-10	4.8545e-09	PIEZO2	piezo type mechanosensitive ion channel component 2
22871	-3.3959	-1.5719	1.8241	2.718	20.033	3.659e-08	3.1718e-07	NLGN1	neuroligin 1
83716	-2.9669	-1.5719	1.3951	9.5038	36.357	6.8352e-13	1.5746e-11	CRISPLD2	cysteine rich secretory protein LCCL domain containing 2
79883	-2.252	-1.571	0.681	5.9792	15.665	1.0045e-06	6.6604e-06	PODNL1	podocan like 1
284379	-4.0943	-1.5685	2.5257	4.1149	7.4241	0.00093852	0.0034416	LOC284379	solute carrier family 7 member 3 pseudogene
25928	-2.4844	-1.5674	0.91708	1.8404	7.8917	0.00062207	0.0023797	SOSTDC1	sclerostin domain containing 1
79838	-1.4183	-1.5657	-0.14741	5.9287	4.8488	0.0095605	0.026142	TMC5	transmembrane channel like 5
8910	-2.5549	-1.5656	0.98926	7.6809	16.185	6.7005e-07	4.5929e-06	SGCE	sarcoglycan epsilon
4487	-2.7424	-1.5651	1.1773	5.8031	25.527	7.3645e-10	8.8136e-09	MSX1	msh homeobox 1
7409	-2.7639	-1.5648	1.1991	6.5148	17.248	2.9563e-07	2.1669e-06	VAV1	vav guanine nucleotide exchange factor 1
220108	-3.3967	-1.5644	1.8324	3.4751	43.799	8.9293e-15	3.4664e-13	FAM124A	family with sequence similarity 124 member A
6752	-2.9342	-1.5644	1.3698	3.786	24.066	2.0261e-09	2.2045e-08	SSTR2	somatostatin receptor 2
2687	-2.5281	-1.564	0.96419	8.369	30.004	3.6918e-11	5.841e-10	GGT5	gamma-glutamyltransferase 5
5008	-1.9863	-1.5636	0.42271	5.0283	14.828	1.9397e-06	1.2144e-05	OSM	oncostatin M
9496	-4.4751	-1.5634	2.9117	3.6736	35.468	1.1743e-12	2.5687e-11	TBX4	T-box transcription factor 4
8477	-2.6005	-1.5609	1.0395	4.4209	19.649	4.859e-08	4.1018e-07	GPR65	G protein-coupled receptor 65
4915	-4.1977	-1.5608	2.6369	4.8469	23.001	4.2893e-09	4.4041e-08	NTRK2	neurotrophic receptor tyrosine kinase 2
84460	-3.4471	-1.5603	1.8868	5.6737	25.721	6.4457e-10	7.788e-09	ZMAT1	zinc finger matrin-type 1
84519	-2.0974	-1.5593	0.53806	4.5567	22.7	5.3104e-09	5.3521e-08	ACRBP	acrosin binding protein
5031	-1.3954	-1.559	-0.1636	6.7088	5.971	0.0034362	0.010778	P2RY6	pyrimidinergic receptor P2Y6
81793	-3.7808	-1.5586	2.2222	2.6618	26.242	4.5158e-10	5.585e-09	TLR10	toll like receptor 10
26022	-2.0163	-1.5586	0.45767	9.03	15.909	8.3076e-07	5.5849e-06	TMEM98	transmembrane protein 98
11341	-5.5083	-1.5579	3.9504	2.1766	39.2	1.2522e-13	3.4846e-12	SCRG1	stimulator of chondrogenesis 1
80310	-2.6248	-1.5579	1.0669	6.5559	24.831	1.1897e-09	1.3616e-08	PDGFD	platelet derived growth factor D
3820	-3.6369	-1.5573	2.0795	3.3786	22.84	4.8084e-09	4.8853e-08	KLRB1	killer cell lectin like receptor B1
7704	-3.7748	-1.5566	2.2182	2.3017	22.069	8.3359e-09	8.0839e-08	ZBTB16	zinc finger and BTB domain containing 16
150244	-2.5768	-1.556	1.0208	3.007	8.3094	0.0004319	0.0017137	ZDHHC8P1	ZDHHC8 pseudogene 1
29993	-2.3109	-1.5559	0.75505	5.2368	8.937	0.00025073	0.0010439	PACSIN1	protein kinase C and casein kinase substrate in neurons 1
85443	-2.0181	-1.5559	0.46216	3.4617	12.292	1.4936e-05	7.9708e-05	DCLK3	doublecortin like kinase 3
6506	-3.544	-1.5558	1.9883	2.5485	33.809	3.2726e-12	6.5028e-11	SLC1A2	solute carrier family 1 member 2
6331	-1.9597	-1.5557	0.40399	4.6415	4.0652	0.019757	0.048851	SCN5A	sodium voltage-gated channel alpha subunit 5
6546	-2.7254	-1.5548	1.1707	7.1894	29.138	6.5062e-11	9.6276e-10	SLC8A1	solute carrier family 8 member A1
27233	-3.5022	-1.5541	1.9481	1.9955	45.276	3.9224e-15	1.6896e-13	SULT1C4	sulfotransferase family 1C member 4
56129	-2.2756	-1.5535	0.72202	5.2259	16.148	6.896e-07	4.7191e-06	PCDHB7	protocadherin beta 7
9912	-2.1662	-1.5528	0.61334	5.826	17.888	1.8158e-07	1.3785e-06	ARHGAP44	Rho GTPase activating protein 44
2205	-2.7773	-1.5523	1.225	3.1321	10.389	7.2685e-05	0.00033886	FCER1A	Fc fragment of IgE receptor Ia
5915	-2.691	-1.5522	1.1388	6.1174	24.248	1.7848e-09	1.9693e-08	RARB	retinoic acid receptor beta
6039	-2.5559	-1.5514	1.0045	6.5267	19.27	6.4366e-08	5.3263e-07	RNASE6	ribonuclease A family member k6
94030	-3.4618	-1.5503	1.9115	4.2069	34.019	2.8706e-12	5.7769e-11	LRRC4B	leucine rich repeat containing 4B
7802	-2.7472	-1.5477	1.1995	5.4866	11.277	3.4558e-05	0.00017167	DNALI1	dynein axonemal light intermediate chain 1
1286	-3.6154	-1.5476	2.0678	5.0095	26.844	3.002e-10	3.9047e-09	COL4A4	collagen type IV alpha 4 chain
116	-4.8877	-1.5468	3.3409	2.6015	59.723	2.2486e-18	3.1184e-16	ADCYAP1	adenylate cyclase activating polypeptide 1
7043	-3.1769	-1.5462	1.6307	8.0211	40.271	6.6947e-14	2.0002e-12	TGFB3	transforming growth factor beta 3
375704	-1.8729	-1.5458	0.32713	3.4817	6.6149	0.0019263	0.0065078	ENHO	energy homeostasis associated
89795	-3.6203	-1.5454	2.0749	3.9916	28.12	1.2759e-10	1.7931e-09	NAV3	neuron navigator 3
729993	-3.0112	-1.5452	1.4659	1.7876	10.253	8.1563e-05	0.00037579	SHISA9	shisa family member 9
5764	-3.9833	-1.544	2.4392	7.6712	13.433	5.9048e-06	3.3929e-05	PTN	pleiotrophin
55068	-3.3417	-1.5434	1.7984	4.534	28.131	1.2665e-10	1.7838e-09	ENOX1	ecto-NOX disulfide-thiol exchanger 1
10536	-2.5385	-1.5428	0.99568	8.645	21.268	1.4845e-08	1.3811e-07	P3H3	prolyl 3-hydroxylase 3
26018	-2.8479	-1.5421	1.3058	8.0605	19.201	6.7749e-08	5.5842e-07	LRIG1	leucine rich repeats and immunoglobulin like domains 1
154796	-2.2334	-1.5418	0.6916	7.0583	7.7009	0.00073549	0.0027615	AMOT	angiomotin
166614	-3.2692	-1.5415	1.7278	5.6945	37.513	3.4069e-13	8.2725e-12	DCLK2	doublecortin like kinase 2
26508	-2.4418	-1.5411	0.90067	7.7601	39.959	8.0278e-14	2.3647e-12	HEYL	hes related family bHLH transcription factor with YRPW motif like
8875	-3.0127	-1.5408	1.4719	3.6905	16.778	4.2391e-07	3.009e-06	VNN2	vanin 2
2	-3.2468	-1.5401	1.7066	12.465	53.366	5.3137e-17	4.4557e-15	A2M	alpha-2-macroglobulin
597	-2.2402	-1.5401	0.70011	5.274	9.9363	0.00010662	0.00048171	BCL2A1	BCL2 related protein A1
57188	-4.6064	-1.5397	3.0667	3.3326	38.304	2.1255e-13	5.4673e-12	ADAMTSL3	ADAMTS like 3
2784	-2.3971	-1.5392	0.85786	3.8647	22.527	6.0076e-09	5.9782e-08	GNB3	G protein subunit beta 3
930	-5.6341	-1.539	4.0951	2.7222	52.558	8.0474e-17	6.025e-15	CD19	CD19 molecule
158866	-3.8514	-1.5388	2.3126	2.6254	26.903	2.8843e-10	3.7673e-09	ZDHHC15	zinc finger DHHC-type palmitoyltransferase 15
4081	-2.0665	-1.5385	0.52807	2.3721	6.9726	0.0014003	0.0049211	MAB21L1	mab-21 like 1
9122	-2.894	-1.5384	1.3556	4.7117	24.232	1.8048e-09	1.9896e-08	SLC16A4	solute carrier family 16 member 4
26960	-3.2002	-1.5374	1.6627	5.5849	14.857	1.8954e-06	1.1885e-05	NBEA	neurobeachin
7434	-4.9231	-1.5371	3.386	2.0531	64.709	2.1207e-19	3.8106e-17	VIPR2	vasoactive intestinal peptide receptor 2
5778	-2.7205	-1.5367	1.1838	6.3579	17.934	1.7543e-07	1.3373e-06	PTPN7	protein tyrosine phosphatase non-receptor type 7
3270	-2.9894	-1.5359	1.4535	3.0939	23.845	2.365e-09	2.549e-08	HRC	histidine rich calcium binding protein
9935	-2.0105	-1.5358	0.4747	8.8992	23.356	3.3375e-09	3.4924e-08	MAFB	MAF bZIP transcription factor B
56144	-3.7004	-1.5351	2.1653	2.7099	17.177	3.1218e-07	2.2803e-06	PCDHA4	protocadherin alpha 4
4496	-0.067854	-1.5351	-1.4672	2.275	5.3218	0.0061971	0.018023	MT1H	metallothionein 1H
284367	-3.8266	-1.5335	2.2931	1.5423	65.518	1.4593e-19	2.9134e-17	SIGLEC17P	"sialic acid binding Ig like lectin 17, pseudogene"
347746	-2.2809	-1.5333	0.74763	4.8991	13.814	4.3494e-06	2.5612e-05	PWARSN	"Prader Willi/Angelman region RNA, SNRPN neighbor"
6925	-2.6958	-1.5331	1.1627	8.8369	52.191	9.7266e-17	7.0717e-15	TCF4	transcription factor 4
387914	-2.8394	-1.5325	1.3069	5.3902	8.224	0.00046527	0.0018334	SHISA2	shisa family member 2
6641	-2.5497	-1.5317	1.0181	7.1371	24.096	1.9841e-09	2.1633e-08	SNTB1	syntrophin beta 1
80129	-2.7078	-1.5308	1.1771	3.4697	30.818	2.1789e-11	3.6639e-10	CCDC170	coiled-coil domain containing 170
23090	-3.321	-1.5302	1.7909	5.9326	31.78	1.1762e-11	2.0985e-10	ZNF423	zinc finger protein 423
6693	-2.6986	-1.5292	1.1694	5.8045	21.539	1.2205e-08	1.1517e-07	SPN	sialophorin
3131	-4.706	-1.5273	3.1787	3.6605	52.413	8.6706e-17	6.3777e-15	HLF	"HLF transcription factor, PAR bZIP family member"
3381	-0.9317	-1.526	-0.59426	2.7755	5.2934	0.0063598	0.018424	IBSP	integrin binding sialoprotein
6999	-1.761	-1.5255	0.23552	5.8958	10.365	7.4201e-05	0.00034541	TDO2	"tryptophan 2,3-dioxygenase"
120939	-1.5319	-1.5253	0.0066239	4.2751	4.2904	0.016021	0.04087	TMEM52B	transmembrane protein 52B
9744	-3.1009	-1.5246	1.5762	6.2912	25.011	1.0506e-09	1.2146e-08	ACAP1	"ArfGAP with coiled-coil, ankyrin repeat and PH domains 1"
3676	-2.5118	-1.5239	0.98785	6.6829	18.916	8.3784e-08	6.7815e-07	ITGA4	integrin subunit alpha 4
525	-2.9821	-1.5237	1.4584	4.4092	8.3102	0.00043161	0.0017131	ATP6V1B1	ATPase H+ transporting V1 subunit B1
55504	-2.8893	-1.5234	1.366	6.2144	14.033	3.6484e-06	2.1749e-05	TNFRSF19	TNF receptor superfamily member 19
50515	-1.8323	-1.5221	0.31019	7.268	8.4862	0.00037036	0.0014916	CHST11	carbohydrate sulfotransferase 11
79895	-2.6612	-1.5216	1.1396	4.8821	27.232	2.3115e-10	3.0734e-09	ATP8B4	ATPase phospholipid transporting 8B4 (putative)
6585	-2.7223	-1.5214	1.2009	2.6645	14.003	3.7365e-06	2.2221e-05	SLIT1	slit guidance ligand 1
6376	-2.4451	-1.5199	0.92515	8.6001	17.472	2.4911e-07	1.853e-06	CX3CL1	C-X3-C motif chemokine ligand 1
9077	-3.3097	-1.5196	1.7901	3.6224	38.992	1.4154e-13	3.845e-12	DIRAS3	DIRAS family GTPase 3
9244	-3.2593	-1.5194	1.74	4.2745	15.901	8.3598e-07	5.614e-06	CRLF1	cytokine receptor like factor 1
5244	-3.3791	-1.5189	1.8603	3.2712	54.966	2.3572e-17	2.1741e-15	ABCB4	ATP binding cassette subfamily B member 4
23066	-3.1105	-1.5188	1.5917	5.8493	24.446	1.555e-09	1.7401e-08	CAND2	cullin associated and neddylation dissociated 2 (putative)
25992	-3.3637	-1.5183	1.8453	6.3258	91.01	3.43e-24	5.3928e-21	SNED1	"sushi, nidogen and EGF like domains 1"
28965	-2.3023	-1.5181	0.78418	2.2401	6.2563	0.002657	0.0085932	SLC27A6	solute carrier family 27 member 6
26	-1.8844	-1.5165	0.36792	4.5015	4.4782	0.013461	0.035142	AOC1	amine oxidase copper containing 1
170692	-3.8527	-1.5164	2.3364	1.9594	44.367	6.4985e-15	2.6031e-13	ADAMTS18	ADAM metallopeptidase with thrombospondin type 1 motif 18
2833	-2.9074	-1.5162	1.3912	4.2543	15.612	1.0471e-06	6.9103e-06	CXCR3	C-X-C motif chemokine receptor 3
283316	-2.4363	-1.5158	0.92047	5.527	14.878	1.864e-06	1.1693e-05	CD163L1	CD163 molecule like 1
6357	-2.6536	-1.5156	1.138	4.7427	7.9226	0.00060546	0.0023246	CCL13	C-C motif chemokine ligand 13
3357	-2.7599	-1.5155	1.2443	3.3197	26.514	3.7556e-10	4.7329e-09	HTR2B	5-hydroxytryptamine receptor 2B
114800	-2.8569	-1.5148	1.3421	3.2805	26.342	4.2204e-10	5.2403e-09	CCDC85A	coiled-coil domain containing 85A
6696	-1.0007	-1.5148	-0.51407	9.9089	5.1143	0.0074922	0.021225	SPP1	secreted phosphoprotein 1
815	-3.6234	-1.5145	2.1089	2.1134	27.785	1.5959e-10	2.1994e-09	CAMK2A	calcium/calmodulin dependent protein kinase II alpha
25927	-3.2991	-1.5145	1.7846	6.1922	70.296	1.6853e-20	4.7105e-18	CNRIP1	cannabinoid receptor interacting protein 1
6404	-2.5658	-1.5143	1.0515	7.5435	21.745	1.0522e-08	1.0034e-07	SELPLG	selectin P ligand
2529	-2.8146	-1.5142	1.3004	2.8246	18.372	1.2599e-07	9.8924e-07	FUT7	fucosyltransferase 7
23359	-3.8531	-1.5139	2.3393	3.2637	15.436	1.2018e-06	7.8484e-06	FAM189A1	family with sequence similarity 189 member A1
8605	-3.1874	-1.5127	1.6746	5.3675	32.277	8.5727e-12	1.5834e-10	PLA2G4C	phospholipase A2 group IVC
970	-2.8229	-1.512	1.3109	2.829	10.859	4.8964e-05	0.00023676	CD70	CD70 molecule
4133	-2.0654	-1.5112	0.5542	5.6295	7.3981	0.00096034	0.0035104	MAP2	microtubule associated protein 2
2627	-3.2186	-1.5104	1.7082	5.9956	27.263	2.2643e-10	3.0138e-09	GATA6	GATA binding protein 6
9920	-2.4954	-1.5092	0.9862	5.0034	17.116	3.2707e-07	2.3821e-06	KBTBD11	kelch repeat and BTB domain containing 11
943	-2.8884	-1.5077	1.3807	3.653	27.742	1.6422e-10	2.2599e-09	TNFRSF8	TNF receptor superfamily member 8
122618	-3.6492	-1.5056	2.1436	3.6786	25.472	7.6472e-10	9.1e-09	PLD4	phospholipase D family member 4
9472	-3.5055	-1.5056	1.9999	4.9315	38.599	1.785e-13	4.6971e-12	AKAP6	A-kinase anchoring protein 6
1837	-4.4016	-1.5045	2.897	5.63	29.242	6.0768e-11	9.0777e-10	DTNA	dystrobrevin alpha
11095	-4.8084	-1.5044	3.3041	3.7634	43.953	8.1873e-15	3.2282e-13	ADAMTS8	ADAM metallopeptidase with thrombospondin type 1 motif 8
1123	-2.2717	-1.5043	0.76746	7.1019	30.787	2.2242e-11	3.735e-10	CHN1	chimerin 1
7552	-1.8251	-1.504	0.32106	6.8128	8.0773	0.00052881	0.0020624	ZNF711	zinc finger protein 711
6586	-3.2325	-1.5034	1.7291	7.9288	21.757	1.0433e-08	9.9717e-08	SLIT3	slit guidance ligand 3
170261	-2.5607	-1.5019	1.0588	2.1304	12.584	1.1764e-05	6.4029e-05	ZCCHC12	zinc finger CCHC-type containing 12
9547	-3.3992	-1.5015	1.8977	7.843	10.908	4.7e-05	0.00022798	CXCL14	C-X-C motif chemokine ligand 14
7757	-3.3801	-1.5014	1.8787	3.9556	10.981	4.4227e-05	0.00021536	ZNF208	zinc finger protein 208
2811	-3.1754	-1.5012	1.6742	2.5316	33.213	4.7505e-12	9.1503e-11	GP1BA	glycoprotein Ib platelet subunit alpha
9840	-3.1252	-1.5011	1.624	3.3527	23.523	2.9671e-09	3.1415e-08	TESPA1	"thymocyte expressed, positive selection associated 1"
10673	-2.2003	-1.5008	0.69954	4.1509	10.846	4.9501e-05	0.00023915	TNFSF13B	TNF superfamily member 13b
4542	-2.3871	-1.5005	0.88663	7.5233	23.484	3.0482e-09	3.2219e-08	MYO1F	myosin IF
5274	-1.8028	-1.5003	0.30248	5.7765	12.9	9.091e-06	5.0529e-05	SERPINI1	serpin family I member 1
2027	-1.772	-1.5001	0.27193	5.3266	16.829	4.076e-07	2.9047e-06	ENO3	enolase 3
23452	-2.72	-1.4992	1.2208	9.1037	31.387	1.5122e-11	2.6307e-10	ANGPTL2	angiopoietin like 2
25849	-2.5809	-1.4991	1.0818	8.6805	16.113	7.0874e-07	4.8343e-06	PARM1	prostate androgen-regulated mucin-like protein 1
115362	-1.828	-1.4989	0.32913	7.1988	4.5692	0.012373	0.032607	GBP5	guanylate binding protein 5
6347	-3.1427	-1.4984	1.6443	7.9833	26.786	3.1233e-10	4.0375e-09	CCL2	C-C motif chemokine ligand 2
256380	-3.4313	-1.4972	1.934	2.8744	23.527	2.9573e-09	3.1389e-08	SCML4	Scm polycomb group protein like 4
1380	-6.3724	-1.497	4.8754	3.0345	43.345	1.1523e-14	4.3136e-13	CR2	complement C3d receptor 2
7010	-3.4017	-1.4965	1.9052	6.0317	69.764	2.1347e-20	5.8369e-18	TEK	TEK receptor tyrosine kinase
53347	-3.203	-1.4963	1.7068	3.0056	20.712	2.2248e-08	2.0103e-07	UBASH3A	ubiquitin associated and SH3 domain containing A
338	-2.9007	-1.4951	1.4055	1.5516	15.637	1.0272e-06	6.7926e-06	APOB	apolipoprotein B
64168	-3.8066	-1.4949	2.3118	4.7784	28.371	1.0799e-10	1.5524e-09	NECAB1	N-terminal EF-hand calcium binding protein 1
54674	-3.1922	-1.4948	1.6975	3.1619	24.81	1.2076e-09	1.3809e-08	LRRN3	leucine rich repeat neuronal 3
753	-2.9243	-1.4942	1.4301	7.0437	35.977	8.6109e-13	1.9272e-11	LDLRAD4	low density lipoprotein receptor class A domain containing 4
440603	-3.1907	-1.4935	1.6972	3.3441	14.511	2.4939e-06	1.5332e-05	BCL2L15	BCL2 like 15
146722	-2.1182	-1.4934	0.62481	4.4184	14.409	2.7036e-06	1.65e-05	CD300LF	CD300 molecule like family member f
9507	-2.6607	-1.4917	1.169	8.3906	23.314	3.4363e-09	3.5869e-08	ADAMTS4	ADAM metallopeptidase with thrombospondin type 1 motif 4
5997	-3.1317	-1.4913	1.6404	9.0275	34.947	1.6171e-12	3.4071e-11	RGS2	regulator of G protein signaling 2
146713	-5.4323	-1.4903	3.9419	2.327	40.271	6.694e-14	2.0002e-12	RBFOX3	RNA binding fox-1 homolog 3
6608	-2.8295	-1.4903	1.3392	7.9315	17.625	2.2179e-07	1.6615e-06	SMO	"smoothened, frizzled class receptor"
89822	-2.2996	-1.4902	0.80936	2.3418	15.956	8.0092e-07	5.3958e-06	KCNK17	potassium two pore domain channel subfamily K member 17
3653	-2.2442	-1.4898	0.75444	7.3332	14.128	3.3808e-06	2.0346e-05	IPW	imprinted in Prader-Willi syndrome
1602	-2.8049	-1.4888	1.3162	3.9411	17.046	3.451e-07	2.4932e-06	DACH1	dachshund family transcription factor 1
2743	-2.8622	-1.4882	1.374	4.5187	15.059	1.6159e-06	1.0317e-05	GLRB	glycine receptor beta
202181	-2.0646	-1.4874	0.57729	3.8908	19.37	5.9741e-08	4.973e-07	LOC202181	SUMO interacting motifs containing 1 pseudogene
1114	-3.7804	-1.4871	2.2933	2.4895	13.792	4.4264e-06	2.6004e-05	CHGB	chromogranin B
78986	-3.6228	-1.4868	2.136	1.4788	41.864	2.6718e-14	9.0338e-13	DUSP26	dual specificity phosphatase 26
5452	-2.8268	-1.4867	1.34	5.532	37.168	4.1897e-13	1.0019e-11	POU2F2	POU class 2 homeobox 2
23708	-2.6196	-1.4864	1.1332	6.443	15.385	1.2509e-06	8.148e-06	GSPT2	G1 to S phase transition 2
388121	-3.1356	-1.4859	1.6496	5.461	20.787	2.1062e-08	1.9155e-07	TNFAIP8L3	TNF alpha induced protein 8 like 3
284013	-1.8096	-1.4846	0.32507	4.7903	12.731	1.0437e-05	5.7303e-05	VMO1	vitelline membrane outer layer 1 homolog
65975	-3.5692	-1.484	2.0852	3.8714	20.281	3.0496e-08	2.6823e-07	STK33	serine/threonine kinase 33
11155	-3.8794	-1.4834	2.396	3.6912	37.953	2.6197e-13	6.6034e-12	LDB3	LIM domain binding 3
135295	-3.0902	-1.483	1.6072	3.1537	19.825	4.2652e-08	3.6446e-07	SRSF12	serine and arginine rich splicing factor 12
5866	-2.8968	-1.4821	1.4147	6.7558	25.732	6.3998e-10	7.7401e-09	RAB3IL1	RAB3A interacting protein like 1
5806	-2.8584	-1.4816	1.3768	4.6248	11.236	3.5745e-05	0.00017708	PTX3	pentraxin 3
57381	-2.9882	-1.4805	1.5077	5.8235	57.272	7.4543e-18	8.6019e-16	RHOJ	ras homolog family member J
11167	-2.3802	-1.4804	0.89973	11.852	37.628	3.1794e-13	7.7651e-12	FSTL1	follistatin like 1
57091	-2.2478	-1.4803	0.76751	3.224	19.455	5.6092e-08	4.7066e-07	CASS4	Cas scaffold protein family member 4
10077	-3.3205	-1.4799	1.8405	2.3437	36.209	7.4756e-13	1.6973e-11	TSPAN32	tetraspanin 32
6664	-1.028	-1.4797	-0.45177	2.756	5.4914	0.0053094	0.015776	SOX11	SRY-box transcription factor 11
53831	-1.3603	-1.4796	-0.11927	4.0158	9.8166	0.00011804	0.00052817	GPR84	G protein-coupled receptor 84
925	-2.5925	-1.4789	1.1135	6.2684	11.586	2.6735e-05	0.00013576	CD8A	CD8a molecule
939	-3.1754	-1.4787	1.6967	5.7014	25.231	9.0298e-10	1.0605e-08	CD27	CD27 molecule
441376	-4.3047	-1.4785	2.8262	1.7818	38.029	2.5029e-13	6.3216e-12	AARD	alanine and arginine rich domain containing protein
6678	-2.4745	-1.4783	0.99621	13.743	41.648	3.0229e-14	9.9796e-13	SPARC	secreted protein acidic and cysteine rich
1291	-2.6806	-1.4776	1.203	12.17	22.829	4.8446e-09	4.9181e-08	COL6A1	collagen type VI alpha 1 chain
126364	-2.3552	-1.4764	0.8788	5.6261	13.311	6.5194e-06	3.7121e-05	LRRC25	leucine rich repeat containing 25
140886	-3.5101	-1.4761	2.034	2.1499	44.313	6.6983e-15	2.6746e-13	PABPC5	poly(A) binding protein cytoplasmic 5
146857	-1.784	-1.4755	0.30846	7.7416	6.5789	0.0019893	0.0066955	SLFN13	schlafen family member 13
141	-2.1382	-1.4747	0.66354	7.4361	49.116	4.8855e-16	2.8318e-14	ADPRH	ADP-ribosylarginine hydrolase
4857	-4.7823	-1.4746	3.3077	2.8584	49.193	4.6882e-16	2.73e-14	NOVA1	NOVA alternative splicing regulator 1
91624	-3.4548	-1.4746	1.9802	6.9424	35.32	1.2863e-12	2.7751e-11	NEXN	nexilin F-actin binding protein
309	-3.1832	-1.4746	1.7086	10.078	37.637	3.1639e-13	7.7424e-12	ANXA6	annexin A6
3902	-1.8951	-1.4744	0.42069	6.0266	8.0692	0.00053257	0.0020733	LAG3	lymphocyte activating 3
6474	-2.3234	-1.4743	0.8491	3.9778	9.1212	0.00021395	0.00090244	SHOX2	short stature homeobox 2
8817	-3.3258	-1.4739	1.8519	1.7796	28.493	9.9618e-11	1.4369e-09	FGF18	fibroblast growth factor 18
1903	-2.828	-1.4737	1.3543	8.363	29.252	6.0383e-11	9.0368e-10	S1PR3	sphingosine-1-phosphate receptor 3
23166	-2.3163	-1.4731	0.84323	9.5752	24.169	1.886e-09	2.0682e-08	STAB1	stabilin 1
57616	-3.0646	-1.4728	1.5918	6.7912	35.484	1.1631e-12	2.5486e-11	TSHZ3	teashirt zinc finger homeobox 3
23705	-2.3526	-1.4727	0.87983	7.5516	9.0839	0.00022094	0.00093037	CADM1	cell adhesion molecule 1
26471	-2.2951	-1.4726	0.82253	9.2564	13.121	7.6013e-06	4.2836e-05	NUPR1	"nuclear protein 1, transcriptional regulator"
286133	-5.1375	-1.4723	3.6652	3.5031	38.561	1.826e-13	4.7848e-12	SCARA5	scavenger receptor class A member 5
21	-2.966	-1.4717	1.4944	6.7697	17.36	2.7136e-07	2.0042e-06	ABCA3	ATP binding cassette subfamily A member 3
375387	-2.7409	-1.4713	1.2696	5.9428	35.957	8.7168e-13	1.9474e-11	NRROS	negative regulator of reactive oxygen species
7096	-2.163	-1.4713	0.69167	5.3881	15.129	1.5296e-06	9.8108e-06	TLR1	toll like receptor 1
6297	-2.2354	-1.4706	0.76477	6.8966	11.909	2.0467e-05	0.00010638	SALL2	spalt like transcription factor 2
3118	-2.7217	-1.4704	1.2513	6.7501	11.304	3.3777e-05	0.00016806	HLA-DQA2	"major histocompatibility complex, class II, DQ alpha 2"
220965	-2.8551	-1.4702	1.385	4.8877	23.544	2.9234e-09	3.1056e-08	FAM13C	family with sequence similarity 13 member C
115352	-4.2124	-1.4701	2.7423	2.1864	30.475	2.7202e-11	4.4666e-10	FCRL3	Fc receptor like 3
8404	-3.4776	-1.47	2.0077	10.477	56.722	9.7862e-18	1.0879e-15	SPARCL1	SPARC like 1
5334	-3.1345	-1.4696	1.6649	4.9054	39.54	1.0254e-13	2.9311e-12	PLCL1	phospholipase C like 1 (inactive)
23127	-3.1479	-1.4695	1.6784	3.8948	22.355	6.7914e-09	6.6893e-08	COLGALT2	collagen beta(1-O)galactosyltransferase 2
8320	-2.843	-1.4691	1.3739	2.6019	14.898	1.8346e-06	1.1526e-05	EOMES	eomesodermin
126567	-2.2014	-1.4687	0.73275	3.0127	12.92	8.9457e-06	4.9765e-05	C2CD4C	C2 calcium dependent domain containing 4C
10858	-3.1797	-1.4667	1.713	2.097	36.102	7.9794e-13	1.7948e-11	CYP46A1	cytochrome P450 family 46 subfamily A member 1
10666	-2.6721	-1.4665	1.2057	2.5418	18.543	1.1081e-07	8.7994e-07	CD226	CD226 molecule
942	-2.0609	-1.4659	0.59497	6.684	14.666	2.2049e-06	1.3675e-05	CD86	CD86 molecule
[truncated: 3,357 more rows]

## Sheet: ALL significant genes
EntrezID	logFC	AveExpr	t	P.Value	adj.P.Val	B	Symbols	Name
[truncated: 11,246 more rows]

## Sheet: ALL pathway enrichment
GO.ID	Description	p.Val	FDR	Phenotype	Genes
[truncated: 146 more rows]

[truncated: 3 more sheets: AML pathway enrichment, AML sig DE genes, NCI DLBCL pathway enrichments]
