# Supplementary material for: An Analysis of Transcriptomic Burden Identifies Biological Progression Roadmaps for Hematological Malignancies and Solid Tumors
Source: Biomedicines. 2022 Oct 27;10(11):2720. doi: 10.3390/biomedicines10112720 (PMC9687799; doi:10.3390/biomedicines10112720)
Supplement: Supplementary file 1 [file biomedicines-10-02720-s001.zip › Table S3 Canine B cell Lymphoma .xlsx]

## Sheet: Canine microarray matrix & TcB
	Log2 normalized gene expression data from canine microarray																					Data transformed as median shift
gene	Pre_CL1	Pre_CL2	Pre_CL3	Pre_CL4	Pre_CL5	Pre_CL6	PostW1_CL1	PostW1_CL2	PostW1_CL3	PostW1_CL4	PostW1_CL5	PostW1_CL6	PostW3_CL1	PostW3_CL2	PostW3_CL3	PostW3_CL4	PostW3_CL5	PostW3_CL6		min	range	Pre_CL1	Pre_CL2	Pre_CL3	Pre_CL4	Pre_CL5	Pre_CL6	PostW1_CL1	PostW1_CL2	PostW1_CL3	PostW1_CL4	PostW1_CL5	PostW1_CL6	PostW3_CL1	PostW3_CL2	PostW3_CL3	PostW3_CL4	PostW3_CL5	PostW3_CL6
14256242	3.89452	4.03167	3.76585	3.63988	3.83387	4.29248	4.01549	4.09656	4.60378	4.36929	4.00664	4.4084	4.72357	4.0216	4.35944	4.28962	4.77159	4.19536		3.63988	1.13171	0.225007	0.34619	0.111309	0	0.171409	0.576648	0.33189	0.403532	0.851716	0.644516	0.324071	0.679073	0.957565	0.33729	0.635818	0.574125	1	0.490827
14261220	2.99634	3.49049	3.55938	2.94482	4.74626	2.84006	2.30016	2.6361	2.69492	2.40469	2.39631	2.67998	2.50778	2.93723	2.84246	3.30408	2.39906	2.72924		2.30016	2.4461	0.284606	0.486622	0.514788	0.263546	1	0.220717	0	0.137337	0.161385	0.0427312	0.0393063	0.155274	0.0848765	0.260441	0.2217	0.410415	0.0404313	0.175414
14264356	8.52536	9.49538	9.972	9.41019	9.48457	10.1652	8.7163	9.19868	9.0747	8.78131	7.5932	9.30919	9.59958	9.09931	9.41236	9.4156	9.59357	9.68633		7.5932	2.57204	0.36242	0.739563	0.924871	0.706438	0.735359	1	0.436656	0.624207	0.576002	0.461935	0	0.667172	0.780073	0.585571	0.707285	0.708541	0.777738	0.813802
14270396	5.06393	5.26086	5.21014	5.48757	5.5588	5.03287	4.86316	4.84316	4.89741	4.92049	5.2684	4.6003	4.6463	4.80353	5.00216	4.65395	5.17875	4.72253		4.6003	0.958499	0.483696	0.689156	0.636243	0.925683	1	0.451295	0.274241	0.253373	0.309975	0.334045	0.697023	0	0.0479849	0.212024	0.419251	0.0559658	0.603493	0.127522
14276821	4.29137	4.42713	4.46305	4.25361	5.26482	4.04778	3.96797	3.88844	3.63981	3.5273	4.09976	3.14907	4.24249	4.10798	4.64129	4.23177	4.17448	4.04203		3.14907	2.11574	0.539903	0.604071	0.621047	0.522058	1	0.424772	0.387049	0.349459	0.231947	0.178769	0.449341	0	0.516799	0.453224	0.705291	0.511735	0.484653	0.422053
14281506	9.60506	9.72135	10.4273	9.89647	9.86023	10.8012	9.61887	9.18035	9.12206	8.99642	7.6988	9.79565	9.76584	9.02521	8.60103	9.51424	9.32485	9.58773		7.6988	3.10236	0.614458	0.651942	0.879498	0.708388	0.696705	1	0.618908	0.477556	0.458768	0.418271	0	0.67589	0.666281	0.42755	0.290822	0.585181	0.524134	0.608872
14283900	3.34868	3.79615	4.15721	3.75375	4.58702	3.77181	3.3622	3.01302	2.96931	2.97429	2.96501	3.02019	3.01255	3.52655	3.71806	3.12369	3.04563	3.13349		2.96501	1.62201	0.23654	0.512415	0.735015	0.486272	1	0.497408	0.244878	0.0296011	0.00265369	0.0057191	0	0.0340215	0.029313	0.346203	0.464268	0.0978272	0.0497057	0.103871
14290568	2.54263	2.57127	2.42344	2.40113	2.61332	2.29472	2.50937	2.49651	2.44932	2.4904	2.86169	2.31737	2.14483	2.39202	2.26748	2.38269	2.15269	2.22676		2.14483	0.716859	0.554925	0.594876	0.388655	0.357533	0.653531	0.209087	0.508523	0.490584	0.424753	0.482054	1	0.240688	0	0.344825	0.171092	0.331804	0.0109577	0.114288
14292118	5.85479	5.8317	5.72416	6.2839	5.34691	5.59057	5.66361	5.28527	5.04145	5.31625	4.21814	4.60668	5.28549	5.38012	5.2636	5.79582	5.5383	6.05449		4.21814	2.06576	0.792275	0.7811	0.729041	1	0.546422	0.664371	0.699728	0.516583	0.398554	0.53158	0	0.188087	0.51669	0.562497	0.506093	0.76373	0.63907	0.888948
14300576	2.625	3.27634	2.97784	2.8512	2.74468	2.55967	2.58108	2.34492	2.45854	2.58768	2.40544	2.50522	2.40016	2.85103	2.82548	2.81809	2.60693	2.63929		2.34492	0.931422	0.300705	1	0.679527	0.543563	0.429201	0.230569	0.253546	0	0.121987	0.260638	0.0649755	0.172101	0.0593137	0.543378	0.515944	0.508008	0.281306	0.316045
14305323	4.8996	6.0953	6.75666	4.87472	7.41429	5.52385	4.73551	5.14091	4.74771	4.47556	6.03702	4.83755	4.70532	4.97533	5.48821	5.07339	4.69461	4.29274		4.29274	3.12155	0.19441	0.577458	0.789326	0.18644	1	0.39439	0.141845	0.271714	0.145751	0.0585678	0.558787	0.174532	0.132173	0.21867	0.382974	0.250084	0.128743	0
14306476	3.62364	6.63016	7.11389	4.95984	8.29698	4.31471	3.9847	4.74168	4.0438	3.48556	2.8624	3.74993	2.61733	5.04008	4.41174	5.68816	5.24405	3.50823		2.61733	5.67965	0.177177	0.706528	0.791697	0.412439	1	0.298853	0.240749	0.374028	0.251155	0.152867	0.043148	0.199413	0	0.426566	0.315936	0.540672	0.462479	0.156858
14307689	10.7492	11.3468	11.7901	10.8831	11.7452	11.024	10.8096	10.9364	10.4142	10.0504	11.4952	10.7506	10.6275	10.7191	10.9865	10.4127	10.6162	10.7714		10.0504	1.73974	0.401653	0.745164	1	0.478635	0.974149	0.559632	0.436362	0.509263	0.209139	0	0.830466	0.402453	0.331703	0.384387	0.538054	0.208247	0.325224	0.414449
14308424	5.03034	4.91571	6.86384	7.06631	6.95073	5.87661	3.54499	5.64343	5.69746	4.36452	2.5139	5.2957	4.24249	5.51976	5.58758	5.97976	5.21014	5.07084		2.5139	4.55241	0.55277	0.527591	0.955524	1	0.974611	0.738666	0.226492	0.687445	0.699313	0.406513	0	0.61106	0.379708	0.660278	0.675178	0.761324	0.592267	0.561668
14308429	3.62364	2.60452	3.28807	4.61901	3.34011	2.39738	2.4819	2.11172	1.93349	2.82139	2.8624	1.90357	2.45842	2.48529	2.81221	2.66023	2.54737	3.15782		1.90357	2.71544	0.633438	0.258134	0.50986	1	0.529025	0.181851	0.212979	0.0766531	0.011019	0.337999	0.353101	0	0.204332	0.214226	0.334617	0.278649	0.237086	0.461896
14308434	7.63975	8.02568	8.59635	7.13742	8.91235	7.39465	7.27355	7.89271	6.83499	6.09492	7.02082	6.87719	7.15379	6.69635	8.04735	6.81677	6.60486	7.20896		6.09492	2.81742	0.548312	0.68529	0.887839	0.370018	1	0.461315	0.418333	0.638096	0.262676	0	0.328632	0.277654	0.375826	0.213467	0.692983	0.256209	0.180992	0.395409
14308447	3.10589	2.5139	3.61508	2.12209	3.79325	2.79003	2.60693	2.43152	2.49747	2.43391	1.87848	1.8635	2.10362	2.79639	2.69572	1.97525	1.93635	1.67533		1.67533	2.11793	0.675454	0.395941	0.915872	0.210941	1	0.526315	0.439866	0.357042	0.388184	0.358174	0.0959177	0.0888471	0.202221	0.529321	0.481787	0.141612	0.123243	0
14308449	4.3111	4.91571	3.21106	4.13327	4.22647	4.29223	3.61508	5.17102	2.65213	2.74981	2.5139	2.5139	2.69572	3.58212	3.1978	2.5731	2.54737	3.76351		2.5139	2.65712	0.676372	0.903915	0.262374	0.609445	0.64452	0.669268	0.414425	1	0.0520218	0.0887846	0	0	0.0684263	0.402021	0.257382	0.022278	0.0125943	0.470285
14308452	2.19961	2.5139	2.77631	2.1837	3.05536	2.42718	2.00203	2.35524	2.09733	1.78444	2.17291	2.5139	1.91186	2.41083	1.98675	2.17291	1.93635	2.15603		1.78444	1.27092	0.326668	0.57396	0.780429	0.314147	1	0.505727	0.171204	0.449124	0.246191	0	0.305661	0.57396	0.100257	0.492859	0.15918	0.305661	0.119524	0.292375
14318096	1.94722	1.73375	2.12623	2.02255	1.55135	1.96329	2.06695	1.64534	2.07334	3.39385	3.65737	3.18311	1.80014	1.67533	2.00756	1.86213	2.06323	2.22796		1.55135	2.10601	0.187969	0.0866072	0.27297	0.223739	0	0.195602	0.244822	0.0446289	0.247854	0.874873	1	0.774808	0.118132	0.0588674	0.216622	0.147568	0.243054	0.321276
14325809	7.02923	5.82578	5.93424	6.77775	5.98807	5.36156	6.3234	5.78991	7.05634	6.65153	6.43619	5.64674	7.22106	6.93009	7.53104	6.73518	6.79765	6.9255		5.36156	2.16948	0.768697	0.213981	0.263973	0.652782	0.288783	0	0.443352	0.197447	0.781195	0.594598	0.495343	0.131451	0.857119	0.723001	1	0.633158	0.661952	0.720882
14327163	5.16341	4.36254	5.48917	4.88093	2.45527	4.18558	5.32632	5.84662	5.91031	6.46115	5.67555	4.82308	4.72533	5.5946	5.09116	4.86823	5.5809	5.12907		2.45527	4.00588	0.676041	0.476118	0.757362	0.605524	0	0.431944	0.716709	0.846592	0.862492	1	0.803887	0.591085	0.566683	0.783681	0.658005	0.602354	0.780261	0.66747
14336583	3.9883	3.15143	3.3491	4.11722	2.68115	3.80594	4.29857	4.13782	4.25909	4.59533	3.43931	4.25994	3.84888	3.71051	3.54257	4.06041	3.60774	3.52205		2.68115	1.91418	0.682876	0.245684	0.348948	0.750229	0	0.587611	0.844969	0.760988	0.824344	1	0.396078	0.824786	0.610041	0.537753	0.450019	0.720551	0.484066	0.439301
14355448	10.87	11.3117	11.555	11.5135	11.5214	11.4493	10.7983	11.2666	11.1283	10.8596	10.0072	11.1498	11.1039	11.2495	11.1912	11.0839	11.286	11.2118		10.0072	1.54777	0.557475	0.842805	1	0.973204	0.978334	0.93172	0.511158	0.813698	0.72437	0.550709	0	0.738255	0.708592	0.802651	0.764961	0.695645	0.826239	0.778258
14358966	2.02444	2.24197	2.15876	2.09193	2.15245	2.01775	2.25445	2.3568	2.16522	2.20148	2.65844	2.16498	2.10513	2.09768	2.15286	2.02792	1.95178	2.15812		1.95178	0.706655	0.102817	0.410656	0.292903	0.198325	0.283971	0.0933504	0.42831	0.573146	0.302044	0.353347	1	0.301699	0.217011	0.206464	0.284556	0.10775	0	0.291999
14363334	6.88674	7.2332	7.99272	8.02369	9.07737	7.11851	6.7924	6.32089	5.91561	6.46367	7.45526	6.95461	6.19018	6.42012	6.82245	7.08342	6.98102	6.18694		5.91561	3.16177	0.30715	0.416727	0.656946	0.666743	1	0.380454	0.27731	0.128184	0	0.173339	0.48696	0.328615	0.0868428	0.159568	0.286816	0.369355	0.336968	0.0858165
14365115	3.16852	2.99005	2.79107	3.58948	2.28661	3.43148	3.65657	4.74305	4.20607	3.79588	3.99933	3.64457	3.54744	3.60995	3.44794	3.62251	4.12332	4.07987		2.28661	2.45644	0.359018	0.286365	0.205363	0.530387	0	0.466069	0.5577	1	0.781398	0.614414	0.697236	0.552817	0.513275	0.538724	0.47277	0.543837	0.747711	0.730023
14369675	3.7727	3.71546	3.75789	3.16196	4.02126	2.6617	2.45228	2.48872	3.16695	2.74981	2.99114	2.93347	2.24177	2.44836	3.36901	3.18541	3.47254	1.87498		1.87498	2.14628	0.884194	0.857524	0.87729	0.599633	1	0.366553	0.26898	0.285959	0.601957	0.407606	0.520044	0.493175	0.170895	0.267154	0.696104	0.61056	0.74434	0
14372804	2.29448	3.04466	3.86642	2.28451	4.13913	2.53843	2.00203	2.08672	2.24078	2.15971	3.09289	2.1606	2.2093	2.1459	2.30305	2.1225	2.5598	2.14215		2.00203	2.1371	0.136845	0.487869	0.87239	0.132179	1	0.250995	0	0.0396305	0.111716	0.0737806	0.510441	0.0742004	0.0969871	0.0673195	0.140852	0.0563724	0.260996	0.0655643
14374757	2.54458	2.59611	2.85436	3.21188	3.06459	2.60547	2.15108	2.59765	2.23114	2.39652	3.21825	2.42789	2.13808	2.17643	2.36423	2.68703	2.50523	2.07031		2.07031	1.14794	0.413152	0.458034	0.683005	0.994453	0.866138	0.466194	0.0703591	0.459382	0.140103	0.284165	1	0.311496	0.0590393	0.0924437	0.256042	0.537238	0.378871	0
14378019	11.413	11.8638	11.9389	11.9255	11.7979	11.9541	11.1326	11.5717	11.4559	11.3479	10.6203	11.7676	11.469	11.608	11.8465	11.6378	11.7745	11.7061		10.6203	1.33384	0.594316	0.932284	0.988581	0.978567	0.882902	1	0.384121	0.713322	0.626528	0.545493	0	0.860147	0.636323	0.740538	0.919347	0.762888	0.865322	0.814041
14389400	2.04298	4.0546	3.98232	2.52349	4.31605	2.33283	2.12147	2.26777	2.16199	2.14762	2.57026	2.46173	2.1469	2.22957	2.25861	2.16786	2.14496	2.11147		2.04298	2.27306	0	0.884981	0.853183	0.211394	1	0.127516	0.0345303	0.0988906	0.0523573	0.0460356	0.231968	0.184223	0.0457168	0.0820862	0.0948624	0.0549392	0.0448657	0.0301297
14391572	3.54721	5.06281	6.10892	3.52314	5.82457	4.19357	3.8331	3.97613	3.25101	3.40868	3.73664	3.85355	3.45535	4.04712	4.19357	3.46633	4.10512	3.68547		3.25101	2.85791	0.103643	0.633959	1	0.0952199	0.900507	0.329808	0.203679	0.253726	0	0.0551716	0.169924	0.210831	0.0714997	0.278564	0.329808	0.075341	0.298857	0.152021
14391902	8.34053	8.68723	9.84316	8.41357	8.92527	7.54251	8.22661	7.89944	7.79433	7.42433	7.63008	6.92929	8.34904	8.40035	7.70073	7.44977	8.09971	7.95863		6.92929	2.91386	0.484318	0.603301	1	0.509384	0.684991	0.210449	0.445223	0.332942	0.296868	0.16989	0.240499	0	0.487237	0.504846	0.264748	0.17862	0.401672	0.353256
14391906	4.4718	2.60452	3.21106	5.79764	4.61901	6.13935	5.12171	3.74993	6.32636	5.58425	4.208	5.57755	6.7663	6.36868	5.74288	5.27929	6.76557	6.70483		2.60452	4.16178	0.448673	0	0.14574	0.767248	0.484046	0.849354	0.604835	0.275221	0.89429	0.715974	0.385288	0.714365	1	0.904458	0.754091	0.642698	0.999823	0.985229
14396025	2.268	3.7876	3.53378	2.68299	3.13574	2.66541	1.9992	2.3826	2.49941	2.24786	3.36257	2.2451	2.39227	2.35911	2.40609	2.12111	2.19249	2.69069		1.9992	1.78841	0.150303	1	0.858072	0.382347	0.635508	0.372517	0	0.214382	0.279698	0.139043	0.762342	0.137497	0.219788	0.201247	0.227518	0.0681691	0.108085	0.386652
14399103	2.83605	4.48174	3.77141	3.56918	4.98253	3.19708	2.89513	3.17828	2.77216	2.77959	3.32976	3.3388	2.83446	2.94628	3.19672	2.72601	3.16821	3.11308		2.72601	2.25652	0.0487621	0.77807	0.46328	0.373658	1	0.208757	0.0749464	0.200428	0.020449	0.0237431	0.267558	0.271564	0.0480614	0.097615	0.208598	0	0.195964	0.171532
14403732	2.12537	2.23915	2.0956	2.17843	2.39255	2.17679	2.12773	1.91579	1.83078	1.83561	2.17557	2.0494	2.16351	2.07127	2.09518	2.21549	2.3293	2.15297		1.83078	0.561769	0.524411	0.726944	0.471407	0.618861	1	0.615934	0.5286	0.151338	0	0.00860976	0.613762	0.389164	0.592291	0.428108	0.47067	0.684822	0.887414	0.573537
14404645	12.2487	12.3928	12.2208	12.4889	12.1721	12.4219	12.2702	12.4742	12.4218	12.5367	12.3206	12.497	12.5983	12.5609	12.4003	12.5484	12.4467	12.5556		12.1721	0.426214	0.179761	0.517897	0.114395	0.743475	0	0.586082	0.230216	0.708996	0.58598	0.855583	0.348588	0.762281	1	0.912197	0.53561	0.882992	0.644305	0.899755
14404647	9.65635	10.3947	10.7729	10.0358	10.6946	10.8037	9.47818	9.59933	9.76359	9.27341	10.5424	10.1081	9.96347	9.99153	10.1439	9.77752	9.70853	10.1188		9.27341	1.53026	0.250246	0.732762	0.979885	0.498218	0.928716	1	0.133816	0.212982	0.320325	0	0.829273	0.545439	0.450942	0.469284	0.568852	0.32943	0.284343	0.55247
14405470	11.2872	11.8576	11.9918	11.3885	11.5931	11.5379	11.0601	11.3742	11.3087	10.9457	11.1093	11.3489	11.303	11.5845	11.2992	11.1501	11.5031	11.5906		10.9457	1.04605	0.326485	0.871747	1	0.423268	0.618933	0.566151	0.109347	0.409587	0.346998	0	0.156404	0.385409	0.341516	0.610631	0.337885	0.195433	0.532874	0.61645
14419642	9.60506	9.72135	10.4273	9.89647	9.86023	10.8012	9.61887	9.18035	9.12206	8.99642	7.6988	9.79565	9.76584	9.02521	8.60103	9.51424	9.32485	9.58773		7.6988	3.10236	0.614458	0.651942	0.879498	0.708388	0.696705	1	0.618908	0.477556	0.458768	0.418271	0	0.67589	0.666281	0.42755	0.290822	0.585181	0.524134	0.608872
14422918	6.77511	7.2511	7.67469	6.86556	8.41967	7.10926	7.25268	6.7102	6.64865	6.74404	7.86444	6.89064	6.03633	6.20655	6.20003	7.00219	6.28732	5.07084		5.07084	3.34883	0.508915	0.651051	0.777541	0.535924	1	0.608695	0.651522	0.489531	0.471153	0.499638	0.834204	0.543414	0.288306	0.339138	0.337189	0.576723	0.363254	0
14422923	3.58634	3.45768	3.72998	3.28888	4.77131	2.48559	3.38097	2.88683	2.72513	2.62475	2.68173	2.58095	2.72519	3.24243	2.74084	2.65184	2.83985	2.94474		2.48559	2.28572	0.481579	0.425289	0.544421	0.35144	1	0	0.391727	0.175543	0.104801	0.0608839	0.0858111	0.0417195	0.104828	0.331118	0.111675	0.0727345	0.154989	0.200878
14436679	2.92937	3.32184	3.28807	3.22277	3.52703	3.83507	3.39632	4.6379	3.10523	3.10523	5.45599	3.43611	1.98851	3.21305	3.09555	2.69641	2.43512	3.24683		1.98851	3.46749	0.271339	0.384526	0.374785	0.355953	0.4437	0.532536	0.406005	0.764067	0.322055	0.322055	1	0.41748	0	0.353151	0.319264	0.204154	0.128801	0.362892
14441884	4.57206	3.41743	2.27157	1.95834	1.64925	2.54737	5.63539	4.11221	5.04008	4.78995	5.54736	4.25005	2.31062	2.48529	3.1978	1.97525	4.61901	3.60362		1.64925	3.98614	0.733242	0.443582	0.156122	0.0775408	0	0.22531	1	0.617882	0.850653	0.787905	0.977915	0.652461	0.165917	0.209737	0.388483	0.0817845	0.745022	0.490291
14441887	3.40565	2.26838	2.16199	2.24212	1.88067	1.98468	4.89284	3.01647	3.37477	2.9985	4.77835	4.39012	3.63025	2.19631	1.93977	2.66023	3.262	3.07249		1.88067	3.01217	0.506271	0.128715	0.0933947	0.119995	0	0.0345299	1	0.37707	0.49602	0.371103	0.96199	0.833102	0.580835	0.104787	0.0196194	0.258802	0.458583	0.395668
14441889	2.46208	2.5139	3.37477	3.91808	2.35199	2.74981	3.85969	3.6585	4.66793	4.12906	5.01808	3.1978	3.28807	4.14976	4.45801	3.9847	4.0438	4.24249		2.35199	2.66608	0.0412928	0.0607283	0.383625	0.58741	0	0.149215	0.565508	0.490047	0.868668	0.666546	1	0.317245	0.351104	0.674309	0.789927	0.612399	0.634567	0.709091
14445961	4.2003	4.19886	4.1593	3.97636	4.4148	4.2812	4.55308	4.21811	4.7089	4.44428	5.03906	4.61826	4.46678	4.3187	4.71095	4.86304	4.39351	4.26998		3.97636	1.06269	0.210722	0.209368	0.17214	0	0.412565	0.286855	0.542694	0.227481	0.689318	0.440312	1	0.604031	0.461481	0.322143	0.691247	0.83437	0.392531	0.27629
14445963	5.78391	5.84913	6.18123	5.79827	6.91903	5.89389	5.64059	5.0983	5.29594	5.13666	6.47161	5.36136	5.24645	4.86148	5.71507	5.3961	5.7785	5.44616		4.86148	2.05754	0.448314	0.480014	0.641416	0.455296	1	0.501766	0.378658	0.115095	0.211151	0.133742	0.782548	0.242946	0.187101	0	0.414856	0.259834	0.445685	0.284165
14449192	11.5379	11.7439	11.7466	11.611	11.4906	11.64	11.4046	11.3093	11.236	11.3024	10.4456	11.553	11.571	11.1644	11.6589	11.4793	11.4593	11.4659		10.4456	1.301	0.83956	0.997892	1	0.895771	0.803232	0.918085	0.737156	0.663893	0.607524	0.658541	0	0.851194	0.865056	0.552521	0.932574	0.794542	0.779189	0.784265
14450551	6.88432	5.13768	7.38205	5.58901	5.66608	6.64813	8.25685	7.06276	8.59272	8.65619	6.95596	6.63862	7.95741	7.99983	7.18542	7.53008	8.0034	6.98563		5.13768	3.51852	0.496416	0	0.637875	0.128274	0.150179	0.429287	0.886503	0.547129	0.981961	1	0.516775	0.426583	0.801398	0.813456	0.581991	0.679948	0.81447	0.525208
14456800	13.9254	13.7951	14.057	13.778	13.9998	13.6878	13.7287	13.755	13.6719	13.6824	13.2252	13.7608	13.883	13.7097	13.712	13.8185	13.7821	13.7463		13.2252	0.8318	0.841797	0.685106	1	0.664556	0.931238	0.556155	0.605245	0.636936	0.53703	0.549666	0	0.643921	0.790823	0.582495	0.585245	0.713217	0.669434	0.62645
14458661	3.03683	3.45615	4.13882	3.17448	3.94366	3.27356	2.74882	2.97901	2.82142	2.80657	3.48702	3.64836	2.83436	2.99496	3.1877	3.006	2.85624	2.99494		2.74882	1.39	0.2072	0.508868	1	0.306226	0.859592	0.377507	0	0.165604	0.052231	0.0415442	0.531075	0.647151	0.0615405	0.177078	0.315736	0.185022	0.0772821	0.177061
14459567	2.11529	1.87415	2.00203	2.02255	2.04116	1.68252	2.4231	2.13807	2.15984	2.66265	1.87848	2.30536	2.73184	2.2204	2.02838	3.03055	1.98872	3.06722		1.68252	1.3847	0.312536	0.13839	0.230745	0.245564	0.259004	0	0.53483	0.328993	0.344709	0.707828	0.141517	0.449807	0.7578	0.388447	0.249772	0.973516	0.221134	1
14459570	2.74245	4.0825	2.94647	3.71674	5.00806	2.90749	2.77125	2.89162	2.33523	2.5139	2.76255	1.50988	2.85318	2.13317	3.77212	2.25244	2.30206	3.22995		1.50988	3.49818	0.352346	0.735416	0.410668	0.630859	1	0.399526	0.36058	0.394989	0.235938	0.287012	0.358092	0	0.383999	0.178176	0.64669	0.212269	0.226455	0.491703
14462532	3.03683	3.45615	4.13882	3.17448	3.94366	3.27356	2.74882	2.97901	2.82142	2.80657	3.48702	3.64836	2.83436	2.99496	3.1877	3.006	2.85624	2.99494		2.74882	1.39	0.2072	0.508868	1	0.306226	0.859592	0.377507	0	0.165604	0.052231	0.0415442	0.531075	0.647151	0.0615405	0.177078	0.315736	0.185022	0.0772821	0.177061
14462598	2.8782	2.79838	3.06421	2.62011	2.78956	2.6769	2.57421	2.80405	2.41576	2.94798	2.97847	2.7187	2.59755	2.2353	2.71925	2.3734	2.65205	2.14017		2.14017	0.924048	0.798702	0.712315	1	0.519392	0.702774	0.580853	0.469723	0.718455	0.298251	0.874218	0.907212	0.626083	0.494975	0.102953	0.626687	0.252401	0.553957	0
14464800	2.90779	2.43152	2.70141	2.30786	2.59631	2.19233	2.62693	2.53911	3.10939	2.99413	3.72287	3.04671	2.90782	2.64012	2.36531	2.84609	2.86133	2.74179		2.19233	1.53054	0.467458	0.15628	0.332616	0.0754876	0.263948	0	0.283954	0.226579	0.599176	0.523869	1	0.558223	0.467479	0.292571	0.113025	0.427149	0.437103	0.358998
14465214	4.57206	5.05418	4.20244	3.77648	5.78168	3.96388	3.54499	4.11655	3.48872	3.40923	4.28853	3.53785	3.56289	4.08438	4.35021	3.78359	3.22688	3.9236		3.22688	2.5548	0.526529	0.715242	0.381852	0.215124	1	0.288475	0.124512	0.348236	0.102489	0.0713759	0.415549	0.121719	0.131522	0.335641	0.439692	0.217906	0	0.27271
14466690	3.5062	2.9388	2.76684	3.67919	2.72377	3.62837	4.1821	3.83141	4.20183	3.41278	4.44104	3.62472	4.01624	4.12325	3.44112	3.29999	3.90133	4.05575		2.72377	1.71727	0.455625	0.125213	0.0250783	0.556358	0	0.526768	0.849218	0.645003	0.860705	0.401226	1	0.524644	0.752632	0.814948	0.417729	0.335542	0.68572	0.775641
14467044	3.87041	3.74837	3.82079	3.82113	3.72415	3.64689	4.60361	5.46255	5.52745	5.62209	3.63432	3.4892	3.99934	5.08802	4.34686	4.88455	4.6945	3.90595		3.4892	2.13289	0.178729	0.121513	0.155465	0.155627	0.110159	0.0739326	0.52249	0.925199	0.95563	1	0.0680415	0	0.239181	0.749602	0.402112	0.654207	0.565104	0.195393
14467388	3.96716	3.73617	4.40528	3.97604	4.33968	4.02092	3.92209	4.27053	4.15538	4.05936	4.44744	4.25005	3.81071	3.66489	4.27437	3.74507	3.63418	3.85924		3.63418	0.813263	0.40944	0.125404	0.948153	0.420364	0.867492	0.475538	0.354021	0.782468	0.640874	0.522813	1	0.757285	0.217064	0.0377612	0.787194	0.136358	0	0.276744
14467974	2.43594	2.06874	2.35688	2.22918	2.36188	2.39225	2.58966	2.4479	3.84012	2.8848	2.7867	2.50954	2.55825	2.54064	2.43532	2.35275	2.4768	2.59875		2.06874	1.77137	0.207295	0	0.162664	0.0905738	0.165483	0.182627	0.294075	0.214044	1	0.460693	0.405312	0.248845	0.276342	0.2664	0.206944	0.160333	0.230362	0.299204
14468118	7.11019	7.51677	7.48018	7.75144	7.63681	7.23956	7.16485	7.1695	7.09509	6.8601	7.29606	7.19374	6.8272	7.03964	7.40467	7.22407	7.24871	7.32894		6.8272	0.924236	0.306185	0.746093	0.706505	1	0.875972	0.446157	0.365329	0.370356	0.289844	0.0355926	0.507288	0.396579	0	0.229849	0.624801	0.4294	0.456056	0.542867
14468586	5.58618	5.29437	5.9038	5.12951	5.4727	5.65481	5.96826	5.91887	6.19102	5.59432	5.15712	5.49333	5.86912	6.17832	6.28166	5.49152	6.26214	6.06565		5.12951	1.15215	0.396365	0.143088	0.672038	0	0.297874	0.455931	0.727983	0.685116	0.921326	0.40343	0.0239661	0.315772	0.641943	0.910307	1	0.314201	0.983055	0.812515
14469648	2.71582	3.23337	4.07192	3.01309	3.057	3.4947	2.94356	2.54278	3.29576	3.08738	2.74668	2.94047	2.56396	2.31194	2.98693	2.4772	2.73108	2.28577		2.28577	1.78615	0.240768	0.530528	1	0.407201	0.431781	0.676832	0.368273	0.14389	0.565454	0.448789	0.258047	0.366541	0.15575	0.0146519	0.392552	0.107172	0.249312	0
14469946	3.85672	3.39342	3.76028	4.53835	4.13349	3.69133	3.57629	3.58941	3.66312	3.62881	3.31049	3.56537	3.43795	3.75219	3.61137	3.37295	3.45914	3.55217		3.31049	1.22786	0.444863	0.0675442	0.366322	1	0.670273	0.310171	0.216479	0.227166	0.287191	0.259247	0	0.207585	0.103807	0.359734	0.245046	0.050868	0.121069	0.19683
14469984	2.77733	3.232	4.02087	3.39647	3.26544	3.27874	3.24285	2.53161	3.0676	2.79445	3.16096	2.54273	2.51876	2.67662	2.80918	2.83527	3.01642	2.69713		2.51876	1.50211	0.172136	0.474825	1	0.584317	0.49709	0.505943	0.482049	0.0085551	0.365381	0.183534	0.427531	0.0159561	0	0.105094	0.193339	0.21071	0.331308	0.118748
14469996	3.73314	3.30837	4.80799	3.66754	2.4552	3.4389	3.98987	4.30979	3.90163	3.76499	3.58463	3.49256	4.22184	4.17122	4.38582	4.12477	4.76817	4.86374		2.4552	2.40854	0.530588	0.354228	0.976852	0.503353	0	0.408423	0.637181	0.770009	0.600544	0.543812	0.468929	0.430702	0.73349	0.712475	0.801572	0.693188	0.960322	1
14470518	6.89856	7.55007	7.89005	7.02124	8.01891	7.64803	6.44305	7.06978	6.91936	6.35602	7.21755	7.33833	7.1612	7.13839	7.31073	7.14225	6.99759	7.21827		6.35602	1.66289	0.326262	0.718059	0.922513	0.40004	1	0.776967	0.0523362	0.429232	0.338773	0	0.518093	0.590724	0.484209	0.470489	0.574132	0.47281	0.385818	0.518528
14471272	10.3656	11.2	11.1343	10.7451	10.6737	10.9937	10.1004	10.5439	10.4399	10.3467	9.79939	10.754	10.5099	10.5126	10.8163	10.5627	10.499	10.556		9.79939	1.40056	0.404271	1	0.953094	0.675214	0.624262	0.852736	0.214942	0.531583	0.457356	0.390754	0	0.681615	0.507325	0.509227	0.726095	0.544981	0.499518	0.540218
14471480	2.12149	2.9179	3.94437	2.3284	3.57728	2.85822	2.06824	2.43213	2.11259	1.96699	2.80062	2.0505	2.42932	2.08211	2.49226	2.31736	1.79027	2.40077		1.79027	2.1541	0.153764	0.52348	1	0.249819	0.829583	0.495778	0.129046	0.297973	0.149632	0.082041	0.469035	0.120807	0.296668	0.135482	0.325889	0.244692	0	0.283415
14474589	1.98411	2.38545	2.29642	2.56653	2.79258	2.37463	2.82853	2.94913	2.37355	2.76624	2.37507	3.33623	2.75421	2.93651	2.47717	2.76623	3.0395	3.26652		1.98411	1.35212	0	0.296819	0.230974	0.430744	0.597925	0.288821	0.624513	0.713707	0.288021	0.578443	0.289147	1	0.569547	0.704374	0.364657	0.578441	0.780547	0.948444
14474657	2.34055	2.6548	2.4859	2.87613	2.64169	2.01829	2.7149	2.66229	2.84748	2.83703	2.65655	2.98474	3.11851	2.56501	2.95003	2.8432	2.77473	3.23891		2.01829	1.22061	0.264012	0.521468	0.383093	0.702792	0.51072	0	0.570704	0.527603	0.679316	0.670755	0.522898	0.791771	0.901365	0.447902	0.763333	0.675812	0.619715	1
14474687	2.37793	2.2613	2.62333	2.59365	2.58851	2.36241	2.28348	3.07546	2.68162	2.36969	3.66022	2.63712	2.08626	2.28536	2.27557	2.45156	1.71634	2.15603		1.71634	1.94388	0.340345	0.280351	0.466591	0.45132	0.448677	0.332366	0.291759	0.699181	0.496578	0.336111	1	0.473684	0.190303	0.292725	0.287692	0.378223	0	0.226194
14474697	2.93216	3.61965	4.40344	2.96699	3.49836	3.07923	2.98048	2.29009	3.06297	3.16405	3.00458	2.41821	2.54507	2.92621	2.95765	2.85668	2.45118	2.87888		2.29009	2.11336	0.303815	0.629124	1	0.320299	0.571732	0.373409	0.32668	0	0.365715	0.413544	0.338083	0.0606258	0.120654	0.301	0.315879	0.268103	0.0762272	0.278604
14474701	4.16778	3.81686	4.82813	3.74187	6.17698	3.72911	3.99958	3.3523	3.34874	2.95356	3.3408	4.4684	3.35104	3.46621	3.30472	3.4814	3.45074	3.50517		2.95356	3.22342	0.376687	0.267821	0.581544	0.244556	1	0.240599	0.324505	0.123699	0.122597	0	0.120134	0.469949	0.123308	0.159038	0.10894	0.163751	0.154238	0.171124
14474785	3.46199	4.01962	4.09986	3.48942	3.24685	4.83717	4.56618	5.16218	4.34625	4.50057	4.14431	3.74478	4.16894	5.1124	4.91232	4.45236	5.28102	4.32787		3.24685	2.03417	0.105766	0.379894	0.419342	0.11925	0	0.781807	0.648587	0.941579	0.540466	0.616331	0.441196	0.244786	0.453303	0.917107	0.818751	0.592632	1	0.531431
14474815	2.17362	2.64389	2.38198	2.34231	2.53672	2.25691	2.13974	2.27697	2.09479	2.27658	2.16227	2.30115	2.13196	1.94656	1.85616	1.98039	2.28089	2.22034		1.85616	0.787723	0.403003	1	0.667516	0.617157	0.863951	0.508746	0.359993	0.534211	0.302934	0.533706	0.3886	0.564907	0.350119	0.114758	0	0.157708	0.539187	0.462317
14474859	4.10512	6.07401	6.42319	5.28494	6.87478	4.37184	3.84535	5.51549	3.49182	4.46125	5.01274	4.38735	3.95897	4.56627	4.96662	4.43749	3.97288	4.32278		3.49182	3.38296	0.18129	0.763293	0.866511	0.530044	1	0.260132	0.104504	0.598196	0	0.286563	0.449583	0.264717	0.13809	0.317608	0.435951	0.279539	0.142203	0.24563
14474867	4.01686	5.28387	5.91926	3.84995	6.79581	4.03878	3.71938	4.11374	3.30014	3.67474	4.28452	3.27306	4.15297	4.94214	3.87885	4.08835	4.02185	2.98097		2.98097	3.81484	0.271542	0.603668	0.770227	0.227789	1	0.277288	0.193564	0.296938	0.0836644	0.181861	0.341704	0.0765667	0.307222	0.514089	0.235366	0.290282	0.272851	0
14474883	2.60402	2.80313	3.32611	2.39292	3.93457	2.56752	2.25891	2.75584	2.68566	2.73427	2.4915	2.95337	2.07324	2.24281	2.56204	2.47448	2.30284	2.13702		2.07324	1.86134	0.285165	0.392134	0.673102	0.171747	1	0.265555	0.0997545	0.366729	0.329023	0.35514	0.22471	0.472853	0	0.0911021	0.262611	0.215568	0.123352	0.0342691
14474901	1.97144	2.44456	2.00203	2.30726	2.35199	2.1106	2.29752	2.43152	2.96731	2.35199	2.70244	2.47614	2.10362	2.55449	2.22704	2.27651	2.32533	1.78435		1.78435	1.18296	0.158155	0.558101	0.184013	0.442039	0.479852	0.275793	0.433802	0.547075	1	0.479852	0.776093	0.584798	0.269888	0.651024	0.374223	0.416043	0.457311	0
14474919	2.29981	2.65783	2.8408	2.69303	2.62749	2.90228	2.47711	3.3147	2.67564	2.51853	3.54901	2.8472	2.62001	2.35666	2.42689	2.49281	2.15	2.50177		2.15	1.39901	0.107082	0.362988	0.493778	0.38815	0.341304	0.537724	0.233813	0.832514	0.375719	0.263422	1	0.498348	0.335961	0.147717	0.197918	0.245034	0	0.25144
14474955	4.81957	4.99111	5.75712	4.68398	6.25337	5.08673	4.11585	3.49088	4.2987	4.23155	3.93078	4.82771	5.02763	4.49934	4.16825	3.95572	4.14394	3.93909		3.49088	2.76249	0.480973	0.54307	0.820359	0.431893	1	0.577684	0.226235	0	0.292422	0.268117	0.159239	0.483921	0.556291	0.365055	0.245202	0.168268	0.236403	0.162249
14475001	4.7643	5.01025	5.4741	4.54416	5.66514	5.37769	4.60067	4.66545	4.64431	5.07974	5.85042	5.22868	4.54081	4.39583	4.75615	4.63657	4.43742	4.40217		4.39583	1.45458	0.253311	0.422398	0.741289	0.10197	0.872623	0.675008	0.140823	0.185357	0.170823	0.470175	1	0.572564	0.0996707	0	0.247713	0.165503	0.0285938	0.00435549
14475083	7.01132	6.37761	6.08178	6.84634	7.25677	6.53735	6.77553	6.97521	6.34319	6.62564	7.73139	6.85099	6.22979	5.90647	6.17917	6.41674	6.02197	6.48784		5.90647	1.82492	0.605422	0.25817	0.0960603	0.515021	0.739922	0.345702	0.476217	0.585636	0.239309	0.394084	1	0.517569	0.177168	0	0.14943	0.279612	0.0632894	0.318573
14475121	3.36584	2.84234	2.5486	2.69269	2.94794	2.85378	3.50996	3.5046	4.0371	3.16528	2.71025	4.29562	3.68534	2.87743	3.34275	3.27762	4.20751	3.6507		2.5486	1.74702	0.467791	0.168138	0	0.0824807	0.228588	0.174688	0.550289	0.547222	0.852022	0.352994	0.0925335	1	0.650673	0.188225	0.454579	0.417297	0.949568	0.630849
14475163	4.35938	5.75992	6.51346	4.99916	4.60462	5.12006	3.98694	4.2458	4.14324	5.02909	3.62252	4.36598	4.46347	3.21949	4.1182	3.88791	4.35462	5.44464		3.21949	3.29398	0.346056	0.771236	1	0.540283	0.420504	0.576987	0.232989	0.311575	0.280439	0.549368	0.122356	0.348058	0.377656	0	0.272836	0.202923	0.344608	0.675523
14475175	1.75878	1.78444	1.75878	2.02255	1.95146	1.7646	2.66265	1.87848	2.22408	2.58768	1.87848	2.11172	2.37841	1.83695	1.72224	1.68805	1.62793	1.91186		1.62793	1.03472	0.126464	0.151261	0.126464	0.38138	0.312672	0.13208	1	0.242139	0.57615	0.927549	0.242139	0.467557	0.725299	0.202003	0.0911462	0.0581022	0	0.274405
14475249	2.61174	2.16213	1.65255	2.51923	1.65882	2.39433	2.65881	2.57577	2.65744	2.55091	2.91754	2.57502	2.64351	2.84175	2.42157	2.2677	3.0567	3.69446		1.65255	2.04191	0.469747	0.249557	0	0.424446	0.00306951	0.363276	0.492802	0.452132	0.492128	0.439959	0.619512	0.451766	0.485308	0.582393	0.376614	0.30126	0.687663	1
14475263	2.37958	2.76751	2.42171	2.86121	2.47921	3.48088	3.23167	2.96551	3.18464	2.9354	3.08307	2.8892	3.40582	2.9821	2.79607	3.44099	3.33274	3.5558		2.37958	1.17621	0	0.329813	0.0358162	0.409474	0.0846966	0.936303	0.724433	0.49815	0.684446	0.472545	0.598092	0.433272	0.872492	0.51225	0.354094	0.90239	0.810362	1
14475305	5.40621	5.37327	5.79488	5.67333	6.11109	6.56146	6.11231	6.38141	6.49224	6.40974	4.78737	6.57667	6.24857	6.83518	6.46036	6.38858	6.75418	7.04168		4.78737	2.25431	0.274517	0.259906	0.446926	0.393008	0.587196	0.78698	0.587736	0.70711	0.756272	0.719676	0	0.793725	0.648181	0.908398	0.742129	0.710292	0.872468	1
14475489	2.21138	3.16662	3.36417	2.6833	4.29056	2.41932	2.02677	2.20669	2.32444	2.33005	2.35786	2.42734	2.44242	2.18183	2.27898	2.68238	2.4199	2.92862		2.02677	2.26378	0.0815469	0.503515	0.590781	0.290013	1	0.173405	0	0.0794749	0.131492	0.133971	0.146254	0.176945	0.183606	0.068496	0.111412	0.289607	0.173658	0.39838
14475667	3.80844	4.64015	5.15235	4.55171	5.11907	4.14426	3.28435	3.5387	4.06205	3.25998	3.38095	4.19718	3.74112	3.36509	4.41998	3.87479	3.78312	3.44904		3.25998	1.89237	0.289823	0.729331	1	0.682598	0.982413	0.467286	0.0128767	0.147286	0.423844	0	0.063921	0.495248	0.254249	0.0555405	0.612986	0.324885	0.276444	0.0999044
14475779	4.09622	4.11984	3.86803	3.96989	5.51282	4.42737	3.75948	3.10562	3.65539	2.91365	4.13106	3.4299	3.28074	2.99002	3.5706	3.44949	3.80271	2.79481		2.79481	2.71801	0.478809	0.487501	0.394855	0.43233	1	0.600647	0.354918	0.11435	0.316622	0.0437236	0.491627	0.233661	0.178782	0.0718207	0.285428	0.240869	0.370823	0
14475785	3.53402	4.22108	4.6808	3.34762	5.4258	4.37765	2.56933	3.33397	3.64059	3.62142	2.99891	3.02698	3.15253	3.93029	3.69771	3.79708	3.46352	3.92568		2.56933	2.85646	0.337719	0.578248	0.739188	0.272466	1	0.63306	0	0.267685	0.37503	0.368318	0.150387	0.160213	0.204167	0.476447	0.395026	0.429813	0.313038	0.474834
14475817	4.17296	5.07338	4.40503	3.29786	4.57327	3.76301	3.60579	3.5004	3.58553	3.08885	3.66394	3.69742	3.69583	3.62197	3.89796	4.46809	3.78088	4.02588		3.08885	1.98454	0.546283	1	0.663221	0.10532	0.747994	0.33971	0.260486	0.207383	0.250278	0	0.289788	0.306657	0.305856	0.26864	0.407708	0.694996	0.348714	0.472169
14475829	2.57631	2.66937	2.44393	2.18266	2.57585	2.36154	1.96173	2.2003	2.01445	2.25443	2.13644	2.23292	2.41842	2.36197	2.11458	2.46708	2.2455	2.26304		1.96173	0.707639	0.868494	1	0.681421	0.312206	0.867847	0.564989	0	0.337133	0.074497	0.413624	0.246899	0.383232	0.645367	0.565595	0.216002	0.714142	0.401006	0.425801
14475931	2.65688	3.79313	3.86019	3.2637	4.01768	2.6673	2.41944	2.73576	2.42053	2.90703	2.70902	2.4852	2.87027	2.53776	3.27553	2.6764	2.98086	2.22602		2.22602	1.79166	0.240485	0.874671	0.912102	0.579177	1	0.2463	0.10796	0.284508	0.108568	0.380102	0.269583	0.144662	0.359583	0.173997	0.58578	0.251378	0.42131	0
14476011	2.32308	2.43015	2.12795	2.2529	2.31019	1.99866	2.22162	2.00678	2.2343	2.02332	2.28445	2.03124	2.05095	1.92796	2.15207	1.89849	1.75805	2.1594		1.75805	0.672101	0.840696	1	0.550361	0.736273	0.821518	0.357997	0.689734	0.37008	0.708601	0.394693	0.783218	0.406473	0.435807	0.252815	0.586261	0.208966	0	0.597163
14476355	3.4347	2.75752	2.77347	3.0379	3.85162	3.02828	2.74471	2.75144	2.57346	2.16736	2.87926	2.19463	2.54054	2.1679	2.49974	2.30668	2.79559	2.80915		2.16736	1.68426	0.752459	0.350396	0.359867	0.516868	1	0.511156	0.342791	0.346788	0.241114	0	0.42268	0.0161922	0.221571	0.000321609	0.197344	0.0827199	0.373	0.381052
14476401	4.13534	4.45016	4.62234	4.24418	4.78402	4.09878	4.33042	4.26681	3.71329	4.06605	3.77938	3.96958	3.45626	3.61775	3.93584	3.51993	3.91324	4.72206		3.45626	1.32776	0.511443	0.748552	0.878228	0.593421	1	0.483914	0.658367	0.610461	0.193579	0.459263	0.243357	0.386601	0	0.121622	0.361193	0.0479538	0.344172	0.953336
14476405	2.6192	3.62402	4.68817	3.63674	4.02194	3.28383	3.02637	2.75285	3.56225	3.74236	4.15446	3.43236	2.46198	2.78464	3.14235	2.76534	2.11747	2.73132		2.11747	2.5707	0.195171	0.586044	1	0.590993	0.740834	0.453713	0.353558	0.24716	0.562017	0.632079	0.792386	0.511491	0.134011	0.259528	0.398678	0.252018	0	0.238784
14476527	4.41844	4.99923	5.58978	5.06557	5.94362	4.60519	4.20282	4.41644	4.08225	3.93669	5.04488	4.95056	4.20189	4.06696	4.08632	4.39835	4.18766	3.79793		3.79793	2.1457	0.289189	0.559867	0.83509	0.590785	1	0.376226	0.188702	0.288257	0.132508	0.0646682	0.581142	0.537182	0.188264	0.125383	0.134406	0.279827	0.181634	0
14476583	3.84309	4.45155	4.54364	4.13629	5.10424	4.15673	4.18141	3.67012	3.72124	3.95875	4.06841	4.47487	3.97728	3.62224	3.3569	4.42949	3.07919	3.80891		3.07919	2.02506	0.377225	0.677692	0.723169	0.522011	1	0.532103	0.544292	0.291812	0.317053	0.434341	0.48849	0.689207	0.443492	0.268167	0.137139	0.666796	0	0.360349
14476593	5.668	5.56491	5.68458	6.15173	6.59469	5.03308	5.29108	5.30615	4.9957	4.9669	5.8095	5.19756	4.80672	5.08086	5.39501	5.68694	4.97525	5.03559		4.80672	1.78797	0.48171	0.42405	0.490983	0.752253	1	0.126603	0.270899	0.279328	0.105692	0.0895869	0.560846	0.218596	0	0.153325	0.329026	0.492301	0.0942575	0.128007
14476629	3.05095	3.83554	4.73569	3.43142	4.57243	3.11852	3.3248	2.92377	2.39042	2.80815	3.71387	2.59315	2.79169	2.18558	3.49295	2.70711	2.3577	2.90941		2.18558	2.55011	0.339347	0.647016	1	0.488544	0.935976	0.365844	0.446732	0.289474	0.0803247	0.244134	0.599301	0.159822	0.23768	0	0.51267	0.20451	0.0674956	0.283843
14476737	2.37682	2.51802	1.95391	2.31967	2.52534	2.47087	2.16698	2.24461	2.27189	2.15328	1.99132	2.12912	2.51543	2.57784	2.26866	2.4376	2.45858	2.5133		1.95391	0.623934	0.67781	0.904118	0	0.586223	0.915858	0.828548	0.341489	0.465909	0.509641	0.319533	0.0599547	0.280815	0.899964	1	0.504458	0.775219	0.808852	0.896559
14476755	5.2333	4.78985	6.06743	5.19654	6.59438	4.33336	4.20801	3.79259	3.78947	4.25312	3.57909	3.58654	4.39216	4.84953	4.23317	4.10491	3.81644	5.07794		3.57909	3.01529	0.548606	0.401542	0.825242	0.536417	1	0.250148	0.208578	0.0708057	0.0697714	0.223537	0	0.00247059	0.269648	0.421333	0.21692	0.174384	0.078717	0.497082
14476775	4.18568	4.04424	6.45548	4.60494	6.46426	4.06647	4.72844	3.38279	3.68987	3.17866	4.32087	3.47319	4.03135	3.56128	4.05054	3.88611	3.96921	4.14405		3.17866	3.28559	0.306495	0.263447	0.997328	0.434101	1	0.270213	0.471688	0.0621288	0.155592	0	0.34764	0.0896418	0.259524	0.116452	0.265366	0.215319	0.240612	0.293825
14476795	3.00165	2.66352	2.73768	2.4621	2.38198	2.27594	3.10236	3.22059	2.93514	3.43121	2.9001	2.73227	3.49695	3.35931	2.90157	2.69643	3.19151	3.22244		2.27594	1.22102	0.594347	0.317422	0.378159	0.15246	0.0868463	0	0.676832	0.773663	0.539878	0.946158	0.511181	0.373733	1	0.887274	0.512389	0.34438	0.749843	0.775171
14476837	4.07398	3.11663	3.85436	4.74022	3.91672	3.22817	4.51022	3.78725	3.80353	3.95674	5.19787	4.38685	3.385	3.10111	3.21971	3.21663	3.91018	3.50872		3.10111	2.09676	0.463985	0.00740004	0.359243	0.781734	0.388984	0.0605978	0.672041	0.327236	0.335	0.408069	1	0.613202	0.135396	0	0.0565648	0.0550937	0.385867	0.194401
14476873	4.66672	4.79445	5.01011	5.35089	4.2971	4.38301	4.85513	4.40464	4.06103	4.45791	5.26949	4.86164	3.62988	3.5092	4.43839	3.73156	4.34163	3.89729		3.5092	1.84169	0.628511	0.697865	0.814964	1	0.427817	0.474463	0.730812	0.48621	0.299635	0.515134	0.955801	0.734349	0.0655265	0	0.504534	0.120738	0.451993	0.210728
14476945	3.60921	2.6405	3.29747	2.46014	2.74067	2.72284	2.80003	2.81782	3.5448	3.60688	4.3625	3.38487	2.3819	2.56347	2.29755	3.17915	2.56511	2.4668		2.29755	2.06495	0.635203	0.166084	0.484234	0.0787392	0.21459	0.205956	0.24334	0.251953	0.604014	0.634074	1	0.52656	0.040851	0.128777	0	0.426935	0.129574	0.0819639
14476961	4.94481	4.89901	5.04964	5.06209	4.00206	4.85546	4.32028	3.49018	3.88567	4.2101	4.82542	4.23612	5.26243	3.91026	4.73136	5.4134	4.68903	5.26654		3.49018	1.92322	0.756351	0.73254	0.810861	0.817333	0.266161	0.709893	0.431623	0	0.205639	0.374331	0.694277	0.38786	0.921502	0.218426	0.645365	1	0.623359	0.92364
14476995	5.72984	5.60183	6.41354	5.65783	5.8115	5.37772	5.52805	4.95158	5.63609	5.04396	4.78943	4.30962	5.62446	5.00452	5.40317	5.66723	5.18542	5.01747		4.30962	2.10392	0.675036	0.614194	1	0.640807	0.713848	0.507674	0.579125	0.305127	0.630474	0.349033	0.228055	0	0.624949	0.330289	0.51977	0.645276	0.416271	0.336444
14476999	4.20377	4.57049	5.15048	5.02444	4.87522	4.10377	4.63385	4.27341	4.19174	4.55519	4.62493	3.94248	4.01468	4.16863	4.22578	4.23934	3.758	3.56531		3.56531	1.58518	0.40277	0.634112	1	0.920485	0.826351	0.339687	0.674083	0.446702	0.39518	0.624462	0.668461	0.237939	0.283483	0.380601	0.416657	0.425208	0.121559	0
14477053	2.03747	2.16579	1.89276	2.22838	1.8694	2.16065	2.29344	2.34015	2.16071	2.34384	3.05298	2.3234	2.02626	2.35301	1.94486	2.2123	2.06323	1.95622		1.8694	1.18358	0.141999	0.25042	0.019738	0.303299	0	0.246075	0.358271	0.397737	0.246125	0.40085	1	0.383581	0.13253	0.408602	0.0637551	0.289717	0.163766	0.073352
14477067	3.85853	3.89307	3.32547	3.85164	4.40425	3.53411	4.1278	4.24371	3.05628	3.84485	5.24674	3.08411	2.72402	3.34902	2.69259	3.61337	3.40171	2.71469		2.69259	2.55416	0.456487	0.470011	0.247786	0.453789	0.670147	0.329472	0.561912	0.607292	0.14239	0.451133	1	0.153289	0.0123041	0.257007	0	0.360503	0.277633	0.00865138
14477199	1.84845	1.87209	1.95146	2.27104	2.09733	1.72224	2.25574	2.13468	2.38924	2.31763	2.86567	2.9322	2.30934	1.80258	1.95238	2.24005	2.87921	2.31763		1.72224	1.20996	0.104306	0.123846	0.189441	0.453566	0.310003	0	0.440924	0.34087	0.551257	0.49207	0.945015	1	0.485225	0.0663965	0.190203	0.427953	0.956205	0.49207
14477277	2.33558	1.97525	2.00203	2.24212	1.88067	2.27801	2.41588	2.71427	3.28807	2.82139	3.58212	2.96657	1.91186	3.22155	2.59134	2.93796	1.98675	2.49747		1.88067	1.70145	0.267368	0.0555885	0.0713263	0.212433	0	0.233529	0.314559	0.489936	0.827175	0.552893	1	0.63822	0.0183312	0.788081	0.417687	0.621408	0.0623443	0.362515
14477283	3.69625	3.31042	2.95321	3.50596	3.41874	3.46645	4.22345	3.47798	3.20662	3.4554	4.208	2.35199	4.46523	4.47871	3.45667	4.73754	4.80894	3.84773		2.35199	2.45695	0.547126	0.390086	0.2447	0.469674	0.434177	0.453595	0.7617	0.458285	0.347841	0.449096	0.755413	0	0.860106	0.865594	0.449613	0.970939	1	0.608778
14477445	5.65345	5.69979	6.76104	5.14414	6.97147	5.41752	4.60301	5.2785	5.22984	4.6389	3.67358	5.37093	5.24207	5.0657	5.55003	5.29434	5.20568	5.39734		3.67358	3.29789	0.600343	0.614395	0.936194	0.445909	1	0.528803	0.281826	0.486652	0.471897	0.292708	0	0.514676	0.475605	0.422125	0.568984	0.491453	0.46457	0.522687
14477447	3.40565	2.94603	4.81973	3.65481	5.34174	3.46645	2.73616	2.73938	2.41824	2.53417	4.70192	3.04555	3.29027	2.94603	2.71987	2.85334	2.68607	2.53036		2.41824	2.9235	0.337747	0.180534	0.821443	0.422976	1	0.358547	0.108745	0.109847	0	0.0396528	0.781143	0.214573	0.298282	0.180534	0.103173	0.148828	0.091613	0.0383496
14477523	2.95905	4.61923	3.53455	3.72938	5.70165	3.84396	3.21638	2.86538	3.22195	3.11066	2.51766	2.64226	3.56439	3.17195	2.38266	2.82727	3.51275	3.35832		2.38266	3.31899	0.173663	0.67387	0.34706	0.405762	1	0.440284	0.251197	0.145441	0.252874	0.219345	0.0406732	0.0782147	0.35605	0.23781	0	0.13396	0.340493	0.293961
14477609	2.19961	2.21806	2.56279	2.07614	3.34011	2.1177	2.87023	3.26076	2.71207	2.9985	3.88148	3.50487	2.69858	2.06992	2.15643	2.25244	2.43979	1.86518		1.86518	2.01631	0.165865	0.175012	0.345985	0.104629	0.731501	0.125238	0.498464	0.692149	0.42002	0.562077	1	0.813218	0.413334	0.101545	0.14445	0.192063	0.284982	0
14477611	3.03942	3.18368	2.6841	3.00599	4.4991	2.75642	2.48977	2.75904	3.00363	2.62624	2.29653	2.68882	2.62536	3.68383	3.56727	3.66387	3.55682	3.22383		2.29653	2.20257	0.337282	0.402779	0.175963	0.322104	1	0.208798	0.0877342	0.209988	0.321033	0.149692	0	0.178106	0.149295	0.629856	0.576937	0.620794	0.572191	0.421008
14477739	2.35265	2.34995	2.31601	2.19658	2.89202	2.04615	1.88595	2.24582	2.10527	2.01876	1.87931	2.3234	2.14357	2.03812	1.85898	2.08814	2.21138	2.04444		1.85898	1.03304	0.477883	0.475268	0.442412	0.326801	1	0.181182	0.0261018	0.374465	0.238408	0.154671	0.019675	0.449563	0.27549	0.173408	0	0.221833	0.341128	0.179524
14477785	3.00484	2.66028	3.79037	3.84004	4.05502	2.92591	3.83415	3.04382	2.96038	4.06074	2.89829	4.36101	2.71439	2.6058	2.69572	2.6058	2.52049	3.15481		2.52049	1.84051	0.26316	0.0759489	0.68996	0.716946	0.833748	0.220275	0.713742	0.284338	0.238999	0.836857	0.205266	1	0.105349	0.0463499	0.0952041	0.0463499	0	0.344639
14477799	2.9265	2.33189	2.21398	2.93447	2.38049	2.43075	3.92577	3.67094	2.95386	2.90448	2.86375	3.15978	3.88148	3.3043	2.49058	4.60626	3.56901	3.71037		2.21398	2.39228	0.297839	0.0492861	0	0.301173	0.0696012	0.0906125	0.715545	0.609027	0.309278	0.288635	0.27161	0.395356	0.697034	0.455764	0.115622	1	0.566416	0.625509
14477903	2.25281	2.71362	2.27157	2.58303	3.1978	2.24212	2.54737	2.2948	1.9979	1.95722	2.33643	2.15746	2.55119	2.06992	2.17313	1.89248	1.71881	1.97144		1.71881	1.47898	0.361059	0.672629	0.373743	0.584329	1	0.353827	0.560218	0.389448	0.188702	0.1612	0.417593	0.296589	0.562804	0.2374	0.307185	0.117424	0	0.170812
14477927	2.94401	2.71869	2.44243	2.66596	2.91958	2.0931	2.90678	2.7253	2.87052	2.79045	3.1237	2.36385	3.9944	3.90127	2.95647	2.83274	3.06451	3.21154		2.0931	1.9013	0.447539	0.329032	0.183731	0.301296	0.434693	0	0.427957	0.33251	0.408888	0.366777	0.542052	0.1424	1	0.951017	0.454094	0.389018	0.510916	0.588251
14478011	5.54564	3.41743	5.51801	4.32982	2.26838	4.7531	5.86977	5.29366	6.15967	6.1825	5.54736	3.97785	6.50042	7.05128	5.12856	5.68816	5.39337	5.07084		2.26838	4.78289	0.685204	0.240241	0.679426	0.431001	0	0.519501	0.752973	0.632519	0.813584	0.818356	0.685562	0.357412	0.884828	1	0.598001	0.715001	0.653366	0.585933
14478021	3.56639	4.43237	4.08572	4.18379	3.8262	4.40574	5.06369	4.96293	3.92028	4.4598	5.33773	4.04706	5.17978	4.75932	4.50312	4.54825	4.50982	5.21327		3.56639	1.77134	0	0.48888	0.293183	0.348548	0.146673	0.473846	0.84529	0.788407	0.199785	0.50437	1	0.271355	0.910828	0.673462	0.528822	0.554301	0.532609	0.929736
14478031	7.73582	7.49495	8.79469	7.73838	7.60299	7.33467	7.75282	6.22883	6.86586	7.4655	4.94147	6.39007	7.96716	7.65615	7.77319	7.91465	6.69938	7.08717		4.94147	3.85321	0.725198	0.662688	1	0.725862	0.690727	0.621091	0.729611	0.3341	0.499424	0.655043	0	0.375946	0.785238	0.704522	0.734897	0.771609	0.456219	0.556858
14478073	3.25852	3.00898	2.67189	3.23294	3.13869	2.77396	3.2223	2.69542	3.2223	2.94944	2.8038	2.46208	3.46645	4.29828	2.99239	3.09914	3.5901	3.24683		2.46208	1.83619	0.433741	0.29784	0.114259	0.41981	0.368481	0.169851	0.414016	0.127076	0.414016	0.265416	0.186098	0	0.546985	1	0.288806	0.346944	0.614324	0.427376
14478175	7.32534	6.98987	6.47114	7.55135	5.75396	6.99981	6.29916	4.76981	7.10237	6.0939	6.43543	6.08782	7.14947	6.93098	7.52918	7.231	7.89016	6.84837		4.76981	3.12035	0.818989	0.711478	0.545237	0.891419	0.315398	0.714664	0.490123	0	0.747532	0.424339	0.533793	0.422391	0.762628	0.692607	0.884316	0.788756	1	0.666131
14478235	3.10188	3.4983	3.24837	2.96037	3.09676	3.21607	3.99413	4.26514	4.09302	3.88375	3.09738	3.38652	3.31468	3.53906	3.66506	3.46009	3.65974	3.11968		2.96037	1.30477	0.108453	0.412278	0.220724	0	0.104532	0.195972	0.79229	1	0.868083	0.707694	0.105003	0.32661	0.271551	0.443517	0.540088	0.382992	0.536011	0.122096
14478349	4.9317	6.85677	7.29142	3.71535	6.00495	5.92856	5.57515	5.18406	3.49924	3.40802	3.42201	3.57207	4.24052	4.91842	4.67998	3.35221	4.96919	4.9808		3.35221	3.93921	0.400966	0.889661	1	0.0921872	0.673421	0.654027	0.564312	0.46503	0.0373239	0.0141675	0.0177193	0.0558121	0.225505	0.397595	0.337065	0	0.410485	0.413431
14478427	5.01029	5.07856	5.27265	5.96224	5.89152	5.38198	4.45472	4.91056	4.63205	3.61972	5.49788	5.06041	5.13403	4.87687	4.66848	4.35909	5.05969	5.24144		3.61972	2.34253	0.593623	0.622765	0.705621	1	0.969812	0.752295	0.356455	0.551047	0.432155	0	0.801768	0.615016	0.646444	0.536668	0.447708	0.31563	0.614712	0.692299
14478451	7.79983	8.93818	9.29986	8.34946	9.45284	7.88879	7.59409	7.59688	6.70492	7.09223	7.9344	7.69814	7.04522	8.8733	7.70535	7.25399	7.62658	7.8557		6.70492	2.74791	0.398451	0.812709	0.94433	0.598469	1	0.430823	0.32358	0.324595	0	0.140946	0.447421	0.361444	0.123839	0.789101	0.364066	0.199811	0.335403	0.418783
14478469	3.52107	3.5044	3.70028	3.73227	3.52848	3.24766	3.74169	3.78299	3.41644	3.47256	3.68457	3.09329	4.04694	3.5252	4.51581	3.54596	4.00397	3.91799		3.09329	1.42252	0.300717	0.289002	0.426701	0.44919	0.30593	0.108521	0.455807	0.48484	0.227166	0.266621	0.415654	0	0.670396	0.303622	1	0.318214	0.640187	0.579748
14478569	2.26838	2.81675	2.64308	2.74796	2.02255	3.08362	3.54509	3.38826	3.36852	3.16872	2.8624	2.86405	3.08362	3.63203	3.70935	3.49653	2.97433	2.70855		2.02255	1.6868	0.14574	0.470835	0.367877	0.43005	0	0.629042	0.902623	0.809649	0.797943	0.679496	0.497894	0.498875	0.629042	0.954165	1	0.873833	0.564252	0.406691
14478607	2.49131	2.73309	1.87859	2.57094	1.88535	2.29027	2.68751	2.56244	2.40642	2.91136	2.06056	2.78411	2.22426	2.11281	2.10103	2.11963	2.16922	1.74342		1.74342	1.16795	0.64035	0.847361	0.115733	0.708526	0.121523	0.46822	0.808335	0.701252	0.567669	1	0.271539	0.891045	0.4117	0.316271	0.306192	0.322111	0.364573	0
14478631	3.19139	4.02432	2.58212	2.83342	2.48029	3.72306	5.56063	4.09158	4.36566	3.65482	2.7102	3.41572	3.83492	4.25902	4.34527	4.86703	4.91654	4.26399		2.48029	3.08034	0.230852	0.501253	0.0330586	0.114639	0	0.403453	1	0.523088	0.612067	0.381298	0.0746365	0.303679	0.439767	0.577448	0.605446	0.774831	0.790903	0.57906
14478667	2.97558	2.87767	2.22646	3.16859	2.46647	3.64788	3.89742	3.69691	4.08772	2.54914	2.33278	2.54928	3.605	4.45009	3.69047	3.62325	4.68155	3.19602		2.22646	2.45509	0.30513	0.265249	0	0.383748	0.097762	0.57897	0.680611	0.598939	0.758125	0.131433	0.0433087	0.13149	0.561503	0.905725	0.596316	0.568939	1	0.394919
14478731	4.06309	3.31015	4.04009	3.90431	2.56789	3.41252	5.07725	4.33497	5.19963	5.0854	5.78515	4.08354	4.1436	4.47802	5.15774	4.42024	4.72378	4.51027		2.56789	3.21726	0.464741	0.230712	0.457594	0.415391	0	0.26253	0.779967	0.54925	0.818006	0.7825	1	0.471098	0.489766	0.593713	0.804985	0.575754	0.670101	0.603736
14478781	5.76173	5.72545	5.55084	6.6936	5.89315	5.9327	5.43868	4.79553	5.61109	4.78942	6.19441	5.45825	5.0595	4.95106	5.54965	4.65436	5.39563	5.65301		4.65436	2.03924	0.543031	0.525242	0.439613	1	0.607477	0.626869	0.384614	0.0692263	0.46916	0.0662301	0.755207	0.394211	0.198674	0.145494	0.439032	0	0.363502	0.489718
14478855	2.17362	2.43645	2.97119	3.19043	2.6217	2.93485	3.15106	3.05409	2.85284	2.91349	3.49147	3.5298	3.20951	2.79997	3.1185	3.21286	3.24646	3.11011		2.17362	1.35619	0	0.193805	0.588101	0.74976	0.330399	0.5613	0.720725	0.649228	0.500829	0.545556	0.971734	1	0.76383	0.461848	0.696718	0.766295	0.791074	0.690533
14478887	5.3809	5.95852	6.13054	6.17238	6.32076	4.92376	5.43622	5.44623	4.51256	4.24065	4.64956	4.95149	4.68511	4.56268	4.64832	4.8748	4.46859	4.85855		4.24065	2.08011	0.548168	0.825853	0.908553	0.928667	1	0.328401	0.57476	0.579573	0.130718	0	0.19658	0.34173	0.213672	0.154813	0.195986	0.304862	0.109579	0.29705
14478925	7.64321	7.98651	7.58564	7.40136	6.14827	7.67654	7.42284	6.70619	5.99026	6.09881	5.44018	6.15301	7.49564	7.19698	6.60317	7.22017	6.84688	7.34519		5.44018	2.54633	0.865177	1	0.84257	0.770197	0.278082	0.878269	0.778634	0.49719	0.216029	0.258656	0	0.279942	0.807226	0.689933	0.456731	0.699042	0.552443	0.748139
14478927	6.25568	6.74235	7.33949	7.48432	7.1821	5.30529	6.05333	5.92807	5.47851	5.90026	3.63687	4.9988	6.23323	6.27809	5.05964	6.13023	5.20703	6.24476		3.63687	3.84745	0.68066	0.807152	0.962357	1	0.921449	0.433643	0.628066	0.59551	0.478665	0.588281	0	0.353981	0.674825	0.686484	0.369796	0.648055	0.408102	0.677822
14478951	2.47481	1.74679	4.10515	3.11255	2.98425	2.92418	3.50423	3.51762	3.8595	3.6432	4.60353	3.40172	2.45951	2.88802	2.4076	3.10492	2.46983	3.34171		1.74679	2.85674	0.254842	0	0.825544	0.478085	0.433171	0.412146	0.61519	0.619879	0.739552	0.663839	1	0.579306	0.249487	0.399486	0.231315	0.475414	0.253101	0.558301
14478953	3.05218	2.62047	3.83179	3.6451	3.08867	3.40692	3.83104	4.16005	4.19004	4.88346	5.69577	4.34392	3.26713	2.94056	3.33056	3.27254	3.17231	3.54514		2.62047	3.07529	0.140379	0	0.393887	0.333179	0.152247	0.255732	0.393643	0.500629	0.510379	0.735861	1	0.560419	0.210276	0.104085	0.2309	0.212034	0.179441	0.300676
14479007	6.47564	5.74886	6.1847	5.98301	6.39061	5.87718	5.72085	5.48244	5.99385	5.39809	4.58963	5.26476	6.59301	6.49554	5.78962	4.92951	6.0981	6.53482		4.58963	2.00338	0.941413	0.578639	0.796191	0.695512	0.898969	0.642688	0.564655	0.445653	0.700925	0.403547	0	0.336997	1	0.951349	0.598981	0.169652	0.752963	0.970953
14479087	6.26273	6.33965	5.98742	7.49674	5.18676	6.49504	6.828	6.8569	6.80031	6.9014	5.81256	6.47629	7.29929	7.51175	7.00132	7.11635	7.06295	6.85508		5.18676	2.325	0.462786	0.495869	0.344372	0.993544	0	0.562704	0.705914	0.718343	0.694002	0.737483	0.269161	0.554638	0.908617	1	0.780458	0.829933	0.806966	0.71756
14479157	7.553	7.09921	7.77376	7.7176	6.58218	7.17118	7.14903	7.23463	5.81625	6.59921	6.29498	5.91534	7.25223	7.03983	6.80445	5.94738	7.21432	7.09663		5.81625	1.95751	0.887227	0.655407	1	0.971315	0.391279	0.692172	0.680858	0.724588	0	0.399979	0.244561	0.0506231	0.733576	0.625074	0.504826	0.0669928	0.714209	0.654091
14479159	4.01526	2.99394	3.53106	3.73649	3.03854	4.06434	4.20786	4.17041	4.0969	4.11756	4.49248	4.54125	3.90636	4.88479	3.77074	4.27619	3.69794	3.34068		2.99394	1.89086	0.540136	0	0.284064	0.392706	0.0235876	0.566093	0.641997	0.622189	0.583316	0.594243	0.792524	0.818314	0.482547	1	0.41082	0.678133	0.372321	0.183377
14479161	4.31723	3.67887	4.28021	3.55529	3.14829	4.81737	5.30786	4.32324	4.82679	5.4514	3.44098	4.17268	5.18202	6.09916	4.4748	5.24968	5.47834	5.08125		3.14829	2.95088	0.396136	0.179806	0.383588	0.137927	0	0.565623	0.731842	0.398172	0.568815	0.780484	0.0991901	0.347149	0.689197	1	0.449533	0.712124	0.789616	0.655047
14479195	3.07085	2.54786	2.38349	2.12412	2.35619	2.38021	2.80052	2.95347	2.1613	2.43684	2.24392	2.35024	3.7824	2.86071	3.21422	3.41479	3.58458	2.42473		2.12412	1.65828	0.57091	0.255531	0.156409	0	0.139946	0.154429	0.407893	0.500127	0.0224176	0.188583	0.0722428	0.136356	1	0.444191	0.657365	0.778319	0.880704	0.18128
14479217	3.32119	3.55601	3.3898	3.68971	3.23579	3.24882	2.98155	2.99074	2.72943	2.91743	2.61814	3.05029	3.85763	3.49329	2.83406	3.02848	3.39741	2.99416		2.61814	1.23949	0.567211	0.75666	0.622566	0.864525	0.498309	0.50882	0.293197	0.300608	0.0897906	0.241462	0	0.348649	1	0.706059	0.174198	0.331061	0.628704	0.303367
14479265	3.49835	2.91659	2.50419	4.18526	2.41753	3.43324	3.99018	3.71167	3.93667	3.36919	2.64468	3.34238	3.96805	3.80914	3.50615	3.84825	4.65352	4.25315		2.41753	2.23599	0.483374	0.223193	0.0387595	0.790582	0	0.454255	0.703336	0.578777	0.679405	0.425612	0.101589	0.413622	0.693437	0.622367	0.486862	0.639861	1	0.820944
14479267	5.74879	5.57686	3.54556	5.87062	4.20984	4.97771	6.49325	4.85779	5.36266	4.96002	5.16436	5.40028	6.24051	6.29223	5.74473	5.87012	6.58492	6.50138		3.54556	3.03935	0.7249	0.668332	0	0.764983	0.21856	0.471202	0.96984	0.431747	0.597856	0.465382	0.532611	0.610234	0.886683	0.903701	0.723563	0.764821	1	0.972515
14479315	5.40568	6.20978	5.95537	6.63123	4.64766	7.16956	6.77395	6.67239	7.73603	7.14602	4.47563	6.00668	7.98125	7.38594	7.63305	8.09105	7.50631	7.3659		4.47563	3.61542	0.257246	0.479654	0.409286	0.596223	0.0475809	0.745124	0.635699	0.607609	0.901804	0.738611	0	0.423478	0.969631	0.804973	0.873319	1	0.838265	0.799428
14479355	4.51052	4.13714	4.45069	4.10299	3.72363	5.32215	5.0552	5.24573	6.35033	5.34119	6.3106	5.47959	5.07586	5.72355	5.44843	5.3955	5.16066	6.06069		3.72363	2.6267	0.299575	0.157425	0.276796	0.144424	0	0.608567	0.506936	0.579473	1	0.615816	0.984875	0.668507	0.514802	0.761383	0.656643	0.636492	0.547088	0.889735
14479361	2.54864	3.65339	3.34263	3.32647	3.80724	2.84668	2.67918	2.79409	2.18467	2.7982	3.02009	2.69346	3.02858	2.61094	2.94812	2.84099	2.59374	2.7005		2.18467	1.62257	0.224315	0.905179	0.71366	0.703698	1	0.407999	0.304771	0.37559	0	0.378121	0.514874	0.313569	0.520103	0.262709	0.470515	0.404491	0.25211	0.317905
14479545	2.09275	2.26347	2.10489	1.92716	2.26838	2.0113	2.17932	2.49868	2.35578	2.47689	2.79641	2.47689	2.6845	2.1307	1.87596	2.17078	2.24446	1.69857		1.69857	1.09784	0.359052	0.514562	0.370112	0.208224	0.519034	0.284859	0.437909	0.728809	0.598643	0.708961	1	0.708961	0.898063	0.393617	0.161582	0.430131	0.497238	0
14479583	6.43908	6.97421	7.13435	7.00188	8.26963	6.58465	6.57626	6.60859	6.24835	5.99448	7.86324	6.92796	6.24055	5.78007	6.60138	6.15594	5.95037	5.87859		5.78007	2.48956	0.264709	0.47966	0.543985	0.490774	1	0.323183	0.319811	0.332801	0.188098	0.0861269	0.836763	0.461083	0.184967	0	0.329904	0.150981	0.0684058	0.0395747
14479641	3.14117	2.94627	4.90605	3.45806	4.94912	2.87458	2.58954	2.61156	2.91311	2.30825	3.63253	2.9292	2.36894	2.9938	3.11598	2.79066	2.89056	2.4089		2.30825	2.64087	0.315397	0.241595	0.98369	0.43539	1	0.214447	0.106512	0.114852	0.229039	0	0.501454	0.23513	0.0229795	0.25959	0.305856	0.182671	0.220497	0.0381102
14479733	4.53524	4.84052	5.05355	5.20988	5.96492	4.6006	4.66729	4.77472	4.2138	4.45848	4.90345	4.58864	4.38105	4.19852	5.06217	4.42538	3.99264	4.4842		3.99264	1.97227	0.275115	0.429898	0.537909	0.617173	1	0.308249	0.342067	0.396535	0.112134	0.236191	0.461804	0.302186	0.196934	0.104385	0.542283	0.219412	0	0.249233
14479857	2.33288	3.08295	2.95836	2.80625	2.79772	2.4497	2.15112	2.48401	1.98528	2.0153	2.2944	2.76749	2.48424	1.95613	2.33065	2.578	2.29495	2.71294		1.95613	1.12682	0.33435	1	0.889437	0.754444	0.746871	0.438018	0.173042	0.468469	0.0258741	0.0525091	0.300201	0.720043	0.46867	0	0.332371	0.551877	0.300688	0.671638
14479859	2.20665	2.74346	3.07275	2.68579	3.10852	2.51382	3.36496	2.90021	3.79317	2.831	3.45427	3.7829	2.89281	3.74591	2.91667	2.51635	2.79192	3.06301		2.20665	1.58652	0	0.338358	0.545911	0.302007	0.568459	0.193614	0.730093	0.437158	1	0.393534	0.786387	0.993526	0.432491	0.970211	0.447528	0.195208	0.3689	0.53977
14479877	2.35337	3.21413	2.80276	3.21939	2.86649	3.36882	2.28668	2.94483	2.88798	2.45026	3.24853	2.092	2.46637	2.38166	2.25503	2.5551	2.68401	2.15892		2.092	1.27683	0.204706	0.878843	0.556663	0.882962	0.606574	1	0.152476	0.667929	0.623404	0.28059	0.905784	0	0.293203	0.22686	0.127681	0.362701	0.463655	0.05241
14479915	1.93913	2.06559	2.09504	2.04021	2.18747	2.14882	2.26245	1.96602	2.0641	2.2952	2.09715	1.97481	2.20383	2.5738	2.03065	2.66023	2.48328	2.49555		1.93913	0.721099	0	0.175373	0.216219	0.14018	0.344394	0.290801	0.44838	0.0372998	0.173304	0.493791	0.219146	0.0494829	0.367078	0.880143	0.126923	1	0.754617	0.771632
14479937	1.83258	2.16497	1.83013	1.85253	2.19896	1.68466	2.32181	2.31288	2.72427	1.75103	2.48288	2.63835	1.87857	2.22497	2.11818	1.88359	1.71311	1.65044		1.65044	1.07383	0.169622	0.479154	0.167337	0.188194	0.510811	0.031865	0.625206	0.616893	1	0.0936714	0.775209	0.91999	0.212443	0.535027	0.435584	0.21712	0.05836	0
14479943	1.90646	3.09507	3.06214	2.50202	2.45527	3.25039	4.0438	2.49747	3.61508	3.79325	4.62844	3.59338	1.80158	2.01752	2.16199	2.49061	2.48529	1.86705		1.80158	2.82686	0.0370991	0.45757	0.445923	0.247778	0.23124	0.512514	0.793185	0.246171	0.641524	0.704553	1	0.633849	0	0.0763861	0.127495	0.243744	0.241861	0.0231603
14479957	4.3251	3.50587	2.56198	4.18844	2.9057	4.41906	4.83762	3.70257	4.20697	3.34596	4.36757	4.36743	5.11157	4.67677	4.28253	4.26569	5.48376	5.16501		2.56198	2.92178	0.603442	0.323054	0	0.55667	0.117643	0.635601	0.778855	0.390376	0.563012	0.268326	0.617978	0.61793	0.872618	0.723802	0.588873	0.583109	1	0.890906
14479961	2.15796	2.11527	2.21241	2.27504	1.80099	2.10022	2.52285	2.23042	2.29674	2.66291	2.70913	3.34406	2.57592	2.72507	2.37154	2.22435	3.44863	2.6547		1.80099	1.64763	0.216654	0.190744	0.249703	0.287715	0	0.181612	0.43812	0.260636	0.300884	0.523125	0.551178	0.936535	0.47033	0.560852	0.346282	0.256947	1	0.51814
14480055	4.3329	5.53583	4.66257	3.97807	4.6661	4.23998	4.46981	3.93166	3.94734	3.69092	5.02704	4.73804	3.86795	4.10375	3.80918	4.05622	3.7889	3.56852		3.56852	1.96732	0.388542	1	0.556115	0.208181	0.557911	0.341311	0.458135	0.18459	0.192561	0.0622205	0.741378	0.594478	0.152207	0.272062	0.122332	0.247904	0.112021	0
14480069	8.06346	8.44908	9.07863	9.07961	9.67022	8.94816	8.27303	7.92701	7.97795	7.07689	7.86167	8.04702	8.15418	7.97131	8.41888	8.55284	9.0356	8.70199		7.07689	2.59333	0.380424	0.529122	0.771879	0.772258	1	0.721568	0.461234	0.327808	0.347453	0	0.302613	0.374084	0.415408	0.344891	0.517476	0.569133	0.755285	0.626646
14480097	2.07802	2.00689	2.27157	2.27914	1.85355	1.90357	2.48593	2.62051	2.52065	1.83264	3.68228	2.16895	2.00774	2.18744	1.97676	1.81638	1.98675	1.9865		1.81638	1.8659	0.140223	0.102101	0.243954	0.248011	0.0199245	0.0467306	0.358837	0.43096	0.377442	0.00871367	1	0.188954	0.102557	0.198864	0.0859521	0	0.091307	0.0911733
14480115	3.36552	3.3645	3.56551	3.02584	4.50773	2.44864	2.71345	2.36451	2.68572	2.55345	4.07352	2.97406	2.1143	2.04108	2.02838	1.98039	2.81083	2.9798		1.98039	2.52734	0.548057	0.547656	0.627189	0.413654	1	0.185271	0.29005	0.151985	0.279079	0.226744	0.828194	0.393168	0.0529822	0.0240109	0.0189858	0	0.328582	0.395437
14480117	5.84816	7.258	8.60259	6.87908	9.51718	6.83195	6.04033	6.32601	5.59521	5.4005	7.49405	5.81985	5.94435	6.43314	6.53933	6.23311	6.91902	6.31677		5.4005	4.11669	0.108742	0.451213	0.777834	0.359168	1	0.34772	0.155425	0.22482	0.0472985	0	0.508554	0.101867	0.132108	0.250843	0.276638	0.202253	0.368871	0.222575
14480131	2.49097	2.39755	2.26801	2.46358	2.13227	2.37415	3.22984	2.56933	2.75103	2.79973	2.4679	2.05557	3.13029	3.07319	2.90627	3.19155	2.61612	2.38938		2.05557	1.17427	0.370783	0.291229	0.180911	0.347456	0.0653173	0.271303	1	0.437517	0.592251	0.633725	0.351134	0	0.915225	0.866599	0.724451	0.967395	0.477364	0.284275
14480141	7.26192	7.97851	9.06244	6.64634	9.12597	7.28898	6.9844	7.11672	6.7334	6.18085	6.63682	6.63557	6.6765	7.14636	7.5003	7.13662	7.60801	8.00917		6.18085	2.94512	0.367072	0.610385	0.978428	0.158054	1	0.37626	0.272841	0.31777	0.187614	0	0.154821	0.154397	0.168293	0.327834	0.448011	0.324525	0.484584	0.620795
14480177	3.31407	2.65472	3.27795	2.67615	3.1323	3.42999	3.58224	2.9292	4.04316	3.9538	2.31855	3.78252	3.71616	3.55973	3.52868	3.87559	4.60944	3.90377		2.31855	2.29089	0.434554	0.14674	0.418791	0.156095	0.355209	0.485158	0.551613	0.266556	0.75281	0.713806	0	0.639039	0.610072	0.541789	0.528236	0.679666	1	0.691966
14480267	5.20245	4.96299	5.72413	5.18364	6.08962	5.53292	4.91728	4.88919	4.63242	5.04793	5.48669	4.93639	5.32194	4.45882	4.98597	4.15552	4.81279	4.98443		4.15552	1.9341	0.541303	0.417493	0.811033	0.531579	1	0.71217	0.39386	0.379335	0.246578	0.461408	0.688264	0.403741	0.603086	0.156818	0.429376	0	0.339837	0.428579
14480269	3.94142	5.46285	2.94717	5.65141	3.48521	3.01452	3.36263	2.58026	2.42897	2.22411	2.67871	2.6959	2.71648	3.70319	3.86546	3.07976	3.74555	3.879		2.22411	3.42731	0.501067	0.944982	0.210971	1	0.367958	0.230623	0.332192	0.103918	0.0597753	0	0.132641	0.137658	0.143661	0.431558	0.478904	0.249657	0.443918	0.482855
14480307	3.2437	5.3824	6.69436	2.96589	7.69341	4.46534	3.89286	3.41712	2.54141	2.38132	3.51963	2.20895	4.50196	2.32798	3.42595	3.30392	3.45786	4.04158		2.20895	5.48446	0.188669	0.578625	0.81784	0.138015	1	0.411416	0.307033	0.22029	0.06062	0.0314302	0.238982	0	0.418093	0.021704	0.221901	0.19965	0.227719	0.334151
14480507	2.35337	3.21413	2.80276	3.21939	2.86649	3.36882	2.28668	2.94483	2.88798	2.45026	3.24853	2.092	2.46637	2.38166	2.25503	2.5551	2.68401	2.15892		2.092	1.27683	0.204706	0.878843	0.556663	0.882962	0.606574	1	0.152476	0.667929	0.623404	0.28059	0.905784	0	0.293203	0.22686	0.127681	0.362701	0.463655	0.05241
14480545	1.93913	2.06559	2.09504	2.04021	2.18747	2.14882	2.26245	1.96602	2.0641	2.2952	2.09715	1.97481	2.20383	2.5738	2.03065	2.66023	2.48328	2.49555		1.93913	0.721099	0	0.175373	0.216219	0.14018	0.344394	0.290801	0.44838	0.0372998	0.173304	0.493791	0.219146	0.0494829	0.367078	0.880143	0.126923	1	0.754617	0.771632
14480567	1.83258	2.16497	1.83013	1.85253	2.19896	1.68466	2.32181	2.31288	2.72427	1.75103	2.48288	2.63835	1.87857	2.22497	2.11818	1.88359	1.71311	1.65044		1.65044	1.07383	0.169622	0.479154	0.167337	0.188194	0.510811	0.031865	0.625206	0.616893	1	0.0936714	0.775209	0.91999	0.212443	0.535027	0.435584	0.21712	0.05836	0
14480573	1.90646	3.09507	3.06214	2.50202	2.45527	3.25039	4.0438	2.49747	3.61508	3.79325	4.62844	3.59338	1.80158	2.01752	2.16199	2.49061	2.48529	1.86705		1.80158	2.82686	0.0370991	0.45757	0.445923	0.247778	0.23124	0.512514	0.793185	0.246171	0.641524	0.704553	1	0.633849	0	0.0763861	0.127495	0.243744	0.241861	0.0231603
14480587	4.3251	3.50587	2.56198	4.18844	2.9057	4.41906	4.83762	3.70257	4.20697	3.34596	4.36757	4.36743	5.11157	4.67677	4.28253	4.26569	5.48376	5.16501		2.56198	2.92178	0.603442	0.323054	0	0.55667	0.117643	0.635601	0.778855	0.390376	0.563012	0.268326	0.617978	0.61793	0.872618	0.723802	0.588873	0.583109	1	0.890906
14480591	2.15796	2.11527	2.21241	2.27504	1.80099	2.10022	2.52285	2.23042	2.29674	2.66291	2.70913	3.34406	2.57592	2.72507	2.37154	2.22435	3.44863	2.6547		1.80099	1.64763	0.216654	0.190744	0.249703	0.287715	0	0.181612	0.43812	0.260636	0.300884	0.523125	0.551178	0.936535	0.47033	0.560852	0.346282	0.256947	1	0.51814
14480685	4.3329	5.53583	4.66257	3.97807	4.6661	4.23998	4.46981	3.93166	3.94734	3.69092	5.02704	4.73804	3.86795	4.10375	3.80918	4.05622	3.7889	3.56852		3.56852	1.96732	0.388542	1	0.556115	0.208181	0.557911	0.341311	0.458135	0.18459	0.192561	0.0622205	0.741378	0.594478	0.152207	0.272062	0.122332	0.247904	0.112021	0
14480699	8.06346	8.44908	9.07863	9.07961	9.67022	8.94816	8.27303	7.92701	7.97795	7.07689	7.86167	8.04702	8.15418	7.97131	8.41888	8.55284	9.0356	8.70199		7.07689	2.59333	0.380424	0.529122	0.771879	0.772258	1	0.721568	0.461234	0.327808	0.347453	0	0.302613	0.374084	0.415408	0.344891	0.517476	0.569133	0.755285	0.626646
14480727	2.07802	2.00689	2.27157	2.27914	1.85355	1.90357	2.48593	2.62051	2.52065	1.83264	3.68228	2.16895	2.00774	2.18744	1.97676	1.81638	1.98675	1.9865		1.81638	1.8659	0.140223	0.102101	0.243954	0.248011	0.0199245	0.0467306	0.358837	0.43096	0.377442	0.00871367	1	0.188954	0.102557	0.198864	0.0859521	0	0.091307	0.0911733
14480745	3.36552	3.3645	3.56551	3.02584	4.50773	2.44864	2.71345	2.36451	2.68572	2.55345	4.07352	2.97406	2.1143	2.04108	2.02838	1.98039	2.81083	2.9798		1.98039	2.52734	0.548057	0.547656	0.627189	0.413654	1	0.185271	0.29005	0.151985	0.279079	0.226744	0.828194	0.393168	0.0529822	0.0240109	0.0189858	0	0.328582	0.395437
14480747	5.84816	7.258	8.60259	6.87908	9.51718	6.83195	6.04033	6.32601	5.59521	5.4005	7.49405	5.81985	5.94435	6.43314	6.53933	6.23311	6.91902	6.31677		5.4005	4.11669	0.108742	0.451213	0.777834	0.359168	1	0.34772	0.155425	0.22482	0.0472985	0	0.508554	0.101867	0.132108	0.250843	0.276638	0.202253	0.368871	0.222575
14480761	2.49097	2.39755	2.26801	2.46358	2.13227	2.37415	3.22984	2.56933	2.75103	2.79973	2.4679	2.05557	3.13029	3.07319	2.90627	3.19155	2.61612	2.38938		2.05557	1.17427	0.370783	0.291229	0.180911	0.347456	0.0653173	0.271303	1	0.437517	0.592251	0.633725	0.351134	0	0.915225	0.866599	0.724451	0.967395	0.477364	0.284275
14480771	7.26192	7.97851	9.06244	6.64634	9.12597	7.28898	6.9844	7.11672	6.7334	6.18085	6.63682	6.63557	6.6765	7.14636	7.5003	7.13662	7.60801	8.00917		6.18085	2.94512	0.367072	0.610385	0.978428	0.158054	1	0.37626	0.272841	0.31777	0.187614	0	0.154821	0.154397	0.168293	0.327834	0.448011	0.324525	0.484584	0.620795
14480807	3.31407	2.65472	3.27795	2.67615	3.1323	3.42999	3.58224	2.9292	4.04316	3.9538	2.31855	3.78252	3.71616	3.55973	3.52868	3.87559	4.60944	3.90377		2.31855	2.29089	0.434554	0.14674	0.418791	0.156095	0.355209	0.485158	0.551613	0.266556	0.75281	0.713806	0	0.639039	0.610072	0.541789	0.528236	0.679666	1	0.691966
14480897	5.20245	4.96299	5.72413	5.18364	6.08962	5.53292	4.91728	4.88919	4.63242	5.04793	5.48669	4.93639	5.32194	4.45882	4.98597	4.15552	4.81279	4.98443		4.15552	1.9341	0.541303	0.417493	0.811033	0.531579	1	0.71217	0.39386	0.379335	0.246578	0.461408	0.688264	0.403741	0.603086	0.156818	0.429376	0	0.339837	0.428579
14480899	3.94142	5.46285	2.94717	5.65141	3.48521	3.01452	3.36263	2.58026	2.42897	2.22411	2.67871	2.6959	2.71648	3.70319	3.86546	3.07976	3.74555	3.879		2.22411	3.42731	0.501067	0.944982	0.210971	1	0.367958	0.230623	0.332192	0.103918	0.0597753	0	0.132641	0.137658	0.143661	0.431558	0.478904	0.249657	0.443918	0.482855
14480937	3.2437	5.3824	6.69436	2.96589	7.69341	4.46534	3.89286	3.41712	2.54141	2.38132	3.51963	2.20895	4.50196	2.32798	3.42595	3.30392	3.45786	4.04158		2.20895	5.48446	0.188669	0.578625	0.81784	0.138015	1	0.411416	0.307033	0.22029	0.06062	0.0314302	0.238982	0	0.418093	0.021704	0.221901	0.19965	0.227719	0.334151
14481167	2.39975	3.1367	3.42436	2.36966	2.90241	2.52645	2.17704	2.70784	2.38551	2.34913	1.99105	2.41682	2.17642	2.41343	2.66856	2.59838	2.32105	2.06845		1.99105	1.43332	0.285143	0.7993	1	0.264152	0.635841	0.373538	0.129767	0.500094	0.275209	0.249827	0	0.297055	0.129335	0.29469	0.47269	0.423727	0.23024	0.0540032
14481237	2.33288	3.08295	2.95836	2.80625	2.79772	2.4497	2.15112	2.48401	1.98528	2.0153	2.2944	2.76749	2.48424	1.95613	2.33065	2.578	2.29495	2.71294		1.95613	1.12682	0.33435	1	0.889437	0.754444	0.746871	0.438018	0.173042	0.468469	0.0258741	0.0525091	0.300201	0.720043	0.46867	0	0.332371	0.551877	0.300688	0.671638
14481239	2.20665	2.74346	3.07275	2.68579	3.10852	2.51382	3.36496	2.90021	3.79317	2.831	3.45427	3.7829	2.89281	3.74591	2.91667	2.51635	2.79192	3.06301		2.20665	1.58652	0	0.338358	0.545911	0.302007	0.568459	0.193614	0.730093	0.437158	1	0.393534	0.786387	0.993526	0.432491	0.970211	0.447528	0.195208	0.3689	0.53977
14481359	4.9317	6.85677	7.29142	3.71535	6.00495	5.92856	5.57515	5.18406	3.49924	3.40802	3.42201	3.57207	4.24052	4.91842	4.67998	3.35221	4.96919	4.9808		3.35221	3.93921	0.400966	0.889661	1	0.0921872	0.673421	0.654027	0.564312	0.46503	0.0373239	0.0141675	0.0177193	0.0558121	0.225505	0.397595	0.337065	0	0.410485	0.413431
14481437	5.01029	5.07856	5.27265	5.96224	5.89152	5.38198	4.45472	4.91056	4.63205	3.61972	5.49788	5.06041	5.13403	4.87687	4.66848	4.35909	5.05969	5.24144		3.61972	2.34253	0.593623	0.622765	0.705621	1	0.969812	0.752295	0.356455	0.551047	0.432155	0	0.801768	0.615016	0.646444	0.536668	0.447708	0.31563	0.614712	0.692299
14481461	7.79983	8.93818	9.29986	8.34946	9.45284	7.88879	7.59409	7.59688	6.70492	7.09223	7.9344	7.69814	7.04522	8.8733	7.70535	7.25399	7.62658	7.8557		6.70492	2.74791	0.398451	0.812709	0.94433	0.598469	1	0.430823	0.32358	0.324595	0	0.140946	0.447421	0.361444	0.123839	0.789101	0.364066	0.199811	0.335403	0.418783
14481479	3.52107	3.5044	3.70028	3.73227	3.52848	3.24766	3.74169	3.78299	3.41644	3.47256	3.68457	3.09329	4.04694	3.5252	4.51581	3.54596	4.00397	3.91799		3.09329	1.42252	0.300717	0.289002	0.426701	0.44919	0.30593	0.108521	0.455807	0.48484	0.227166	0.266621	0.415654	0	0.670396	0.303622	1	0.318214	0.640187	0.579748
14481555	2.09275	2.26347	2.10489	1.92716	2.26838	2.0113	2.17932	2.49868	2.35578	2.47689	2.79641	2.47689	2.6845	2.1307	1.87596	2.17078	2.24446	1.69857		1.69857	1.09784	0.359052	0.514562	0.370112	0.208224	0.519034	0.284859	0.437909	0.728809	0.598643	0.708961	1	0.708961	0.898063	0.393617	0.161582	0.430131	0.497238	0
14481593	6.43908	6.97421	7.13435	7.00188	8.26963	6.58465	6.57626	6.60859	6.24835	5.99448	7.86324	6.92796	6.24055	5.78007	6.60138	6.15594	5.95037	5.87859		5.78007	2.48956	0.264709	0.47966	0.543985	0.490774	1	0.323183	0.319811	0.332801	0.188098	0.0861269	0.836763	0.461083	0.184967	0	0.329904	0.150981	0.0684058	0.0395747
14481651	3.14117	2.94627	4.90605	3.45806	4.94912	2.87458	2.58954	2.61156	2.91311	2.30825	3.63253	2.9292	2.36894	2.9938	3.11598	2.79066	2.89056	2.4089		2.30825	2.64087	0.315397	0.241595	0.98369	0.43539	1	0.214447	0.106512	0.114852	0.229039	0	0.501454	0.23513	0.0229795	0.25959	0.305856	0.182671	0.220497	0.0381102
14481743	4.53524	4.84052	5.05355	5.20988	5.96492	4.6006	4.66729	4.77472	4.2138	4.45848	4.90345	4.58864	4.38105	4.19852	5.06217	4.42538	3.99264	4.4842		3.99264	1.97227	0.275115	0.429898	0.537909	0.617173	1	0.308249	0.342067	0.396535	0.112134	0.236191	0.461804	0.302186	0.196934	0.104385	0.542283	0.219412	0	0.249233
14481857	4.64171	5.69202	4.8602	4.50638	3.95848	4.90351	5.41207	4.88957	5.68523	5.87195	3.56901	5.46251	5.14199	5.24681	6.57796	6.39845	5.62356	6.65193		3.56901	3.08292	0.347947	0.688634	0.418819	0.304051	0.126329	0.432868	0.597828	0.428348	0.686433	0.746999	0	0.614191	0.510224	0.544224	0.976005	0.91778	0.66643	1
14481881	6.86899	7.62196	8.4596	7.97879	8.11222	7.97784	6.85625	7.4725	7.06212	6.88535	7.39703	6.7764	6.29244	7.41872	7.67037	7.61298	6.91675	7.69765		6.29244	2.16716	0.26604	0.613485	1	0.778138	0.839708	0.777698	0.26016	0.54452	0.355155	0.27359	0.509692	0.223316	0	0.519704	0.635822	0.609342	0.288076	0.64841
14481935	5.7566	6.53721	4.90281	5.4607	5.62456	6.04947	4.69421	4.89709	4.60898	4.64502	5.33796	3.91668	4.68284	4.75178	5.22286	4.95029	4.98327	4.28766		3.91668	2.62052	0.702119	1	0.376308	0.589203	0.651731	0.813879	0.296708	0.374127	0.264181	0.277934	0.542363	0	0.292366	0.318677	0.498441	0.394428	0.407011	0.141566
14481943	4.77203	4.00004	4.75147	4.64975	4.28586	5.2284	5.28937	5.26564	5.37751	4.74996	5.9442	5.85463	4.60828	4.62223	5.19431	5.39976	5.05853	4.64745		4.00004	1.94416	0.39708	0	0.386505	0.334188	0.147014	0.631822	0.663179	0.650976	0.708519	0.385729	1	0.953929	0.312857	0.320031	0.614288	0.719963	0.544449	0.333003
14481969	1.98572	1.94072	2.27755	2.14283	2.192	2.01683	2.52113	2.45835	2.46074	2.19463	3.351	2.5067	2.13831	2.78151	1.90785	1.92556	2.04401	2.40459		1.90785	1.44315	0.0539566	0.0227794	0.256176	0.162828	0.196894	0.0755158	0.424961	0.381457	0.383113	0.198719	1	0.41496	0.159691	0.605383	0	0.0122717	0.0943516	0.344203
14481975	3.71386	3.52082	3.19886	3.4655	3.71816	3.63703	3.34404	3.90986	3.63539	3.82889	4.93626	4.36687	3.07539	3.31346	3.60781	3.45567	3.87483	3.02951		3.02951	1.90675	0.358909	0.257668	0.088817	0.22866	0.361167	0.318615	0.164959	0.461702	0.317755	0.41924	1	0.701386	0.0240649	0.148921	0.303294	0.223503	0.44333	0
14481981	4.3091	6.32825	5.29668	5.35647	4.89923	5.27412	4.08539	4.3081	4.27383	3.8754	4.36701	4.75215	4.7243	5.04202	5.75502	5.28618	4.26909	4.99855		3.8754	2.45285	0.176815	1	0.57944	0.603817	0.417405	0.570241	0.0856115	0.176407	0.162438	0	0.200426	0.357441	0.346088	0.475619	0.7663	0.575159	0.160503	0.457895
14481993	4.34803	3.98408	3.79801	4.47281	4.65522	4.11903	4.04901	4.66678	4.56595	5.20853	5.23791	4.84122	4.3352	4.41189	4.44622	3.68729	3.74245	3.98775		3.68729	1.55062	0.426115	0.191402	0.071408	0.506586	0.624225	0.278436	0.233278	0.631682	0.566656	0.981054	1	0.744175	0.417844	0.467299	0.489442	0	0.0355732	0.193771
14481999	3.53297	3.21594	3.01763	2.97478	4.20497	4.06011	3.97526	4.12249	4.69365	3.264	4.67312	3.74019	4.83203	4.12974	4.70379	3.48607	4.26913	4.33489		2.97478	1.85725	0.300547	0.129849	0.0230713	0	0.662371	0.584373	0.538688	0.617962	0.925488	0.155725	0.914437	0.412119	1	0.621864	0.930952	0.275293	0.696918	0.732323
14482001	3.40873	2.82709	3.31406	2.782	3.06459	3.5786	3.2097	3.50551	3.86292	4.18617	3.07201	3.9796	4.19511	3.40552	4.90424	3.45924	4.24733	4.10354		2.782	2.12225	0.295317	0.0212446	0.250708	0	0.133155	0.375356	0.20153	0.340916	0.509328	0.661644	0.13665	0.564309	0.665854	0.293801	1	0.319117	0.690461	0.622708
14482003	3.86694	3.28366	2.9006	3.07186	2.52337	4.6492	3.95486	4.25248	4.40365	4.49717	2.62266	5.44578	4.3433	4.57885	4.68347	3.77286	5.6875	5.20276		2.52337	3.16413	0.424626	0.240283	0.119221	0.173347	0	0.671855	0.452414	0.546474	0.594249	0.623806	0.0313795	0.923607	0.575176	0.649619	0.682685	0.394892	1	0.846802
14482117	3.97735	4.74849	4.54712	4.32282	4.99984	4.39676	4.10975	3.83157	3.94882	3.13962	4.20474	4.19117	4.64013	4.37328	3.74589	3.76884	4.07625	3.75		3.13962	1.86021	0.45034	0.864882	0.756634	0.636055	1	0.675802	0.521514	0.371971	0.435003	0	0.572576	0.565281	0.806629	0.663179	0.325914	0.338252	0.503506	0.328121
ABHD17A	4.69422	4.43093	4.20789	4.72724	4.33722	4.84852	4.78858	4.70856	4.98309	5.27593	5.33647	5.54174	4.7182	4.66459	4.64291	5.13804	4.88515	4.70316		4.20789	1.33385	0.364608	0.16722	0	0.389362	0.09696	0.480289	0.43535	0.37536	0.581178	0.800724	0.846111	1	0.382584	0.342399	0.326141	0.697347	0.50775	0.371312
ABHD17B	4.0213	3.86246	3.9312	4.96938	3.88855	4.32209	4.52359	4.98367	5.0631	5.95622	4.06144	4.9837	5.1432	4.82331	4.90967	5.22085	4.68617	4.77248		3.86246	2.09376	0.075865	0	0.0328331	0.528676	0.0124608	0.219525	0.315764	0.535499	0.573438	1	0.095033	0.535516	0.611693	0.458912	0.500156	0.64878	0.393409	0.434635
ABTB2	3.8806	3.80273	3.78128	4.19892	3.95239	3.69237	3.82213	3.72645	3.70483	3.90466	3.80465	3.45338	3.56435	3.51902	3.69391	3.90937	3.48093	3.56383		3.45338	0.74554	0.573031	0.468576	0.439808	1	0.669322	0.320554	0.494605	0.366269	0.337267	0.605298	0.471158	0	0.148844	0.088043	0.322619	0.611622	0.036946	0.148137
ACOT11	3.34338	3.47779	3.46808	3.504	3.52135	3.36011	3.1898	3.17406	3.21313	3.27039	3.83282	3.44377	3.16277	3.11807	3.29892	3.2209	2.92042	3.21306		2.92042	0.912399	0.463572	0.610885	0.600242	0.639608	0.658631	0.481903	0.295248	0.277997	0.320815	0.383573	1	0.573599	0.265617	0.216631	0.414835	0.329334	0	0.320737
ACTL6B	3.1182	3.23213	3.18942	3.21683	3.82842	3.17069	3.30623	3.4893	3.27419	3.03945	3.82813	3.20216	3.03615	2.83695	3.13633	3.0049	3.02195	2.84849		2.83695	0.991468	0.283671	0.398579	0.355505	0.383155	1	0.336611	0.473318	0.657962	0.440999	0.204243	0.999715	0.368356	0.200912	0	0.301961	0.169393	0.186596	0.0116365
ACTL7A	3.86555	4.21639	5.35501	3.93966	4.58824	4.12891	3.6556	3.80984	3.85957	3.8592	3.94221	3.68655	4.23262	3.97047	3.7389	3.7695	3.5437	3.73998		3.5437	1.81131	0.177689	0.371382	1	0.218603	0.576678	0.32309	0.0617799	0.146935	0.174391	0.174187	0.220012	0.0788662	0.380345	0.235616	0.107767	0.124664	0	0.108364
ADAMTS13	4.313	4.58634	4.7886	4.24428	4.89699	4.35062	3.83153	4.37238	4.1281	3.80806	5.03968	4.39134	3.88185	4.10021	4.40839	4.04989	3.79967	3.72958		3.72958	1.31009	0.445328	0.653968	0.808349	0.392868	0.891083	0.474038	0.0778189	0.49065	0.304187	0.0599023	1	0.50512	0.116227	0.282904	0.518138	0.244492	0.0534988	0
ADAMTS7	4.27764	4.1692	4.10811	4.10389	4.26342	4.12112	3.96994	4.10997	3.89777	3.75117	3.82357	3.94686	3.88571	3.7205	4.18018	4.16339	4.02456	3.94215		3.7205	0.557134	1	0.805377	0.695715	0.688135	0.974477	0.719075	0.44771	0.699062	0.318177	0.0550511	0.184999	0.406291	0.29653	0	0.825081	0.794941	0.54576	0.397829
ADNP2	5.77756	5.17764	4.82431	5.44722	4.95993	5.19377	5.50964	5.77969	6.26234	6.16933	5.64101	5.64874	5.55564	5.45642	5.27416	5.79032	5.8581	5.38704		4.82431	1.43802	0.662886	0.245701	0	0.433167	0.0943117	0.256923	0.476573	0.664367	1	0.935327	0.567927	0.573307	0.508562	0.439567	0.312821	0.671759	0.718894	0.391322
ADRB3	2.74549	3.03674	2.56015	2.93724	2.83757	2.70521	2.5199	2.48359	2.59721	2.80694	2.53886	2.61264	2.53884	2.84396	3.06486	3.15642	2.76246	2.81221		2.48359	0.672824	0.389254	0.822132	0.113784	0.674241	0.526106	0.329382	0.0539648	0	0.168873	0.480588	0.0821395	0.191796	0.0821107	0.535603	0.863921	1	0.414471	0.488409
AFP	3.30248	3.68697	4.43108	3.57673	4.35986	3.6354	3.37294	3.41891	3.19179	3.44611	3.54534	3.34004	3.38923	3.47047	3.60562	3.41952	3.17288	3.258		3.17288	1.2582	0.103008	0.408596	1	0.320973	0.943395	0.36761	0.159006	0.195547	0.0150358	0.217165	0.296025	0.132863	0.171955	0.236524	0.343937	0.196028	0	0.0676572
AIP	6.39759	5.60847	5.79515	6.09836	5.48789	6.28017	6.45514	6.49259	6.67455	7.39043	6.10778	6.20197	6.42979	6.67861	6.006	7.195	6.59948	6.14191		5.48789	1.90254	0.478148	0.0633759	0.1615	0.320871	0	0.416431	0.508401	0.528084	0.623723	1	0.325821	0.375327	0.495075	0.625857	0.272325	0.897276	0.584266	0.343762
ALPL	3.90853	4.80631	4.75747	4.4114	4.54551	4.09048	4.16276	4.14182	3.91756	4.02581	4.21378	3.96861	4.09431	3.96937	4.17476	4.14056	4.0452	3.75353		3.75353	1.05278	0.147228	1	0.953611	0.624887	0.75228	0.320061	0.388713	0.368826	0.155812	0.25863	0.437174	0.204296	0.323695	0.205019	0.400115	0.367631	0.277048	0
AP1S1	6.47402	5.82355	5.11426	5.92732	5.29865	5.58696	6.47759	6.55623	6.06301	6.60997	6.68705	5.77739	6.68496	6.39874	6.03079	6.18906	6.46145	6.05428		5.11426	1.57279	0.864557	0.450975	0	0.516959	0.11724	0.300552	0.866824	0.916824	0.603231	0.95099	1	0.421629	0.998672	0.816688	0.582743	0.683376	0.856565	0.597681
APBB2	4.40299	4.82303	4.76642	4.43231	4.97628	4.75341	4.54304	4.90803	3.94714	4.06665	4.26665	4.53658	4.49434	4.59452	4.1283	4.11672	4.07696	4.03596		3.94714	1.02914	0.442943	0.851086	0.796084	0.471434	1	0.78344	0.579033	0.933678	0	0.116128	0.310465	0.572747	0.531703	0.629048	0.17603	0.16478	0.126147	0.0863047
ARFIP2	5.67933	5.90867	5.32653	4.97722	5.67197	5.40685	5.92221	6.14771	5.80621	6.19467	6.18843	5.78464	5.50162	5.56798	5.54363	5.66824	5.72137	5.91548		4.97722	1.21745	0.576704	0.765081	0.286924	0	0.570659	0.352898	0.776205	0.961423	0.680924	1	0.99487	0.663204	0.430733	0.485247	0.465244	0.567598	0.611233	0.770677
ARHGEF16	4.67201	4.28355	4.82757	4.98451	5.6702	4.75352	4.79656	4.73569	4.42573	4.32757	4.79051	4.62232	4.33331	3.99956	4.62705	4.46099	4.3897	4.39343		3.99956	1.67063	0.402513	0.169988	0.495626	0.589568	1	0.451302	0.477066	0.44063	0.255092	0.196338	0.473439	0.372767	0.199772	0	0.375598	0.2762	0.233528	0.23576
ARR3	3.19076	3.178	3.15156	3.23427	3.93457	2.94211	3.05889	2.90567	2.68023	3.0332	2.95426	2.77415	2.85636	2.72302	2.99041	3.01006	2.65489	2.94938		2.65489	1.27968	0.418749	0.408778	0.388119	0.452748	1	0.224441	0.315705	0.195966	0.0197966	0.295628	0.233937	0.0931959	0.157434	0.0532416	0.262185	0.277548	0	0.230124
ASB18	2.91187	3.11858	3.10996	3.56939	3.195	3.26675	3.42811	3.25891	3.45729	3.62022	4.23319	3.48666	3.1317	2.80517	3.27341	3.23435	3.31632	3.03231		2.80517	1.42802	0.0747219	0.219474	0.213438	0.535161	0.272991	0.323233	0.436229	0.317746	0.456663	0.570758	1	0.477232	0.228663	0	0.327898	0.300543	0.357948	0.159062
ASTE1	2.88967	2.90466	2.59596	2.91623	2.62187	3.12144	3.35222	2.79019	3.16555	3.50609	2.99301	2.92817	3.15754	3.23213	3.09777	3.36907	3.06218	3.29501		2.59596	0.910126	0.322708	0.339183	0	0.351897	0.0284664	0.577363	0.830942	0.213413	0.625836	1	0.436254	0.365018	0.617038	0.698994	0.551356	0.84945	0.512262	0.768084
ATP10B	3.19172	3.28962	3.70881	3.30998	3.95282	3.31111	3.0481	3.15964	3.07326	2.98506	3.42296	3.15696	2.89754	3.25747	3.36872	3.06857	2.96791	3.23611		2.89754	1.05528	0.27877	0.371544	0.768775	0.39084	1	0.391903	0.142674	0.248371	0.166518	0.0829347	0.4979	0.24583	0	0.341077	0.446496	0.16207	0.0666821	0.320837
BARHL1	3.24508	3.37228	3.47746	3.75931	3.60823	3.64962	3.00621	3.2546	3.63328	3.33735	3.87394	3.57834	3.03757	2.88265	3.39453	3.14567	3.10589	2.90108		2.88265	0.991291	0.365615	0.493931	0.60003	0.884363	0.731953	0.773707	0.124645	0.375214	0.757219	0.458692	1	0.7018	0.156278	0	0.516377	0.265328	0.225201	0.0185914
BGN	3.69013	3.48239	3.89858	3.85974	4.39882	4.1501	3.39206	3.95707	3.94174	3.56198	4.2457	3.77488	3.26672	3.29613	3.47693	3.6334	3.32654	3.57194		3.26672	1.1321	0.374007	0.190506	0.558136	0.523823	1	0.780306	0.110721	0.609797	0.596257	0.260815	0.864749	0.448867	0	0.0259825	0.185689	0.323899	0.0528433	0.269607
BIRC7	5.14667	5.02318	5.00928	4.85554	5.52901	4.88231	4.51536	4.70889	4.46236	4.67689	4.85308	4.35749	5.24777	4.68129	5.22899	4.69568	4.71663	4.73731		4.35749	1.17152	0.673638	0.568235	0.556364	0.425133	1	0.447989	0.134763	0.299954	0.0895235	0.272645	0.423039	0	0.759939	0.276398	0.743909	0.288682	0.306562	0.324215
BLMH	6.18131	6.10772	6.07952	6.01325	6.39421	5.97495	6.12254	5.92231	5.82192	5.7146	5.93302	5.96689	6.28113	5.97319	6.1408	5.94295	6.14437	5.98332		5.7146	0.679611	0.68674	0.578454	0.536966	0.439444	1	0.3831	0.600269	0.305635	0.157924	0	0.3214	0.371231	0.833612	0.380498	0.627126	0.33601	0.632381	0.395409
BRF1	5.18597	5.44254	5.17578	4.94636	5.74213	4.93453	4.93095	5.06465	4.70743	4.84245	5.13974	5.12323	4.91631	4.4673	4.95872	4.85805	4.64212	4.89104		4.4673	1.27483	0.563732	0.764992	0.555742	0.375778	1	0.366505	0.363695	0.468567	0.188364	0.294273	0.527473	0.51452	0.352206	0	0.385475	0.306506	0.137131	0.332387
BRMS1L	4.34506	4.11999	3.92795	4.22963	3.9771	3.95496	4.21425	4.19703	4.25496	4.27405	4.54917	4.61714	4.05225	3.91677	4.16431	4.17706	4.03417	4.1656		3.91677	0.700361	0.61152	0.290155	0.015957	0.4467	0.0861314	0.0545253	0.424746	0.400162	0.482874	0.510129	0.902953	1	0.193437	0	0.353444	0.371643	0.167623	0.355282
BTNL2	4.10143	4.06216	4.179	3.28212	4.5034	3.43292	3.3953	3.59898	3.19725	3.01024	3.84211	3.49053	3.63505	3.49456	3.32295	3.47108	3.59497	3.46237		3.01024	1.49316	0.730791	0.70449	0.782742	0.18208	1	0.283077	0.257881	0.39429	0.125245	0	0.557116	0.321655	0.418449	0.324356	0.209427	0.308634	0.391605	0.302799
C18H11orf86	4.40227	4.47176	4.4005	4.65744	4.99095	4.37033	4.35826	4.29508	3.83456	4.22313	4.05756	4.49498	3.97313	4.24688	4.52424	4.11383	4.03793	4.28364		3.83456	1.15639	0.49093	0.551029	0.489402	0.711595	1	0.46331	0.452872	0.398239	0	0.336019	0.192843	0.571103	0.119832	0.356562	0.596406	0.2415	0.175866	0.38835
C1QL4	3.56134	3.2636	3.24018	3.26695	3.38861	3.82432	3.2337	3.20595	3.27877	3.32542	3.35184	3.65658	3.05763	3.00088	3.48106	2.79369	3.11482	3.18117		2.79369	1.03063	0.744836	0.455941	0.433214	0.459194	0.57724	1	0.426927	0.400008	0.470664	0.515922	0.541559	0.837238	0.256093	0.201024	0.666941	0	0.311579	0.375956
C25H2orf57	5.26301	5.17032	5.58028	5.12609	6.27108	5.07455	5.04173	5.19756	4.91163	4.88681	5.57613	5.27062	4.72909	4.73352	5.16064	4.93727	5.01473	4.72412		4.72412	1.54696	0.348357	0.288435	0.553444	0.259845	1	0.226527	0.20531	0.306048	0.121214	0.105164	0.550764	0.353271	0.0032136	0.00607321	0.282177	0.137787	0.187858	0
C31H21orf33	5.56114	5.27615	4.96701	5.67989	5.61019	5.5897	5.86736	6.69757	5.85979	6.45074	6.56926	5.78088	4.96779	6.29433	5.70914	5.59704	5.91787	5.63709		4.96701	1.73056	0.343314	0.178636	0	0.411935	0.37166	0.359819	0.520267	1	0.515888	0.85737	0.925856	0.470293	0.000450502	0.766987	0.428839	0.364064	0.549454	0.387201
C6	4.15282	4.74936	4.9332	4.82679	5.19119	4.87217	3.84607	4.74439	4.51069	4.73881	4.41304	4.55123	4.48143	4.66701	3.94221	4.27712	4.34072	3.92271		3.84607	1.34512	0.228047	0.671533	0.808207	0.729099	1	0.762836	0	0.667841	0.494096	0.663689	0.421505	0.524238	0.472348	0.610316	0.0714758	0.320459	0.367737	0.0569769
C8H14orf105	2.83386	3.13838	4.29223	2.74122	4.55005	2.82824	2.52325	2.80569	2.5829	2.35199	3.13433	2.44468	2.65651	2.66115	2.68015	2.68059	2.63645	3.14993		2.35199	2.19806	0.219225	0.357764	0.882702	0.177075	1	0.216668	0.0779105	0.206406	0.105051	0	0.355922	0.0421649	0.138538	0.140651	0.149293	0.149492	0.129413	0.363017
CA10	2.93227	3.36385	3.6136	3.07034	3.88571	3.0745	2.79998	3.18625	2.92054	2.77119	2.98367	3.20883	3.03323	2.91409	3.12804	2.77638	2.54212	3.04227		2.54212	1.34359	0.290378	0.611591	0.797476	0.39314	1	0.396235	0.191914	0.47941	0.281645	0.17049	0.328633	0.496211	0.365517	0.276849	0.436083	0.17435	0	0.372251
CACNA1D	3.50683	3.5502	3.46896	3.28938	3.56816	3.09919	3.45858	3.29863	3.321	3.41543	3.50225	3.41498	3.24135	3.33115	3.34489	3.11143	3.10026	3.23556		3.09919	0.468977	0.86923	0.961693	0.788467	0.405552	1	0	0.766329	0.425279	0.47298	0.674327	0.859453	0.673363	0.303129	0.494617	0.523907	0.0261162	0.00228082	0.290792
CACNA1F	3.27828	3.4531	3.3777	3.31844	4.03209	3.17304	3.06003	3.09868	3.10531	2.93376	3.21375	3.25775	2.94703	3.24532	3.37955	3.14289	3.36673	3.27085		2.93376	1.09833	0.31368	0.472844	0.404194	0.350245	1	0.217855	0.114969	0.150156	0.156195	0	0.254927	0.294983	0.0120842	0.28367	0.405882	0.190404	0.394207	0.306912
CACNB1	4.52683	4.93316	4.39381	4.98055	5.09989	4.479	4.37981	4.90959	4.07936	4.43746	4.22947	4.52085	4.15779	4.27912	4.56525	4.45845	4.23915	4.28011		4.07936	1.02053	0.438464	0.836624	0.308127	0.88306	1	0.3916	0.294401	0.813527	0	0.350895	0.147091	0.43261	0.0768523	0.195739	0.476112	0.371461	0.156577	0.196708
CACNG5	3.94563	3.82239	3.92044	3.9063	4.34299	3.93582	3.71543	3.8907	4.03816	3.58649	4.29609	3.75103	3.73676	3.72805	3.51807	3.64088	3.64111	3.72099		3.51807	0.82492	0.518311	0.368919	0.487771	0.470631	1	0.506412	0.239258	0.451722	0.630484	0.0829526	0.943152	0.282413	0.265114	0.254554	0	0.148886	0.149155	0.245992
CADM4	3.27798	3.45322	3.41608	3.29714	3.69994	2.88252	3.32959	3.14187	3.16284	3.03993	3.40408	3.03001	2.79597	2.66625	3.09113	3.14813	3.13594	3.06713		2.66625	1.03369	0.591796	0.761323	0.725397	0.610332	1	0.209225	0.641725	0.460121	0.48041	0.361502	0.713784	0.351902	0.125489	0	0.411037	0.466172	0.454386	0.38782
CALHM3	3.46807	3.50995	3.68821	3.65474	3.95615	3.66605	3.17157	3.71991	3.46642	3.63396	4.52015	3.97785	3.3037	3.20364	3.44174	3.41766	3.3803	3.09605		3.09605	1.4241	0.261228	0.290634	0.415813	0.392305	0.603959	0.400247	0.0530254	0.438074	0.260072	0.377716	1	0.619195	0.145808	0.0755433	0.242737	0.22583	0.199599	0
CBLN4	3.70411	4.24798	5.08696	3.82414	5.7895	3.764	3.75964	3.73729	3.19806	3.25613	3.97603	3.53267	3.22715	3.26823	3.5948	3.7294	3.63465	3.46686		3.19806	2.59144	0.195277	0.405151	0.7289	0.241597	1	0.218389	0.216709	0.208082	0	0.0224111	0.300208	0.129122	0.0112251	0.0270781	0.153098	0.205037	0.168476	0.103729
CCDC89	3.91788	3.70335	4.1778	3.61769	4.15593	3.62909	3.36809	3.39085	3.29365	3.28679	3.9865	3.87446	3.56758	3.1224	3.47173	3.45494	2.92523	3.43329		2.92523	1.25257	0.792493	0.621215	1	0.552833	0.982539	0.56193	0.35356	0.371735	0.294131	0.288655	0.847273	0.757827	0.512824	0.157412	0.436303	0.4229	0	0.405614
CCL2	3.40161	3.85514	4.0245	3.03949	3.31169	3.06444	2.26494	3.18968	2.99298	2.75211	3.01381	2.64221	3.43122	3.20491	2.81209	2.76841	3.15939	3.09089		2.26494	1.75956	0.646	0.903751	1	0.440196	0.594896	0.454376	0	0.525551	0.413762	0.276873	0.425605	0.214411	0.662829	0.534209	0.310961	0.286133	0.508342	0.469408
CDH3	3.06842	3.14149	3.12281	3.02662	3.37678	2.92706	2.66671	2.67905	2.77847	2.81737	3.28854	2.79998	2.85676	2.88643	3.13157	2.78795	2.79546	2.56145		2.56145	0.815334	0.621791	0.711411	0.688501	0.570532	1	0.448416	0.1291	0.144233	0.266174	0.313889	0.891773	0.292557	0.362202	0.398586	0.699245	0.277808	0.287008	0
CHTF8	4.22016	3.79533	3.84415	3.42779	3.66593	3.942	4.05885	4.32818	4.16336	5.20101	4.39294	4.46128	4.55018	4.24099	3.5382	4.32509	4.22851	4.53044		3.42779	1.77322	0.446853	0.207276	0.234806	0	0.134299	0.289986	0.355887	0.507772	0.414823	1	0.544292	0.582836	0.632968	0.458605	0.062267	0.506028	0.451566	0.621836
CLSTN3	4.36733	4.56359	4.63231	4.56256	4.85086	4.23404	3.97565	4.24292	3.89537	4.09594	4.72653	3.53279	3.74967	4.54017	4.22301	4.27412	4.17257	4.17794		3.53279	1.31807	0.633154	0.782053	0.834186	0.781271	1	0.532029	0.335988	0.538763	0.275079	0.427255	0.905669	0	0.16454	0.76428	0.523658	0.562438	0.485387	0.489462
COMT	5.57348	4.95866	4.55683	5.18997	4.88033	6.01697	5.80559	5.70549	6.04756	5.69828	5.63128	6.10476	6.01438	6.1079	5.18839	5.50179	6.27114	6.00983		4.55683	1.71431	0.593037	0.234398	0	0.369325	0.188709	0.851739	0.728432	0.670041	0.869581	0.665836	0.626756	0.90295	0.850226	0.904778	0.368408	0.551221	1	0.847571
COR6C40	4.26036	5.30862	5.75429	5.05167	6.31021	5.61422	4.26432	5.004	4.93246	4.61707	4.4126	4.65307	4.78083	4.88129	5.01349	4.9934	4.93602	4.88674		4.26036	2.04985	0	0.511386	0.728799	0.386035	1	0.66047	0.00193539	0.362779	0.327881	0.174019	0.0742709	0.191584	0.25391	0.302919	0.36741	0.357607	0.329616	0.305574
cOR6M4	4.58156	5.28374	6.21025	5.00126	6.18339	4.89194	4.70093	4.64656	4.83049	4.16099	4.67426	4.60309	4.63268	4.17218	4.94202	5.24411	4.49804	4.69504		4.16099	2.04926	0.205232	0.547883	1	0.410034	0.986893	0.356692	0.263482	0.23695	0.326705	0	0.250468	0.215734	0.230174	0.00546133	0.381127	0.528541	0.164476	0.260607
COX11	4.85526	4.47761	4.39168	4.55338	4.60751	5.54426	5.47097	4.98728	6.23459	5.72613	4.81354	5.07453	5.68859	5.57326	4.73431	5.20226	5.60209	5.21857		4.39168	1.8429	0.251548	0.0466264	0	0.0877369	0.117112	0.625411	0.585642	0.323181	1	0.7241	0.228907	0.370528	0.703729	0.641149	0.185916	0.439835	0.656794	0.448685
DAPK2	3.69616	4.05061	3.56411	3.38635	4.53437	3.34161	3.15594	3.15851	3.12472	3.40283	3.69005	3.2216	3.39761	3.27214	3.35338	3.48641	2.92126	3.32125		2.92126	1.6131	0.480375	0.70011	0.398514	0.288321	1	0.260586	0.145484	0.147075	0.126127	0.298537	0.476593	0.186188	0.2953	0.21752	0.267883	0.350348	0	0.247961
DBNDD1	4.55636	4.84705	5.0365	4.97794	5.57249	4.64942	4.07647	4.31043	4.19578	3.81533	5.06505	4.57206	4.03141	4.27142	4.80492	4.42684	4.24608	4.18746		3.81533	1.75716	0.421717	0.587149	0.694967	0.66164	1	0.47468	0.148616	0.281758	0.216515	0	0.711213	0.430653	0.122971	0.259562	0.563173	0.348008	0.24514	0.211776
DDX56	5.68552	5.35802	4.95543	5.61245	5.2785	5.68622	5.94625	5.7262	6.12996	5.7907	5.75938	6.38743	5.63892	5.29653	5.72558	5.62667	5.72203	6.02478		4.95543	1.432	0.509835	0.281136	0	0.458811	0.225603	0.510327	0.691911	0.538245	0.820198	0.583288	0.561413	1	0.477294	0.238199	0.537814	0.468743	0.53533	0.746749
DFFA	5.68799	5.08016	5.40445	5.77041	5.51451	5.3979	5.78433	5.60279	5.75082	5.78064	5.96353	5.72914	5.62441	5.8434	5.76808	5.70984	5.68311	5.49561		5.08016	0.883367	0.688085	0	0.367099	0.781383	0.491691	0.359684	0.797136	0.591635	0.759201	0.792966	1	0.734669	0.616103	0.864014	0.778748	0.712815	0.68256	0.470304
DGAT2	3.98901	3.89423	3.76567	3.82677	4.50785	4.02811	3.76182	3.75719	3.48722	3.66789	3.63224	3.76162	4.14176	3.69833	3.75592	4.06381	4.01414	4.28297		3.48722	1.02063	0.491647	0.398784	0.272829	0.332686	1	0.529965	0.269055	0.264513	0	0.177025	0.142093	0.268858	0.64131	0.20685	0.263274	0.564941	0.516276	0.779665
DGKE	5.33623	5.30275	4.96393	5.45291	4.49802	5.17599	5.65295	5.27737	5.90491	5.72294	4.87089	5.54924	5.5649	5.67115	5.52706	5.57903	5.53989	6.21575		4.49802	1.71774	0.487977	0.468483	0.271238	0.555904	0	0.394689	0.672356	0.453711	0.819041	0.713101	0.217074	0.611982	0.621101	0.682955	0.599072	0.629323	0.606538	1
DHRS1	6.24946	6.26456	6.34584	5.90828	6.54945	6.46067	6.89499	7.02078	7.04485	6.91619	6.7019	6.74671	6.34439	6.88579	6.92162	6.83298	6.73382	6.51408		5.90828	1.13657	0.300184	0.313474	0.384991	0	0.564131	0.486022	0.868155	0.97883	1	0.886801	0.698259	0.737692	0.383714	0.860054	0.89158	0.81359	0.726351	0.533012
DIABLO	5.40711	4.82901	4.60989	4.67906	4.31956	5.1788	5.26711	5.29179	5.8856	5.97072	5.31674	5.06411	5.98974	5.391	5.11141	5.63213	5.61443	5.04841		4.31956	1.67018	0.651161	0.30503	0.173835	0.215245	0	0.514461	0.567336	0.58211	0.937652	0.988613	0.59705	0.445794	1	0.641514	0.474113	0.78589	0.775293	0.436392
DOK5	2.99065	3.09507	3.31088	2.81296	3.21313	2.90083	2.82418	2.7903	2.90935	2.8385	2.96644	2.79386	2.80726	2.6361	3.0683	2.79256	2.6365	2.64417		2.6361	0.674779	0.525429	0.680171	1	0.262097	0.85513	0.392313	0.27873	0.228521	0.404951	0.299942	0.489549	0.233797	0.253647	0	0.640509	0.231871	0.000597373	0.0119565
DUXA	2.70728	2.80371	2.96484	2.66933	3.4357	2.82139	2.56113	2.68392	2.51478	2.46862	2.60853	2.8666	2.57119	2.8259	2.69572	2.49493	2.49049	2.66534		2.46862	0.967079	0.246783	0.346494	0.513105	0.207538	1	0.364776	0.0956607	0.222631	0.0477295	0	0.144667	0.411523	0.10606	0.369435	0.234827	0.0272016	0.0226107	0.203411
EDNRA	2.36921	3.17038	2.66887	2.78453	3.77397	3.08016	2.41745	2.48236	2.48511	2.41683	2.53432	2.58207	2.51438	2.74228	2.39763	2.73665	2.67123	2.62722		2.36921	1.40477	0	0.570327	0.213319	0.295651	1	0.506102	0.0343417	0.0805485	0.0825072	0.0338996	0.11754	0.151529	0.103346	0.265573	0.0202317	0.261569	0.214998	0.183671
EIF3G	7.8262	7.07094	7.5594	7.64578	6.89706	8.00099	7.72371	7.57962	8.53159	8.23946	7.27757	7.85667	8.26498	7.95295	8.16429	8.40934	8.13426	7.94928		6.89706	1.63453	0.568443	0.106375	0.405212	0.458061	0	0.675377	0.505738	0.417585	1	0.821275	0.232792	0.587086	0.836886	0.645988	0.775285	0.925207	0.756913	0.643742
ENSCAFG00000000960	2.70892	2.74306	3.04185	2.59972	3.56384	2.65981	2.30094	2.77196	2.59571	2.64078	2.95447	2.90515	2.32498	2.35846	2.51129	2.64241	2.34776	2.44147		2.30094	1.26289	0.323048	0.350082	0.586674	0.236576	1	0.284162	0	0.372967	0.233407	0.269092	0.51748	0.478426	0.019035	0.0455396	0.166557	0.270382	0.0370711	0.111274
ENSCAFT00000003083	6.53684	6.44768	6.98947	6.40745	7.15638	6.49083	6.28839	6.38123	6.47589	6.23393	5.9418	6.42077	6.42442	6.41666	6.77435	6.24947	6.14319	6.38211		5.9418	1.21459	0.489912	0.416503	0.862579	0.383381	1	0.452035	0.285356	0.361798	0.439733	0.240521	0	0.39435	0.397353	0.390968	0.685461	0.253316	0.165814	0.362524
ENSCAFT00000005150	5.51649	6.32722	6.13208	5.69755	6.83596	5.76963	4.99766	5.22904	5.35617	4.8736	6.31486	5.26676	5.10642	5.35472	5.62181	5.4803	5.43948	5.22769		4.8736	1.96236	0.327609	0.740748	0.641309	0.419879	1	0.456609	0.0632199	0.181129	0.245912	0	0.73445	0.200353	0.118644	0.245175	0.381281	0.309167	0.288368	0.180439
ENSCAFT00000006060	3.71941	4.48674	3.97652	3.62806	5.54461	3.97208	3.44619	3.55326	3.09208	3.31603	4.72105	3.24297	3.37816	3.66373	3.26952	3.44454	3.10725	3.35741		3.09208	2.45253	0.25579	0.568664	0.360622	0.218541	1	0.358812	0.144386	0.188041	0	0.0913148	0.664201	0.0615234	0.116645	0.233084	0.0723512	0.143714	0.00618451	0.108187
ENSCAFT00000006131	3.57871	3.30241	3.3452	3.6097	3.85354	3.33325	3.18449	3.07269	3.19867	3.39371	3.1285	3.08015	3.44509	3.6229	3.4036	3.80061	3.30484	3.2743		3.07269	0.780848	0.648034	0.294186	0.348987	0.687718	1	0.333686	0.143171	0	0.161337	0.411115	0.0714726	0.00954858	0.476916	0.704634	0.423782	0.93221	0.297307	0.258186
ENSCAFT00000008911	3.73162	3.71541	3.47171	3.59919	4.21842	3.47996	3.60935	3.7292	3.95568	3.46152	4.50129	3.83667	3.42973	3.13211	3.62466	3.31848	3.47173	3.48734		3.13211	1.36918	0.437862	0.42602	0.248034	0.34114	0.793404	0.254055	0.348555	0.436089	0.601507	0.240588	1	0.514581	0.217373	0	0.359739	0.136119	0.248048	0.25945
ENSCAFT00000009085	11.4421	11.789	11.7493	11.6855	11.6003	11.5565	11.3617	11.6288	11.3117	11.4506	10.7342	11.4542	11.4978	11.4878	11.552	11.467	11.4388	11.4237		10.7342	1.05485	0.671115	1	0.962387	0.901858	0.821156	0.779549	0.594954	0.848169	0.547476	0.679223	0	0.682575	0.723943	0.714446	0.775329	0.694724	0.667968	0.653666
ENSCAFT00000009398	4.36552	4.402	4.57553	4.19058	4.69424	4.13161	4.0555	4.45556	4.31849	4.22376	4.88011	4.33446	4.38189	3.91012	3.92697	3.71126	4.10172	3.97493		3.71126	1.16885	0.559746	0.590954	0.739416	0.410078	0.84098	0.359633	0.294515	0.63678	0.519516	0.438466	1	0.533174	0.573751	0.170132	0.184555	0	0.334054	0.22558
ENSCAFT00000010230	2.58896	3.64625	3.5906	3.24481	3.66288	3.301	2.80734	2.97182	2.74403	2.37095	2.69736	2.75994	2.85068	2.96499	2.92964	2.82815	2.71488	3.23362		2.37095	1.29193	0.168748	0.987133	0.944059	0.6764	1	0.719894	0.33778	0.4651	0.288778	0	0.252656	0.301094	0.371329	0.459814	0.432447	0.353891	0.266213	0.667741
ENSCAFT00000012548	4.94979	4.61166	4.63679	4.84365	4.77876	4.56777	4.28283	4.65888	4.00099	4.20167	4.95915	4.53332	4.38297	4.48583	4.53523	4.4242	3.84956	4.03301		3.84956	1.10959	0.991563	0.68683	0.709476	0.895909	0.83743	0.647276	0.390473	0.729389	0.136469	0.317335	1	0.616231	0.480726	0.57343	0.617952	0.517886	0	0.165328
ENSCAFT00000014001	8.96157	9.73536	9.83332	9.37075	9.56476	9.64746	8.81452	9.36634	9.01405	9.02304	8.38476	9.35778	9.10266	9.17788	9.38556	9.11729	9.11417	9.24136		8.38476	1.44856	0.398197	0.932373	1	0.680667	0.814604	0.871692	0.296678	0.677626	0.434423	0.440627	0	0.671712	0.495598	0.547523	0.690895	0.505693	0.503543	0.591344
ENSCAFT00000016775	10.8867	11.2933	11.1613	11.0923	11.0778	11.0457	10.5914	10.9565	10.7336	10.7514	10.0622	10.9423	10.8211	10.9046	10.9986	10.8254	10.7951	10.8404		10.0622	1.23109	0.669724	1	0.892782	0.836713	0.824955	0.798873	0.42987	0.726367	0.545325	0.559811	0	0.714844	0.616395	0.684269	0.760617	0.619948	0.595318	0.632122
ENSCAFT00000017016	5.56173	5.0541	5.39337	5.21609	5.05228	4.87334	5.38594	4.89647	4.98127	4.9115	4.83673	5.39279	5.58951	5.33954	5.43524	5.147	5.40027	5.68697		4.83673	0.850241	0.852706	0.255653	0.654683	0.446183	0.253516	0.043066	0.645947	0.0702657	0.169997	0.0879475	0	0.654002	0.885375	0.591373	0.703932	0.364927	0.662798	1
ENSCAFT00000019967	7.86208	9.04047	9.23702	8.59816	9.26893	8.9976	7.73527	8.47262	8.24182	8.15068	7.93936	8.57645	8.20054	8.47141	8.45276	8.3888	8.57427	8.60296		7.73527	1.53365	0.0826826	0.851035	0.979199	0.562633	1	0.823088	0	0.480781	0.33029	0.270864	0.133073	0.548476	0.303374	0.479991	0.467828	0.426127	0.54706	0.565763
ENSCAFT00000020809	6.36237	7.01248	6.29346	6.31538	6.50039	6.36916	6.35933	6.2769	6.04849	5.39719	5.64005	6.2428	5.88432	6.28174	6.51628	6.26905	6.40745	6.31225		5.39719	1.61529	0.597528	1	0.554865	0.568434	0.68297	0.60173	0.595641	0.544615	0.403206	0	0.150352	0.523502	0.301574	0.547607	0.69281	0.539753	0.625435	0.566497
ENSCAFT00000022582	2.4676	2.65836	3.20128	2.55928	3.05194	2.4624	2.05968	2.28869	2.71975	2.13206	2.61364	2.41313	2.76485	2.36126	2.93333	3.00422	2.92495	2.82979		2.05968	1.1416	0.357329	0.524423	1	0.437639	0.869188	0.352775	0	0.200605	0.5782	0.0634076	0.485256	0.309613	0.617706	0.264174	0.76529	0.827384	0.757947	0.674591
ENSCAFT00000029646	2.82173	2.91501	3.39399	2.82604	3.32163	2.82706	2.62579	2.72893	2.42651	2.59612	2.89228	2.83785	2.61581	2.40364	2.77508	2.95853	2.50856	2.80678		2.40364	0.990351	0.422162	0.516356	1	0.426512	0.92693	0.427543	0.224311	0.328463	0.0230954	0.194351	0.493402	0.438442	0.214235	0	0.375061	0.560296	0.105944	0.407072
ENSCAFT00000029898	8.27987	8.50923	8.65013	8.56091	8.57157	8.8062	7.95577	8.14336	8.19721	8.06092	8.09217	8.58902	8.32032	8.25964	8.4834	8.26524	8.2454	8.26382		7.95577	0.850437	0.3811	0.650799	0.816482	0.711561	0.724098	1	0	0.220581	0.283909	0.12365	0.160395	0.744623	0.428666	0.357317	0.620421	0.363895	0.340571	0.362229
ENSCAFT00000030975	5.53761	6.09651	5.16532	6.31989	4.80813	5.65265	6.10617	6.19225	6.67151	7.00074	5.33715	6.26904	5.91017	6.55773	5.83994	6.37588	6.57439	6.43975		4.80813	2.19261	0.3327	0.587601	0.162904	0.689478	0	0.385164	0.592006	0.631263	0.849847	1	0.241273	0.666286	0.502616	0.797951	0.470583	0.715015	0.805551	0.744145
ENSCAFT00000031409	3.58113	3.68312	3.76577	3.8248	4.4337	3.55317	3.41076	3.30835	3.45095	3.35618	3.88987	3.59123	3.22129	3.55084	3.41973	3.02569	3.23767	3.35689		3.02569	1.40801	0.394485	0.466923	0.525627	0.567545	1	0.374631	0.273491	0.200756	0.302034	0.234727	0.61376	0.401662	0.138923	0.372972	0.279862	0	0.150554	0.235228
ENSCAFT00000032774	1.89016	1.97841	2.07795	2.29496	2.21445	2.05105	2.24671	2.29057	2.60656	2.1771	3.36167	2.20603	2.05443	2.00457	2.05726	1.87434	2.14222	2.20619		1.87434	1.48733	0.0106306	0.0699665	0.136894	0.282802	0.22867	0.118809	0.250356	0.279846	0.492304	0.20356	1	0.22301	0.121082	0.087559	0.122983	0	0.180106	0.223118
ENSCAFT00000032881	2.10383	2.03242	2.11229	2.29467	2.26196	2.06048	2.10847	2.21858	2.16767	2.26262	2.3096	2.45757	2.10362	2.03405	2.10239	2.20584	2.02219	2.10266		2.02219	0.435381	0.187522	0.0235019	0.206957	0.625859	0.550729	0.0879581	0.198176	0.451092	0.334143	0.552238	0.660145	1	0.187031	0.0272471	0.184218	0.421822	0	0.184823
ENSCAFT00000032979	5.78391	5.84913	6.18123	5.79827	6.91903	5.89389	5.64059	5.0983	5.29594	5.13666	6.47161	5.36136	5.24645	4.86148	5.71507	5.3961	5.7785	5.44616		4.86148	2.05754	0.448314	0.480014	0.641416	0.455296	1	0.501766	0.378658	0.115095	0.211151	0.133742	0.782548	0.242946	0.187101	0	0.414856	0.259834	0.445685	0.284165
ENSCAFT00000033032	5.46313	5.93199	5.94838	5.95656	5.33241	5.1203	4.95174	5.60366	4.84139	4.80518	4.93076	4.45462	5.09493	5.5282	5.30666	4.68657	5.45977	5.29018		4.45462	1.50195	0.671469	0.983637	0.994553	1	0.58444	0.443213	0.330989	0.765034	0.257516	0.233408	0.31702	0	0.426321	0.714795	0.567291	0.154437	0.669236	0.556318
ENSCAFT00000033105	3.45686	3.3818	3.10317	3.03686	2.96501	2.66252	3.33095	2.85577	2.58614	2.66265	2.80553	2.92301	2.77108	2.78886	1.91349	2.40903	2.93731	2.65656		1.91349	1.54337	1	0.95137	0.770836	0.727869	0.681318	0.485323	0.918419	0.610537	0.435833	0.485406	0.577984	0.654105	0.555664	0.567182	0	0.321078	0.663368	0.481459
ENSCAFT00000033206	2.2502	1.96709	2.19754	2.13613	2.28951	2.17484	2.28184	2.33372	2.44059	2.26896	2.60018	2.31077	2.11947	2.14399	2.08176	2.183	2.07144	2.22825		1.96709	0.633092	0.447187	0	0.364011	0.267017	0.509286	0.328154	0.497171	0.57911	0.747913	0.476816	1	0.542863	0.240692	0.279432	0.181137	0.341048	0.164826	0.412516
ENSCAFT00000033232	2.67505	3.43118	3.47184	3.12278	4.11753	3.42236	2.70518	2.80703	2.78191	3.11994	2.4289	3.17556	2.82089	2.80065	3.12361	2.85386	2.97496	3.24683		2.4289	1.68863	0.145771	0.593545	0.617623	0.410913	1	0.588326	0.163612	0.223926	0.209052	0.409235	0	0.442172	0.232135	0.220149	0.411405	0.251661	0.323379	0.484376
ENSCAFT00000033311	1.90203	2.08675	2.03694	1.96847	2.01346	2.06247	2.18487	2.04094	2.15068	2.14481	2.55199	2.25892	2.11373	2.05993	1.92399	1.98996	2.19188	2.06907		1.90203	0.649963	0	0.284209	0.207579	0.102236	0.171453	0.246849	0.435173	0.21372	0.38256	0.373533	1	0.549107	0.325725	0.24295	0.0337888	0.135294	0.44595	0.257002
ENSCAFT00000033343	2.24602	2.78912	2.96613	2.30494	3.17377	2.00634	2.12535	2.33586	2.01363	1.83287	2.14561	1.7804	2.18751	1.87705	2.18577	2.07154	1.83045	2.15315		1.7804	1.39337	0.334168	0.723947	0.850981	0.376458	1	0.162158	0.247567	0.398649	0.167386	0.0376577	0.262111	0	0.292177	0.0693671	0.290933	0.208949	0.0359233	0.267517
ENSCAFT00000033800	5.88971	6.1848	5.35131	5.68822	4.36341	6.08434	6.74318	6.77168	7.16632	6.93579	5.25762	6.02855	5.57223	6.59077	7.08299	7.53369	7.15131	6.80151		4.36341	3.17028	0.481442	0.57452	0.311613	0.417886	0	0.542833	0.750651	0.759641	0.884121	0.811406	0.28206	0.525235	0.381297	0.702575	0.857837	1	0.879386	0.769048
ENSCAFT00000033801	2.37126	4.87544	6.1218	2.69568	6.1097	3.41364	2.28869	2.62653	2.47999	2.39546	3.87556	2.64279	2.77555	2.69415	3.09552	2.86389	2.29439	2.95626		2.28869	3.8331	0.0215414	0.674846	1	0.106178	0.996844	0.293481	0	0.0881376	0.0499077	0.0278542	0.41399	0.092378	0.127013	0.105777	0.21049	0.15006	0.00148524	0.174159
ENSCAFT00000033858	2.96942	2.70934	2.36019	2.70878	2.96268	2.54807	2.56067	2.5456	2.42898	2.66487	3.177	2.59199	2.42803	2.37679	2.5112	2.46734	2.22997	2.36651		2.22997	0.947035	0.780804	0.506187	0.137506	0.505594	0.773697	0.335896	0.349197	0.333286	0.210144	0.45923	1	0.382267	0.209137	0.155033	0.296964	0.250646	0	0.144179
ENSCAFT00000033861	2.5354	2.68766	2.70141	2.27661	2.67551	2.77418	2.21175	2.2948	2.42386	2.26378	2.61716	2.07182	2.36	2.08948	2.3983	2.17291	2.27628	2.33724		2.07182	0.702361	0.660025	0.876813	0.896383	0.291574	0.859511	1	0.199229	0.317469	0.501225	0.273302	0.776428	0	0.410302	0.0251373	0.464825	0.143931	0.291097	0.377894
ENSCAFT00000034074	2.33085	2.34278	2.2121	1.96892	2.32604	1.96508	2.16088	2.23155	2.22408	2.18802	2.28997	2.26637	2.08694	1.95564	1.97512	1.91963	1.76734	2.11949		1.76734	0.575448	0.979259	1	0.772899	0.35031	0.970894	0.343633	0.683888	0.806695	0.793722	0.731061	0.908212	0.8672	0.555395	0.327224	0.361074	0.264658	0	0.611964
ENSCAFT00000034096	2.64153	3.95639	5.91955	3.63624	5.67197	3.04733	3.00195	3.59527	2.52319	2.93346	2.75357	2.71118	3.11646	2.91834	3.41213	2.79332	2.9268	2.29075		2.29075	3.6288	0.0966657	0.459006	1	0.370782	0.931773	0.208493	0.195987	0.359491	0.0640539	0.177115	0.127541	0.11586	0.227543	0.172946	0.309021	0.138494	0.175278	0
ENSCAFT00000034153	4.42514	4.09233	4.71725	4.28661	5.42798	4.83769	4.01198	4.23394	4.32738	3.98689	3.54682	4.57449	4.0564	4.3619	4.10115	4.35902	4.14302	4.0283		3.54682	1.88116	0.466904	0.289986	0.622184	0.393263	1	0.686207	0.247272	0.365262	0.414934	0.233936	0	0.546298	0.270884	0.433284	0.294674	0.431754	0.31693	0.255947
ENSCAFT00000034207	2.51649	5.10947	5.97175	3.13497	6.2547	2.23643	2.39009	3.41743	2.28862	2.28432	2.58771	2.47353	2.31046	2.68059	2.32012	2.27753	2.67956	2.5731		2.23643	4.01826	0.0696959	0.714994	0.929585	0.223612	1	0	0.0382389	0.293907	0.0129864	0.0119169	0.0874202	0.0590054	0.0184222	0.110535	0.0208264	0.010228	0.110279	0.0837834
ENSCAFT00000034230	2.36648	4.02836	7.50957	2.75978	6.02172	2.7854	2.0897	2.57911	2.57709	2.26914	3.03158	2.73594	2.48791	2.51485	2.45234	2.43332	2.01041	2.96463		2.01041	5.49917	0.0647503	0.366956	1	0.136271	0.72944	0.14093	0.014418	0.103416	0.103049	0.0470501	0.185696	0.131935	0.0868312	0.091731	0.0803633	0.076905	0	0.173521
ENSCAFT00000034659	3.80836	5.21303	6.46081	4.18473	6.67157	4.09452	3.25633	4.50423	3.85344	3.4855	4.29328	3.94611	3.73905	3.70888	3.96031	3.84914	3.53208	4.29404		3.25633	3.41524	0.161636	0.572931	0.938288	0.271841	1	0.245425	0	0.365392	0.174838	0.0671005	0.303623	0.201972	0.141341	0.132507	0.206129	0.173577	0.0807409	0.303846
ENSCAFT00000034723	2.18823	2.19573	2.3321	2.55652	2.18777	1.92945	2.94523	2.96964	2.46188	2.51762	2.7703	2.18791	2.4779	2.35856	2.05218	2.06803	2.16116	2.36989		1.92945	1.04019	0.248775	0.255987	0.38709	0.602839	0.248332	0	0.976524	1	0.511857	0.565444	0.808354	0.248466	0.527258	0.41253	0.117989	0.133227	0.22275	0.423419
ENSCAFT00000034766	4.91574	4.58899	5.5991	3.84267	2.99542	6.70294	5.99157	4.98092	5.8563	6.788	5.94423	5.50314	6.01531	7.03057	6.22462	5.5527	6.04861	5.75731		2.99542	4.03515	0.475898	0.394923	0.645249	0.209968	0	0.918804	0.742513	0.492051	0.70899	0.939886	0.73078	0.621469	0.748394	1	0.800266	0.633751	0.756648	0.684456
ENSCAFT00000034964	3.86779	4.82956	6.86148	3.8087	6.80662	4.1091	3.50596	3.92676	3.55041	3.7598	4.10664	3.69145	4.20692	3.6955	4.18427	3.81634	3.65982	4.14344		3.50596	3.35552	0.107832	0.394455	1	0.0902214	0.983653	0.179747	0	0.125406	0.0132473	0.0756501	0.179012	0.0552808	0.208899	0.0564856	0.202147	0.0924994	0.0458535	0.18998
ENSCAFT00000037846	4.56312	4.25688	5.1146	4.60261	5.33516	5.40197	4.40844	4.11878	4.39157	4.18862	4.37096	4.48689	4.0571	4.09408	4.74047	4.48769	4.80783	4.66752		4.0571	1.34487	0.376258	0.148552	0.786319	0.405621	0.950321	1	0.261243	0.0458642	0.248698	0.0977892	0.233373	0.319579	0	0.027495	0.508132	0.320172	0.558215	0.453888
ENSCAFT00000038398	3.27527	3.60335	3.53023	3.6919	4.15349	3.81886	3.00982	3.36249	3.6105	2.92011	2.72106	3.32492	3.49548	2.82013	3.87083	3.31278	3.55577	3.46092		2.72106	1.43244	0.386904	0.615937	0.564894	0.677755	1	0.766389	0.201587	0.447794	0.620929	0.138961	0	0.421567	0.540633	0.0691675	0.802672	0.413092	0.582722	0.516507
ENSCAFT00000040033	3.27713	3.8201	3.74405	3.2398	3.38818	3.48888	2.99001	3.4234	3.23258	2.87158	3.23875	3.30217	3.20891	3.16674	3.32006	3.11925	3.14798	3.08735		2.87158	0.948516	0.427563	1	0.919823	0.388209	0.544641	0.650809	0.124855	0.581769	0.380595	0	0.387102	0.453962	0.355639	0.311181	0.472823	0.261113	0.291403	0.227483
ENSCAFT00000040136	2.66233	2.12692	2.22021	2.59276	2.34549	2.85434	2.6477	3.2889	2.71061	2.7077	2.81693	2.41764	4.02481	2.98106	2.18901	3.98248	3.5566	2.64853		2.12692	1.89789	0.282106	0	0.0491547	0.245452	0.115166	0.383277	0.274399	0.612248	0.307547	0.306013	0.363568	0.153182	1	0.450047	0.032714	0.977694	0.753298	0.274833
ENSCAFT00000040269	2.34122	2.45979	2.03024	2.58877	3.04343	2.27801	2.21941	2.22743	1.91189	2.07914	2.04555	2.18658	2.34233	2.25681	2.02838	2.16233	2.26914	2.02392		1.91189	1.13154	0.37942	0.484203	0.10459	0.59819	1	0.323556	0.27177	0.278853	0	0.147803	0.11812	0.242751	0.380397	0.304823	0.102943	0.221328	0.315714	0.0990018
ENSCAFT00000040289	2.61589	2.44307	2.57548	2.4014	3.13455	2.43873	2.73514	2.49057	2.4461	2.61715	2.33558	2.63558	2.17795	2.43879	2.26097	2.3541	2.3152	2.35459		2.17795	0.956597	0.45781	0.277143	0.41556	0.233583	1	0.27261	0.582469	0.326798	0.280313	0.459122	0.164781	0.478392	0	0.272672	0.0867817	0.18414	0.14347	0.184649
ENSCAFT00000040294	3.18888	4.05016	4.70925	4.48647	3.63402	5.16938	5.13409	5.85137	6.05105	5.98677	6.91082	4.68641	5.03778	5.89643	5.55899	4.75643	5.72254	5.0855		3.18888	3.72194	0	0.231407	0.40849	0.348633	0.119598	0.532117	0.522634	0.715351	0.768999	0.75173	1	0.402352	0.496757	0.727457	0.636796	0.421166	0.680736	0.509579
ENSCAFT00000040306	2.63025	3.53239	3.13771	3.31967	4.36452	2.82118	2.81428	3.45395	2.35199	2.83081	2.90564	2.1013	2.62659	2.483	2.58022	2.97325	2.36448	2.33484		2.1013	2.26321	0.233716	0.632325	0.457935	0.538334	1	0.318076	0.315029	0.597668	0.110768	0.322335	0.355398	0	0.232098	0.168655	0.211609	0.385268	0.116283	0.103186
ENSCAFT00000040307	1.81444	1.84444	1.86206	2.13615	2.06386	1.88165	2.1177	2.0166	2.12428	2.15557	2.72924	2.28625	1.94747	2.1304	1.71705	2.01995	1.86206	2.01625		1.71705	1.01219	0.0962139	0.125859	0.143262	0.414056	0.342636	0.162612	0.395825	0.295944	0.402324	0.433236	1	0.562343	0.227648	0.408369	0	0.299253	0.143262	0.295593
ENSCAFT00000040338	2.39738	2.18772	2.13087	2.30541	2.16585	1.87031	2.41588	2.87851	2.71591	2.69536	2.48124	2.35816	2.33241	2.3595	2.16762	2.63459	2.91051	2.38484		1.87031	1.0402	0.5067	0.305144	0.250496	0.418282	0.28412	0	0.524485	0.969233	0.812922	0.79317	0.587323	0.468999	0.444246	0.470289	0.285819	0.734744	1	0.494643
ENSCAFT00000040357	5.08945	5.42134	4.95175	5.02146	5.74847	5.11111	4.63652	4.98755	4.56465	4.42737	5.08487	4.71184	4.72739	5.32728	5.06951	4.90005	5.55612	5.20148		4.42737	1.3211	0.501161	0.75238	0.396927	0.449691	1	0.517551	0.158312	0.424025	0.103916	0	0.497695	0.215328	0.227096	0.68118	0.486067	0.357797	0.854402	0.585962
ENSCAFT00000040370	2.20634	2.38761	2.07863	2.14258	2.41939	1.84849	1.99921	2.28346	2.1449	2.01691	2.44845	2.33377	1.9487	1.92414	2.03027	2.06108	1.86753	1.96078		1.84849	0.599963	0.596457	0.898595	0.383585	0.490178	0.951555	0	0.251224	0.725	0.494055	0.28072	1	0.808848	0.167019	0.12609	0.302994	0.354337	0.0317288	0.187159
ENSCAFT00000040381	4.05296	4.67982	5.52582	3.77444	5.17276	4.00469	3.61508	4.62432	3.51237	3.17471	4.04863	3.73654	3.36869	3.58212	3.55468	3.87331	4.09286	4.27956		3.17471	2.35111	0.373551	0.64017	1	0.255086	0.849833	0.353017	0.187304	0.616564	0.143617	0	0.371706	0.238964	0.082506	0.173285	0.161615	0.297136	0.390518	0.469928
ENSCAFT00000040417	2.84389	3.79821	5.41592	4.19438	6.35098	3.77803	3.13775	3.07125	2.99804	2.36042	3.94911	3.03988	2.67356	4.31537	3.59108	3.64105	2.85062	2.53542		2.36042	3.99056	0.121153	0.360298	0.765681	0.459575	1	0.355242	0.194793	0.178129	0.159782	0	0.398113	0.170266	0.0784691	0.489894	0.308394	0.320915	0.122839	0.0438529
ENSCAFT00000040501	2.29778	2.46396	2.32781	1.98983	2.3701	2.19304	2.05056	2.20301	1.94733	2.02803	2.17169	2.10384	1.9854	2.24358	2.08296	2.18021	2.11289	2.23175		1.94733	0.516634	0.678336	1	0.736466	0.0822685	0.818309	0.475607	0.199816	0.494897	0	0.156212	0.434266	0.302943	0.0736879	0.573428	0.262531	0.450772	0.320466	0.550522
ENSCAFT00000040548	2.87188	2.9134	3.00046	2.34259	3.11224	2.95997	3.38936	3.12365	2.87503	3.20382	2.91937	2.67453	2.82607	2.85506	2.57861	2.42865	2.42796	2.61607		2.34259	1.04676	0.505643	0.545303	0.628477	0	0.735263	0.58979	1	0.746166	0.508652	0.822746	0.551004	0.317107	0.461874	0.489572	0.22547	0.0822134	0.0815472	0.261254
ENSCAFT00000040621	2.28438	2.52993	2.44486	2.29196	2.25841	2.52938	2.66265	3.01647	2.81913	2.9213	2.5224	2.5741	2.32815	2.23264	2.77254	2.92841	2.23668	2.47769		2.23264	0.78383	0.0660154	0.37928	0.270744	0.0756785	0.0328752	0.378583	0.548598	1	0.748241	0.878587	0.369675	0.435626	0.121856	0	0.688801	0.887657	0.0051509	0.312632
ENSCAFT00000040649	4.01753	4.86775	5.51206	4.7979	5.99139	4.64922	4.3087	4.75578	4.10652	3.64393	3.81616	4.65097	3.90654	3.53464	4.71127	4.25032	4.36116	4.29454		3.53464	2.45675	0.196553	0.542629	0.804891	0.514197	1	0.45368	0.315075	0.497052	0.232778	0.0444818	0.114587	0.454391	0.151375	0	0.478936	0.291312	0.336425	0.309309
ENSCAFT00000040705	2.18623	2.56845	2.61389	2.48431	2.61951	2.04215	2.42261	2.53191	2.39567	2.26991	2.59935	2.26377	2.09598	2.30889	2.23195	2.11219	2.1877	2.06434		2.04215	0.577361	0.249548	0.911572	0.990268	0.765838	1	0	0.658965	0.848285	0.612313	0.394496	0.965086	0.38386	0.0932383	0.462009	0.328738	0.121312	0.252103	0.038439
ENSCAFT00000040751	3.94843	4.08593	3.26239	4.1659	4.30523	4.56336	5.24602	5.27558	4.68863	4.71001	3.64063	4.0568	4.67952	5.63859	4.45388	5.91132	5.59547	4.96312		3.26239	2.64893	0.258991	0.310896	0	0.341085	0.393685	0.491133	0.748845	0.760003	0.538422	0.546493	0.142793	0.299899	0.534985	0.897043	0.449803	1	0.880766	0.642047
ENSCAFT00000040787	3.80304	4.20816	5.33018	3.92777	4.67688	3.59248	3.90994	3.97191	3.64477	3.73772	3.57398	3.88301	3.37002	4.01989	3.8705	3.18562	3.83892	3.13084		3.13084	2.19933	0.305638	0.489837	1	0.362349	0.702959	0.209899	0.354244	0.38242	0.233676	0.275938	0.20149	0.341998	0.108751	0.404236	0.33631	0.0249068	0.321949	0
ENSCAFT00000040927	2.16398	2.08024	2.07	2.18093	2.21829	1.95981	2.10198	2.41214	1.98138	2.21559	2.52856	2.26787	2.09328	2.01773	2.0061	2.03553	1.90532	2.10213		1.90532	0.623241	0.415023	0.280659	0.264236	0.442227	0.50216	0.0874279	0.315551	0.813198	0.122034	0.497843	1	0.581723	0.301588	0.180374	0.161698	0.208932	0	0.315787
ENSCAFT00000041193	2.95501	3.84207	5.61674	2.99099	5.28218	3.27239	2.87622	3.45992	2.43858	2.61723	3.37284	2.63052	2.72137	2.57106	3.5649	2.94294	2.64117	2.9716		2.43858	3.17816	0.162495	0.441604	1	0.173816	0.894731	0.262355	0.137704	0.321362	0	0.0562109	0.293964	0.0603938	0.0889798	0.0416838	0.354395	0.158696	0.0637439	0.167713
ENSCAFT00000041358	4.37016	5.33232	2.70915	4.50288	3.34011	6.27668	6.08731	6.39829	5.3958	5.09342	4.23531	5.06803	5.13978	6.57266	5.81054	5.9882	5.7204	5.85418		2.70915	3.86352	0.429922	0.678959	0	0.464274	0.163313	0.92339	0.874376	0.954866	0.69539	0.617125	0.39502	0.610553	0.629125	1	0.802738	0.848723	0.779407	0.814034
ENSCAFT00000041426	3.29812	3.6274	3.65849	2.9566	3.88746	2.92046	2.6927	3.14909	2.91465	3.13309	3.05467	3.04628	2.80585	2.88446	3.0595	3.13575	2.9179	2.87977		2.6927	1.19476	0.50673	0.782337	0.808356	0.220878	1	0.190633	0	0.381995	0.18577	0.368602	0.302965	0.295945	0.0947065	0.1605	0.307008	0.37083	0.18849	0.156577
ENSCAFT00000041632	2.09428	1.96313	2.25462	1.92801	1.98169	1.93365	2.24586	2.08474	2.28804	2.42169	2.28094	2.20956	2.21231	2.29771	2.03677	2.10457	2.24098	2.19096		1.92801	0.49368	0.336801	0.0711481	0.661591	0	0.108731	0.0114184	0.643832	0.317483	0.729277	1	0.714908	0.570312	0.575882	0.748872	0.220315	0.357635	0.633954	0.532641
ENSCAFT00000041641	6.4094	6.55468	6.32597	5.57372	5.21768	6.86739	6.73586	6.68373	6.80854	6.35279	6.49641	7.26272	6.34146	6.58712	7.57243	6.62651	7.17039	7.49692		5.21768	2.35475	0.50609	0.567788	0.470661	0.151199	0	0.700588	0.644731	0.622591	0.675595	0.482051	0.543041	0.868475	0.47724	0.581564	1	0.598292	0.829265	0.967932
ENSCAFT00000041643	2.51745	2.19975	2.21887	2.31319	2.4797	2.54741	2.59472	2.39474	2.64899	2.57454	2.81285	2.66713	2.82347	2.71526	2.38045	2.48471	2.41099	2.7028		2.19975	0.623727	0.509363	0	0.0306634	0.181879	0.448846	0.557393	0.633256	0.312633	0.720257	0.600899	0.982978	0.749344	1	0.826511	0.289724	0.456868	0.338675	0.806527
ENSCAFT00000041646	3.574	3.31588	3.39838	3.57609	3.78824	3.44942	4.25598	3.701	4.03407	3.88684	4.38866	4.05465	4.48937	4.19044	3.74662	3.80342	4.34376	4.74665		3.31588	1.43076	0.180406	0	0.05766	0.181868	0.330142	0.0933324	0.657057	0.26917	0.501963	0.399055	0.749792	0.516345	0.820186	0.611252	0.301052	0.340752	0.718414	1
ENSCAFT00000041885	6.62294	6.00141	6.74082	5.82475	7.06292	6.07452	6.31073	5.51782	5.83329	4.96224	4.84594	4.93479	6.05695	6.13145	5.9948	4.69272	6.43271	6.11826		4.69272	2.3702	0.814367	0.552144	0.864102	0.477608	1	0.582988	0.682645	0.348114	0.48121	0.113712	0.0646443	0.102129	0.575576	0.607006	0.549355	0	0.734109	0.601443
ENSCAFT00000041901	3.96181	3.79556	4.49319	3.96534	4.86377	3.57346	3.91383	3.50522	3.49988	3.16746	4.09073	3.49169	3.32203	3.50052	3.63278	3.76005	3.43465	3.41613		3.16746	1.6963	0.468284	0.370272	0.781538	0.47036	1	0.239341	0.439999	0.199112	0.195967	0	0.544283	0.191135	0.0911228	0.196343	0.27431	0.349343	0.157514	0.146595
ENSCAFT00000041937	2.22458	2.10545	2.32934	2.17956	2.44705	1.98363	2.21424	2.21127	2.60986	2.30464	2.85791	2.63027	1.93155	2.19837	2.19138	2.06607	2.42585	2.19305		1.93155	0.926358	0.316324	0.187728	0.429413	0.267732	0.556482	0.0562204	0.305164	0.301954	0.732232	0.402747	1	0.754271	0	0.28803	0.280485	0.145211	0.533597	0.282292
ENSCAFT00000041939	1.99022	1.99179	2.04427	2.13728	2.2202	2.04337	2.32403	2.21458	2.0434	2.29606	2.52783	2.15516	2.24954	2.10382	2.07772	2.26527	2.14599	2.18722		1.99022	0.537617	0	0.00292731	0.100538	0.27355	0.427789	0.0988737	0.620917	0.41733	0.0989145	0.568886	1	0.306804	0.482351	0.211304	0.162757	0.511609	0.289743	0.366429
ENSCAFT00000042019	6.52458	6.42671	7.78641	6.61028	7.30822	7.4517	5.83185	5.92126	5.36255	6.22068	7.23879	6.82035	5.94381	5.27254	6.28662	6.03948	5.13169	6.52323		5.13169	2.65472	0.524685	0.487818	1	0.556964	0.819872	0.873919	0.263739	0.297421	0.0869634	0.410209	0.793716	0.636095	0.305915	0.053057	0.435047	0.341951	0	0.524176
ENSCAFT00000042088	2.54626	2.69747	3.23367	3.28827	2.98089	2.5482	2.6601	2.53201	2.67604	3.09926	3.36264	3.63031	2.45283	2.50378	2.4114	2.43329	2.39501	2.65315		2.39501	1.23529	0.122437	0.244849	0.678917	0.723117	0.474283	0.124007	0.214592	0.1109	0.227496	0.570108	0.783316	1	0.0468024	0.0880496	0.0132642	0.0309883	0	0.208968
ENSCAFT00000042197	2.76004	3.3936	3.67272	3.03585	2.58961	2.63547	2.29011	3.35543	2.3442	1.87802	2.29078	2.70945	2.41978	2.91557	2.40586	2.20976	2.07268	2.26932		1.87802	1.7947	0.491457	0.844474	1	0.645136	0.396496	0.422047	0.229616	0.823209	0.259754	0	0.229991	0.463272	0.301868	0.578122	0.294114	0.184848	0.108465	0.218032
ENSCAFT00000042243	2.67119	4.31839	5.28833	2.71267	4.26762	3.53401	2.70499	2.9205	2.55208	2.63913	2.98333	2.78564	2.6955	2.74484	3.10706	2.91143	2.65167	2.9379		2.55208	2.73625	0.0435297	0.645522	1	0.0586887	0.626969	0.358862	0.0558839	0.134643	0	0.0318132	0.157607	0.0853583	0.052414	0.0704487	0.202825	0.131332	0.0363957	0.141004
ENSCAFT00000042361	3.8602	3.65437	3.63102	3.19354	2.45304	4.54687	5.20267	5.0223	5.36837	5.22563	3.18571	4.19377	4.49477	5.76378	4.51209	4.23914	4.92604	4.65186		2.45304	3.31074	0.425028	0.362859	0.355806	0.223666	0	0.632435	0.830519	0.776039	0.880568	0.837453	0.221301	0.525783	0.616699	1	0.621929	0.539487	0.746962	0.664148
ENSCAFT00000042379	4.03682	4.00944	3.45011	4.0306	3.68393	3.97995	4.32856	5.02774	4.96205	4.26258	4.44098	4.05721	4.12568	4.58429	3.64398	3.97809	4.38508	4.34029		3.45011	1.57763	0.371891	0.354537	0	0.36795	0.148209	0.335845	0.556816	1	0.958357	0.514991	0.628074	0.384817	0.428217	0.718914	0.122888	0.334664	0.592642	0.564251
ENSCAFT00000042407	3.33861	3.2231	3.50976	3.52515	2.73612	3.88282	4.11283	4.01017	5.89874	5.61735	3.37333	3.58137	4.5324	4.44189	4.2921	3.41419	4.17852	4.19057		2.73612	3.16262	0.190505	0.15398	0.24462	0.249486	0	0.362581	0.435308	0.402848	1	0.911026	0.201484	0.267263	0.567972	0.539353	0.491992	0.214401	0.456078	0.459889
ENSCAFT00000042434	2.59443	3.079	2.2672	3.39412	2.86735	3.63161	3.63113	3.18042	3.40716	4.13933	3.71447	3.962	3.11646	3.76162	3.25844	4.0311	4.11337	3.37977		2.2672	1.87213	0.174792	0.433625	0	0.601948	0.32057	0.728803	0.728548	0.4878	0.608915	1	0.773062	0.905283	0.453634	0.798247	0.529472	0.942189	0.986134	0.59428
ENSCAFT00000042610	2.48976	2.36254	2.14446	2.83004	2.29603	2.65952	2.68719	2.5126	2.87487	2.8899	2.58174	2.83999	2.76858	2.74593	2.83321	2.43158	3.13839	3.17793		2.14446	1.03347	0.334123	0.211021	0	0.663378	0.146662	0.498385	0.52516	0.356223	0.706761	0.721304	0.423117	0.673005	0.603908	0.581998	0.666442	0.277829	0.961741	1
ENSCAFT00000042618	4.17804	4.12175	4.90554	4.89192	5.4438	4.81003	4.38485	4.36747	4.0499	4.00065	4.77126	3.93513	3.95856	3.90435	4.6295	4.23914	3.84094	3.34599		3.34599	2.09781	0.396629	0.369795	0.743416	0.736924	1	0.697889	0.495211	0.486927	0.335545	0.312067	0.679408	0.280834	0.292004	0.266162	0.611832	0.425754	0.235938	0
ENSCAFT00000042728	4.09743	3.90741	5.78853	4.17428	5.71828	4.47486	4.0438	4.02478	4.42963	4.12906	4.71116	4.2197	3.57346	3.62337	4.07311	4.29295	3.69731	3.17422		3.17422	2.61431	0.353137	0.280453	1	0.382531	0.973128	0.497507	0.332623	0.325347	0.480208	0.365235	0.587894	0.399907	0.152711	0.171802	0.343833	0.427923	0.200084	0
ENSCAFT00000042817	5.55634	5.26606	5.93485	4.78733	4.02325	6.54509	6.16721	6.10272	6.59087	6.22858	5.0064	5.99421	6.28174	6.31217	6.65886	6.33874	6.08906	7.03554		4.02325	3.01228	0.508946	0.412581	0.634601	0.253653	0	0.837185	0.711738	0.690329	0.852381	0.73211	0.326379	0.654305	0.74976	0.759859	0.874952	0.768682	0.685796	1
ENSCAFT00000044575	3.34727	3.53089	3.12266	2.68191	3.38675	2.93972	2.58321	2.75176	2.30316	2.4132	3.51627	2.54156	2.94087	2.69752	2.56837	2.47528	2.52582	2.74915		2.30316	1.22772	0.850442	1	0.667494	0.308496	0.882599	0.518488	0.228101	0.365385	0	0.0896262	0.988095	0.194178	0.519425	0.321213	0.216018	0.140193	0.181358	0.363261
ENSCAFT00000044862	4.66045	4.95265	5.46235	5.29009	4.57637	5.10207	5.30019	5.54356	6.03482	5.51121	6.13681	5.46789	4.82292	5.72484	6.1766	5.442	6.73772	5.52423		4.57637	2.16135	0.0389007	0.174092	0.409919	0.330218	0	0.243227	0.334892	0.447494	0.674784	0.432525	0.721975	0.412481	0.114073	0.531367	0.740383	0.400504	1	0.438548
ENSCAFT00000045744	4.12358	4.11652	4.59147	4.37801	4.76531	4.18104	3.90943	3.99638	3.97772	4.04406	4.28601	3.96432	3.99626	3.99276	4.2255	4.02587	3.90803	3.99059		3.90803	0.857281	0.251435	0.243205	0.797229	0.548222	1	0.318461	0.00163474	0.103062	0.0812996	0.158677	0.440915	0.0656707	0.102926	0.098847	0.370333	0.137464	0	0.0963046
ENSCAFT00000046630	2.48991	2.76801	4.18298	3.11364	4.51384	2.57179	2.34543	2.56679	2.40174	2.70501	3.01735	2.55371	2.26376	2.5362	2.55134	2.67405	2.51138	2.29038		2.26376	2.25008	0.100509	0.224105	0.852958	0.377712	1	0.1369	0.0362976	0.134675	0.0613208	0.196105	0.334917	0.128864	0	0.121079	0.127809	0.182343	0.110052	0.0118302
ENSCAFT00000047848	4.31652	6.1249	7.91022	4.51092	7.52765	5.03313	4.46751	5.03953	4.44639	3.22667	5.53074	4.00062	4.32179	4.68285	5.28761	4.66909	3.70585	4.20443		3.22667	4.68355	0.232697	0.618812	1	0.274206	0.918316	0.385704	0.264936	0.387071	0.260427	0	0.491951	0.16525	0.233823	0.310915	0.440038	0.307977	0.102311	0.208766
ENSCAFT00000048449	3.58875	3.74809	4.42403	3.53643	4.97356	3.60682	3.0687	3.57856	3.25301	3.02586	3.76047	3.66986	3.23167	3.48556	3.937	3.23944	3.07629	3.40936		3.02586	1.9477	0.289003	0.370812	0.717858	0.262142	1	0.298278	0.0219929	0.283768	0.116627	0	0.377167	0.330648	0.105669	0.236024	0.467805	0.10966	0.0258926	0.196898
ENSCAFT00000048614	9.80308	10.2619	10.3307	10.0667	9.8638	10.5763	9.39414	9.76244	9.8773	9.75986	8.88226	10.1618	9.84342	10.0073	10.0453	9.83045	9.86705	9.94342		8.88226	1.694	0.543577	0.814448	0.855035	0.699211	0.579422	1	0.30217	0.519586	0.587392	0.518059	0	0.755314	0.567391	0.66411	0.68659	0.55973	0.581336	0.626423
ENSCAFT00000049573	3.89731	4.0994	4.5305	4.22352	4.78392	4.30545	4.08499	3.99779	4.58614	4.66783	4.60234	4.13533	4.05724	3.67064	4.04949	4.35468	3.08787	3.5022		3.08787	1.69605	0.477253	0.596405	0.850587	0.66959	1	0.717897	0.58791	0.536499	0.88339	0.931557	0.89294	0.617593	0.571548	0.343609	0.566977	0.746918	0	0.244294
ENSCAFT00000050153	5.69327	5.75744	4.81231	4.8734	4.6615	5.58297	6.23745	6.00239	5.60526	5.42832	5.70337	5.4679	5.79124	6.1585	6.00605	5.52402	6.26673	5.7722		4.6615	1.60523	0.642754	0.682728	0.0939516	0.132009	0	0.574042	0.981761	0.835328	0.58793	0.4777	0.649046	0.502359	0.703789	0.932577	0.837606	0.537318	1	0.691924
EPM2AIP1	5.27255	4.88911	5.7765	4.94259	5.03168	5.72115	5.48763	5.53569	6.17667	5.43411	5.53996	5.63926	5.69914	5.62671	5.82898	5.40199	5.97956	5.9323		4.88911	1.28756	0.297805	0	0.689206	0.0415396	0.110733	0.646217	0.464847	0.502174	1	0.423278	0.50549	0.58261	0.629117	0.572867	0.729964	0.398333	0.846912	0.810202
EPO	3.04296	3.24085	3.19117	3.15634	3.22901	3.20084	3.11735	2.95712	2.8229	2.64272	3.16087	3.17572	2.91324	2.886	3.05209	3.09537	2.96631	2.82698		2.64272	0.598132	0.669152	1	0.916945	0.85871	0.980206	0.933105	0.793531	0.525641	0.301238	0	0.866288	0.891121	0.452279	0.40674	0.684415	0.756781	0.541009	0.308058
ETV3L	4.5105	4.58606	5.01823	4.77009	5.47554	4.72746	4.44972	4.59914	4.22658	4.55989	4.73342	4.694	4.41892	4.38924	4.36076	4.32192	3.90172	4.25927		3.90172	1.57382	0.386815	0.434824	0.709427	0.55176	1	0.524673	0.348195	0.443134	0.206411	0.418199	0.528458	0.503412	0.328626	0.309764	0.291672	0.266993	0	0.227183
EXD3	5.04864	5.37105	5.05947	5.48092	5.56458	5.03489	4.84822	5.09483	4.83141	4.82778	5.41746	4.91276	4.57177	4.71577	4.97833	4.88601	4.82443	4.81743		4.57177	0.992807	0.480323	0.80507	0.491236	0.915737	1	0.466472	0.278457	0.526851	0.261521	0.257863	0.851817	0.343458	0	0.145043	0.409509	0.316517	0.254492	0.247442
EXTL2	4.26792	4.25759	3.53541	4.33205	3.98643	5.08486	4.501	4.36892	4.89093	4.6722	3.51062	4.81567	4.88737	4.66584	4.74901	4.81599	5.32688	5.25021		3.51062	1.81627	0.416954	0.411269	0.0136525	0.452265	0.261972	0.866747	0.545284	0.472563	0.759971	0.639543	0	0.718538	0.758012	0.636042	0.681835	0.718713	1	0.957784
EYA4	2.58772	3.10796	3.64213	2.67109	3.48856	3.01388	2.72054	2.73496	2.41527	2.57179	2.8624	2.49183	2.52066	2.6839	3.08473	2.88373	2.55183	2.5473		2.41527	1.22685	0.140563	0.564604	1	0.20851	0.874827	0.48792	0.248818	0.260573	0	0.127577	0.364447	0.0623997	0.0859021	0.218952	0.545668	0.381833	0.111307	0.107614
F2RL1	4.14244	3.40437	4.10861	3.62319	4.3291	3.34186	3.66582	3.51854	3.58033	3.59128	3.59845	3.61512	3.63043	3.17378	3.83717	3.07545	3.19822	3.03431		3.03431	1.29478	0.855836	0.285806	0.829712	0.454805	1	0.237527	0.487727	0.373981	0.421703	0.430165	0.4357	0.448574	0.460401	0.107712	0.620072	0.0317741	0.126587	0
FAM129B	4.24512	4.50834	4.41965	4.43452	5.03822	4.19723	4.1063	4.38703	4.04334	4.18749	4.22349	3.8345	3.50631	3.8164	4.12364	4.34097	4.07198	4.14153		3.50631	1.53191	0.482278	0.654106	0.596212	0.605921	1	0.451019	0.391665	0.574915	0.350565	0.444664	0.468161	0.214235	0	0.202423	0.402979	0.544849	0.369259	0.414661
FAM26E	3.4295	4.1219	3.92096	4.04316	4.25782	3.87996	3.46591	3.53884	3.54791	3.68772	3.66619	3.67117	3.38573	3.46825	3.67785	3.54697	3.40608	3.85913		3.38573	0.872097	0.050193	0.844143	0.613738	0.753857	1	0.566718	0.0919433	0.17557	0.185975	0.346288	0.321601	0.327308	0	0.0946294	0.334971	0.184895	0.0233347	0.542832
FARSA	6.79006	6.1829	6.08851	5.55444	5.55016	6.32997	6.95586	6.83888	6.91007	6.44409	6.31784	6.68983	6.55852	6.5604	6.40633	5.88809	6.42478	6.79342		5.55016	1.4057	0.882053	0.450121	0.382976	0.00303951	0	0.554745	1	0.91678	0.967426	0.635932	0.54612	0.810746	0.717336	0.718676	0.609066	0.240394	0.622193	0.884444
FBXW11	6.45028	5.92957	5.73366	5.93022	5.19055	6.17812	6.87224	6.64754	6.80099	6.87379	5.149	6.03771	6.83134	7.00144	6.63055	6.5129	7.1587	6.44835		5.149	2.0097	0.647502	0.388402	0.290918	0.388724	0.0206727	0.512076	0.857463	0.745657	0.822007	0.858236	0	0.442212	0.837109	0.92175	0.737202	0.67866	1	0.646539
FCAMR	3.63256	3.74694	3.84257	3.6375	4.40117	3.73004	3.35782	3.59512	3.74005	3.16762	3.6249	3.75032	3.76473	3.68753	3.31374	3.40927	3.20221	3.35286		3.16762	1.23355	0.376914	0.469634	0.547164	0.380921	1	0.455935	0.154188	0.346564	0.464051	0	0.3707	0.472375	0.484062	0.421476	0.118453	0.195897	0.0280409	0.150174
FKBP8	7.44281	6.79508	6.78104	7.27712	6.39715	7.21177	7.46158	7.14405	7.95972	7.82839	7.17016	7.52127	7.30316	7.25745	7.29263	7.40161	7.98749	7.6617		6.39715	1.59034	0.657509	0.250216	0.24139	0.553323	0	0.512232	0.669308	0.469647	0.982539	0.899958	0.486065	0.706843	0.569697	0.540954	0.563074	0.631602	1	0.795141
FRZB	3.34909	2.71858	3.43528	3.19221	3.6302	2.79003	2.68969	2.63948	2.98569	2.7037	3.27551	2.78721	2.71654	2.7591	2.84151	2.91467	2.80804	2.85592		2.63948	0.990727	0.716259	0.0798489	0.803252	0.557912	1	0.151959	0.0506858	0	0.349457	0.0648223	0.641989	0.14912	0.0777861	0.120747	0.203927	0.27777	0.170141	0.218471
FTSJ2	4.798	4.812	4.61697	4.56624	4.84807	4.93626	4.8827	5.11662	5.37819	5.77205	4.82746	5.14639	4.80361	5.04943	4.59925	4.75749	4.6498	4.51339		4.51339	1.25866	0.22612	0.237242	0.0822904	0.041991	0.2659	0.335968	0.293415	0.479261	0.687075	1	0.249524	0.502917	0.230574	0.425879	0.068218	0.193938	0.10838	0
GABRQ	2.72082	2.6126	3.14066	3.02148	2.85779	2.8145	2.66372	2.60153	2.63292	2.52761	2.85117	2.61047	2.41385	2.5785	2.82098	2.72257	2.59903	2.62089		2.41385	0.726807	0.422343	0.273456	1	0.83602	0.610801	0.551245	0.343786	0.258219	0.301411	0.15651	0.60169	0.270522	0	0.226532	0.560158	0.424755	0.254785	0.284863
GCDH	6.11815	5.64745	6.04901	5.80076	5.49224	5.8853	6.01973	6.17145	7.09444	6.60636	6.31333	6.06219	6.00945	6.0203	6.24321	5.91657	6.12538	5.78487		5.49224	1.6022	0.39066	0.0968751	0.347505	0.192559	0	0.24533	0.329231	0.423927	1	0.69537	0.512481	0.355733	0.322815	0.329585	0.468712	0.264844	0.395173	0.182644
GCM1	2.27911	3.43264	4.64494	2.36749	3.01823	2.55769	2.08032	2.29185	2.06951	2.18132	2.42508	2.36528	2.52266	2.46068	2.31599	2.75412	2.06457	2.11038		2.06457	2.58037	0.083142	0.530184	1	0.117393	0.369582	0.191102	0.00610154	0.0880786	0.00191168	0.0452432	0.139712	0.116537	0.177527	0.153508	0.0974335	0.267228	0	0.0177534
GDF3	3.2044	3.34565	3.97948	3.10914	3.78515	2.98604	2.97629	3.05563	2.84045	3.04408	3.25219	3.0329	2.97921	2.99485	3.36609	2.76388	2.82388	3.1071		2.76388	1.2156	0.362391	0.478588	1	0.284022	0.840136	0.182761	0.174735	0.240004	0.0629932	0.230507	0.401702	0.22131	0.177137	0.190008	0.4954	0	0.0493598	0.28235
GDF9	3.69271	3.81609	4.07887	3.79317	4.39105	3.89249	3.67192	3.56962	3.80034	3.93272	3.63848	3.87405	3.50944	3.59094	3.7675	3.87847	3.52016	3.58215		3.50944	0.881607	0.207883	0.347826	0.645897	0.321833	1	0.434484	0.184297	0.0682634	0.329965	0.480124	0.146371	0.413579	0	0.0924443	0.292711	0.418591	0.0121533	0.0824755
GENSCAN00000004628	5.22391	5.27991	5.78446	5.26749	5.51758	5.18632	5.08086	5.20288	5.0851	4.95843	5.01634	5.3116	5.26434	5.18631	5.21568	4.98163	5.15864	5.23861		4.95843	0.82603	0.321403	0.389188	1	0.374162	0.67692	0.275889	0.148227	0.29594	0.15335	0	0.0701078	0.427556	0.370343	0.275876	0.31143	0.0280928	0.24238	0.339191
GENSCAN00000005275	9.91968	10.5276	10.6905	10.2555	10.4128	10.5981	9.71198	10.1453	9.87777	9.84865	9.50258	10.1087	10.1196	10.1117	10.2868	9.93191	10.0497	10.0117		9.50258	1.18788	0.351128	0.862917	1	0.633868	0.766223	0.922283	0.176273	0.541084	0.315841	0.291329	0	0.510247	0.519395	0.512772	0.660184	0.361421	0.460585	0.428629
GENSCAN00000007230	5.79249	5.67566	5.84787	5.91846	5.9795	5.98244	6.09621	6.23455	6.19099	6.03296	6.5578	6.05271	5.84614	6.18296	6.20288	5.85295	6.15274	5.80442		5.67566	0.882139	0.132439	0	0.195225	0.275245	0.344439	0.347774	0.476739	0.633568	0.584187	0.405038	1	0.427435	0.193261	0.575078	0.59766	0.200986	0.540829	0.145968
GENSCAN00000010306	5.73315	5.66193	6.5314	6.40499	6.30657	5.69482	5.73551	5.66423	5.55484	5.34971	5.55826	5.52736	5.56654	5.51891	5.75998	5.72286	5.72323	5.8396		5.34971	1.1817	0.324485	0.264215	1	0.893024	0.809737	0.292047	0.326482	0.266166	0.173596	0	0.176484	0.150342	0.183493	0.143186	0.347194	0.31578	0.316091	0.414568
GENSCAN00000011408	7.44588	7.3384	7.5766	8.32821	8.04959	7.66285	6.96551	6.56159	7.23926	7.48841	6.8821	7.74847	7.53358	7.02559	7.74222	7.69593	7.28086	7.41029		6.56159	1.76662	0.500555	0.439718	0.574549	1	0.842288	0.623371	0.228642	0	0.383598	0.524631	0.181427	0.671838	0.550197	0.26265	0.6683	0.6421	0.407144	0.480411
GENSCAN00000013282	5.02691	4.65962	4.76046	4.6655	4.88885	4.51697	4.92695	5.05346	4.65198	4.81433	4.78024	4.7714	4.51988	4.6057	4.66331	4.43945	4.26684	4.59851		4.26684	0.786614	0.966253	0.49932	0.627526	0.5068	0.790743	0.317981	0.839176	1	0.489612	0.696007	0.652663	0.641426	0.321684	0.43078	0.504011	0.219433	0	0.421644
GENSCAN00000013888	4.17261	4.51867	3.96084	4.59667	4.63984	3.86412	3.75568	3.77096	3.9068	3.75123	4.34566	4.13703	3.66382	3.26865	3.41742	3.63971	3.40298	4.57542		3.26865	1.37118	0.659254	0.911634	0.504807	0.968521	1	0.434271	0.355189	0.366328	0.4654	0.351943	0.785458	0.633303	0.288194	0	0.108494	0.270614	0.0979681	0.953021
GENSCAN00000017420	3.04129	2.52747	3.90207	2.68687	3.84383	2.96236	2.73286	3.08279	2.89847	2.91076	3.03815	2.91202	2.32583	2.74646	2.80813	2.47326	2.73645	2.3724		2.32583	1.57624	0.453902	0.127925	1	0.22905	0.963057	0.403829	0.25823	0.480234	0.363295	0.371092	0.451915	0.371895	0	0.266858	0.305983	0.0935303	0.260507	0.0295473
GENSCAN00000017712	7.02923	7.44088	7.53834	7.08774	7.3405	7.39652	6.57842	6.95421	7.18301	6.61316	7.11429	7.12918	6.87598	7.13872	7.23034	6.88971	7.12127	7.24845		6.57842	0.959922	0.469639	0.89847	1	0.530591	0.793899	0.852262	0	0.391486	0.629838	0.0361919	0.558247	0.573762	0.309986	0.583701	0.679146	0.324294	0.565521	0.698005
GENSCAN00000017936	2.03011	2.23705	2.09392	2.05572	2.23741	1.98756	2.18976	2.30168	2.14807	2.24393	2.24888	2.35691	2.10757	1.88953	2.15353	2.27166	2.07601	2.03912		1.88953	0.467378	0.300773	0.743544	0.437307	0.355566	0.744322	0.209733	0.642366	0.881824	0.553165	0.758273	0.768855	1	0.466511	0	0.564858	0.817603	0.398988	0.320066
GENSCAN00000022173	2.41464	2.26653	2.5749	2.86545	2.62846	2.27795	2.75121	2.78726	2.70437	2.74981	3.41811	2.80888	2.69601	2.43	2.66213	2.14944	2.45031	2.28731		2.14944	1.26867	0.209036	0.0922926	0.335356	0.564378	0.377574	0.101297	0.474331	0.502747	0.437414	0.473229	1	0.519789	0.43082	0.22114	0.404118	0	0.237155	0.108675
GENSCAN00000028836	4.33064	4.84489	4.82652	4.9015	5.02044	4.79995	4.42653	4.61242	4.74149	4.86918	5.51333	4.82819	4.66596	4.58264	4.39293	4.38455	4.43733	4.11849		4.11849	1.39484	0.152093	0.520775	0.507604	0.561363	0.646628	0.488554	0.220844	0.354112	0.446647	0.538187	1	0.508802	0.392495	0.332761	0.196749	0.190742	0.228586	0
GENSCAN00000029330	4.00171	4.49653	4.99968	4.0929	4.58926	4.68693	3.95226	3.92573	4.15564	4.25661	3.97007	4.5065	4.23879	4.10814	4.16552	4.16953	4.08871	3.98888		3.92573	1.07395	0.0707481	0.531491	1	0.15566	0.617834	0.708783	0.0247066	0	0.21408	0.308092	0.0412848	0.540774	0.291505	0.169852	0.223277	0.227009	0.151754	0.0588049
GENSCAN00000029891	10.855	11.0747	11.3005	10.8029	11.2145	10.9799	10.5764	10.8277	10.8619	10.4801	10.805	10.8859	10.9179	10.6879	11.0637	10.7488	10.833	10.9009		10.4801	0.820374	0.456899	0.724774	1	0.393404	0.895163	0.609126	0.117336	0.423612	0.465328	0	0.395973	0.494554	0.533551	0.253236	0.711279	0.327434	0.430069	0.512937
GENSCAN00000030973	3.56034	3.59752	3.94078	3.91764	3.71128	3.39556	3.27353	3.61691	3.30629	3.17797	3.58767	3.45285	3.50062	3.09489	3.50052	3.33097	2.94499	3.45005		2.94499	0.995785	0.617949	0.655284	1	0.976765	0.769527	0.452479	0.329927	0.674764	0.362823	0.233963	0.645397	0.51001	0.557977	0.150536	0.55788	0.387607	0	0.507194
GENSCAN00000033171	3.61415	3.4998	3.61428	3.72614	4.57269	3.81229	3.38849	3.42917	3.47729	3.20252	3.4192	3.51225	3.27205	3.4989	3.56393	3.42679	3.34587	3.6357		3.20252	1.37017	0.300421	0.216962	0.30052	0.382153	1	0.445032	0.135729	0.165415	0.200534	0	0.158141	0.226053	0.0507468	0.21631	0.263768	0.163679	0.104625	0.31615
GENSCAN00000033844	3.55618	3.7064	3.48745	3.41903	3.8106	3.45202	3.66823	3.6315	3.51938	3.71726	3.90816	3.52193	3.34258	3.56369	3.39091	3.56692	3.26677	3.38701		3.26677	0.641386	0.451217	0.685429	0.344071	0.237393	0.847895	0.288832	0.625926	0.568661	0.39385	0.70236	1	0.397825	0.118197	0.462933	0.193554	0.467967	0	0.187464
GENSCAN00000034004	2.93223	3.29238	3.76467	3.03585	3.38213	3.53712	2.65217	3.1121	2.75871	2.64395	3.63101	3.08887	2.58125	2.73911	3.00868	2.82193	2.80804	2.76033		2.58125	1.18342	0.296577	0.60091	1	0.384136	0.67675	0.80772	0.0599278	0.448568	0.149957	0.0529831	0.887056	0.428942	0	0.13339	0.361184	0.20338	0.19164	0.151325
GENSCAN00000034171	4.64608	5.7706	5.46908	5.05918	5.73841	5.15131	4.75697	4.76595	5.1446	4.75081	5.02045	4.37772	4.88848	5.00655	4.82806	4.69729	5.21397	4.89691		4.37772	1.39288	0.192665	1	0.783523	0.48924	0.976889	0.55539	0.272277	0.278724	0.550569	0.26785	0.461439	0	0.36669	0.451459	0.323316	0.229426	0.600372	0.372744
GENSCAN00000034579	4.77877	4.77682	4.9847	4.91731	5.60918	4.8068	4.815	4.66505	4.26176	4.60234	4.90593	4.84352	4.38257	4.20919	4.89547	4.78724	4.38357	4.66381		4.20919	1.39999	0.406844	0.40545	0.55394	0.5058	1	0.426864	0.432725	0.325616	0.037546	0.280821	0.497675	0.453093	0.123844	0	0.490201	0.412896	0.124559	0.324727
GENSCAN00000037074	4.03063	4.37399	4.18394	4.41276	4.92233	4.15502	3.45542	3.71036	3.48127	3.43504	4.5041	3.99751	3.8186	3.91499	3.90645	3.80294	4.00029	4.03174		3.43504	1.48728	0.400454	0.631319	0.503533	0.657385	1	0.484092	0.0137001	0.185115	0.0310823	0	0.718797	0.378182	0.257888	0.3227	0.316955	0.247363	0.380052	0.401197
GENSCAN00000038237	3.50014	3.51894	4.13371	3.46776	4.45959	3.43339	3.34929	3.52673	3.51435	3.16283	3.29225	3.02392	3.25232	3.34572	3.84499	3.17571	3.04649	3.28499		3.02392	1.43566	0.331704	0.344801	0.773013	0.309149	1	0.285212	0.22663	0.350227	0.3416	0.096756	0.186898	0	0.159084	0.224141	0.571908	0.105723	0.0157188	0.181846
GENSCAN00000041860	3.36202	3.04881	3.29744	2.88203	3.19406	3.63527	3.81691	3.78878	4.07608	4.44762	4.21645	3.74231	3.43261	3.77029	3.34261	4.4442	4.48096	4.04935		2.88203	1.59893	0.300193	0.104308	0.259803	0	0.195147	0.471091	0.584688	0.567098	0.746783	0.979149	0.834568	0.538033	0.344338	0.555533	0.288055	0.977009	1	0.730062
GENSCAN00000045550	2.92483	3.09043	3.27735	3.27978	3.86154	2.78141	2.90904	3.01967	2.70802	2.55232	3.18812	2.54954	2.81312	2.69162	2.8169	2.71498	2.80713	3.072		2.54954	1.31199	0.286043	0.412261	0.554735	0.556589	1	0.176726	0.274011	0.358331	0.120794	0.00211336	0.48672	0	0.200901	0.108295	0.203777	0.126095	0.196335	0.39822
GENSCAN00000045655	3.52054	3.90304	4.01813	3.44271	4.18173	3.66003	3.24049	3.48967	3.27324	3.40229	3.59934	3.37286	3.45497	3.61532	3.732	3.74315	3.5039	3.62533		3.24049	0.941241	0.297527	0.703913	0.826178	0.214837	1	0.445731	0	0.26473	0.0347928	0.171902	0.381244	0.140636	0.227868	0.398225	0.522186	0.534035	0.279855	0.408864
GGT5	4.90321	5.11616	4.88981	4.92194	5.32895	5.116	4.71415	4.57131	4.82028	4.47372	4.86166	4.86775	4.8224	4.66477	4.7258	5.1262	4.78095	4.87278		4.47372	0.85523	0.502194	0.751185	0.486527	0.524087	1	0.751	0.281127	0.114103	0.405217	0	0.453601	0.460726	0.407701	0.223386	0.29475	0.762925	0.359238	0.466604
GIPC2	2.21751	2.74578	2.9674	2.73294	2.93162	2.57361	2.2084	2.46526	2.2871	2.33684	3.01231	2.32081	2.43361	2.2617	2.3526	2.23279	2.25659	2.22051		2.2084	0.803914	0.0113387	0.668457	0.944135	0.652487	0.899622	0.454298	0	0.319517	0.0979017	0.159768	1	0.13983	0.280141	0.0663001	0.179377	0.0303472	0.0599536	0.0150706
GNG7	3.59745	3.38116	2.97822	3.47188	3.1521	2.87432	3.75545	3.87821	3.67858	4.33213	2.88546	3.62274	3.9456	3.59341	3.51075	3.98146	3.94948	3.58797		2.87432	1.45781	0.496038	0.347673	0.071272	0.409902	0.190545	0	0.604418	0.688627	0.551687	1	0.00764481	0.513384	0.734853	0.493263	0.436568	0.759453	0.737518	0.489533
GNRH1	4.13276	4.05948	4.68628	4.08115	4.71292	3.89712	3.7065	3.87625	4.07299	3.98121	3.66364	3.59107	3.61976	3.84342	4.49228	4.04278	3.93851	3.83654		3.59107	1.12185	0.482853	0.417537	0.97625	0.436852	1	0.272811	0.10289	0.254209	0.429576	0.347769	0.0646858	0	0.0255776	0.224946	0.803323	0.402652	0.309704	0.21881
GP2	3.52749	3.48664	4.23931	3.74488	4.22801	3.57693	3.32221	3.52375	3.47857	3.22148	3.48533	3.64999	3.06129	3.61414	3.69919	3.40357	3.262	3.24165		3.06129	1.17802	0.395744	0.361067	1	0.580288	0.990404	0.437718	0.221491	0.392569	0.354222	0.13598	0.359962	0.499732	0	0.469298	0.541497	0.290556	0.17038	0.153108
GTPBP8	3.18418	2.99233	2.98027	2.75916	3.00464	3.77218	3.30972	3.52369	4.41256	3.96114	3.41972	3.60829	3.71094	3.60103	3.56328	3.45836	3.92401	4.10656		2.75916	1.6534	0.257056	0.141021	0.133728	0	0.148468	0.612686	0.332984	0.462394	1	0.726971	0.399513	0.513565	0.575645	0.509171	0.486338	0.422881	0.704513	0.814924
GYPA	3.34279	2.97729	3.26641	2.59464	3.60714	2.80322	2.91575	2.65787	2.60113	2.57513	3.16008	2.30233	2.34315	2.68964	2.72139	2.83826	2.58623	2.4979		2.30233	1.30481	0.797401	0.517286	0.738867	0.224023	1	0.383877	0.470121	0.272484	0.229001	0.209074	0.657375	0	0.031285	0.296835	0.321163	0.410731	0.217582	0.149882
HMG20B	5.61205	5.23659	5.01076	5.55646	5.32501	5.6044	5.53468	5.64435	6.12579	6.02335	5.75003	5.56327	5.62637	5.75532	5.62899	5.61105	5.99772	5.90327		5.01076	1.11503	0.539254	0.202526	0	0.4894	0.281831	0.532397	0.469867	0.568227	1	0.908129	0.663002	0.495507	0.552102	0.667752	0.554453	0.538359	0.885145	0.800433
HOXD3	3.76351	3.7462	3.77066	4.05279	4.31644	3.50192	3.47625	3.36029	3.55972	3.282	3.63137	3.53793	3.41907	3.33291	3.73997	3.21568	3.33974	3.30014		3.21568	1.10076	0.497683	0.481961	0.504181	0.760488	1	0.260041	0.236723	0.131378	0.312548	0.0602462	0.377643	0.292752	0.184778	0.106504	0.476304	0	0.11271	0.0767294
HPS6	4.4193	4.31308	4.12327	4.2381	4.12581	4.17837	4.55074	4.89011	4.56972	4.13704	4.89623	4.57433	4.22155	4.39015	4.52585	4.17023	4.45591	4.1699		4.12327	0.772966	0.382988	0.245566	0	0.148563	0.00329164	0.0712827	0.553025	0.992074	0.577585	0.0178148	1	0.583546	0.127154	0.345267	0.520826	0.0607622	0.430352	0.0603345
HS6ST1	4.01692	4.367	3.71233	4.08702	3.89636	3.79415	4.19613	4.17048	3.91433	3.5295	5.27507	4.1843	3.93111	3.86835	3.58952	3.49909	3.24084	3.42317		3.24084	2.03423	0.381508	0.553606	0.231776	0.415968	0.322242	0.271998	0.469609	0.456999	0.331078	0.141899	1	0.46379	0.339328	0.308475	0.171404	0.126953	0	0.089631
HSD3B2	2.95758	2.85839	3.20727	2.84371	3.24563	2.96721	2.92595	2.83322	2.94559	2.94486	3.07903	2.91815	2.63337	2.86874	2.93868	2.66904	2.82836	2.87753		2.63337	0.612264	0.52954	0.367525	0.937343	0.343547	1	0.545259	0.477875	0.326424	0.509946	0.50876	0.727903	0.465135	0	0.38443	0.498661	0.0582637	0.318476	0.398794
HSF2	3.97749	4.25837	3.90834	4.0119	4.08544	4.35393	4.6681	4.25346	4.6556	4.43816	4.19508	4.44894	4.76096	4.69561	4.42936	4.18784	4.80572	4.66299		3.90834	0.89739	0.0770677	0.390055	0	0.115406	0.197357	0.496541	0.846643	0.384586	0.832711	0.590407	0.319529	0.60242	0.950116	0.877296	0.580606	0.311464	1	0.840939
ICT1	6.63456	6.36626	6.08519	6.22435	5.66259	6.62797	6.77723	6.7041	6.92091	7.19282	6.57032	6.3359	6.97956	6.57733	6.63212	7.16466	6.80318	6.54535		5.66259	1.53023	0.635179	0.459848	0.276168	0.367108	0	0.630875	0.728415	0.680627	0.822309	1	0.593203	0.440008	0.860639	0.59778	0.633586	0.981602	0.745373	0.576885
IL16	4.89963	4.66562	4.44876	4.66361	4.26779	4.50669	4.75481	5.0282	4.74357	4.90992	4.64634	4.72436	4.72519	5.11206	4.65565	4.93384	4.7126	4.96466		4.26779	0.844267	0.748387	0.471212	0.214348	0.468837	0	0.282963	0.576854	0.900679	0.563539	0.760573	0.448375	0.54079	0.541771	1	0.459409	0.788907	0.526859	0.825415
IL1A	2.87635	2.86715	2.56452	2.96519	2.73108	2.70485	2.46474	2.64704	2.53765	2.42362	2.84166	2.41774	2.73876	2.553	2.37155	2.54035	2.74533	2.40255		2.37155	0.593639	0.850355	0.834862	0.325069	1	0.605649	0.561461	0.156988	0.464075	0.279806	0.0877101	0.791919	0.0778104	0.618582	0.305655	0	0.284348	0.629649	0.0522226
IL24	3.62138	3.20765	3.05752	3.3101	3.5947	3.14878	3.50667	3.57585	3.65267	3.36809	4.042	3.76066	3.30064	3.43291	3.42479	3.34886	3.04057	3.26342		3.04057	1.00143	0.579984	0.166845	0.0169324	0.269147	0.553337	0.108062	0.465435	0.534517	0.611227	0.327052	1	0.719062	0.259703	0.391779	0.383673	0.307852	0	0.222533
IPP	3.52676	3.52778	3.21879	3.16219	3.28293	3.4284	3.80224	3.48737	3.91777	3.57423	3.75279	3.62155	3.72082	3.57063	3.80074	3.32492	3.63924	3.62499		3.16219	0.755571	0.482501	0.483852	0.0748975	0	0.159799	0.352318	0.847101	0.430364	1	0.545336	0.781648	0.607955	0.739338	0.540571	0.845113	0.215362	0.631367	0.612513
IRX2	3.95792	3.99357	3.92241	4.2138	4.41518	4.04265	4.17075	3.70413	4.16678	3.97728	4.25285	4.0986	3.75862	3.64293	3.77419	4.09288	3.9718	3.70219		3.64293	0.772245	0.40788	0.454052	0.3619	0.739227	1	0.517608	0.683489	0.0792457	0.67834	0.432952	0.789794	0.590049	0.149802	0	0.169967	0.582646	0.425857	0.0767362
ITGA10	3.89206	4.21629	3.74254	3.95926	3.99323	3.69765	3.86197	3.90193	3.74469	3.71454	4.15294	3.44426	3.42447	3.71595	3.59281	3.35944	3.70127	3.80603		3.35944	0.856852	0.621596	1	0.447103	0.700023	0.739678	0.394707	0.586481	0.633121	0.449617	0.414429	0.926069	0.0989888	0.0758968	0.416071	0.272363	0	0.398932	0.521198
ITGA2	2.41128	3.28317	3.6258	3.48029	4.26292	2.82629	2.56181	2.96987	2.59079	2.77115	2.76476	2.78076	2.4037	2.62399	2.6597	2.88704	2.57896	2.4646		2.4037	1.85922	0.00407697	0.47303	0.657319	0.579052	1	0.227295	0.0850397	0.30452	0.10063	0.197635	0.194198	0.202805	0	0.118485	0.13769	0.259968	0.0942624	0.032753
IVL	4.47262	4.82344	4.9229	4.73141	5.75524	4.68173	4.40778	4.38821	4.14996	3.94077	5.02388	4.28042	4.08368	4.20371	4.83392	4.65585	4.18259	4.05571		3.94077	1.81448	0.293115	0.486462	0.541279	0.435744	1	0.408364	0.257382	0.246596	0.115291	0	0.596931	0.18719	0.0787658	0.144913	0.492239	0.3941	0.133276	0.0633509
IYD	2.85061	2.87995	3.54141	3.26437	3.83023	2.81384	2.77688	2.94689	2.69054	2.56182	2.99301	3.05901	2.5881	2.80811	2.89217	2.78779	2.6256	2.58108		2.56182	1.26841	0.227686	0.250814	0.772302	0.553884	1	0.198696	0.169556	0.303586	0.101484	0	0.339948	0.391985	0.0207198	0.194173	0.260446	0.178157	0.0502835	0.0151902
KATNA1	5.16126	4.61744	4.23326	5.06953	3.87876	5.0175	5.1336	4.78654	5.64129	5.6776	4.8314	4.89269	5.86192	5.25672	5.03453	5.43006	5.47632	5.511		3.87876	1.98315	0.646696	0.372476	0.178754	0.600443	0	0.574206	0.632749	0.457742	0.888752	0.907062	0.480364	0.511271	1	0.694832	0.582791	0.782238	0.805562	0.82305
KBTBD2	4.19832	3.92198	4.20188	4.64397	3.83365	4.47273	4.3501	4.40559	5.1988	5.1466	3.98059	4.46585	5.02502	5.12911	4.82667	5.36139	5.19442	4.55443		3.83365	1.52774	0.238697	0.0578153	0.24103	0.530408	0	0.418315	0.338049	0.374368	0.893578	0.859405	0.0961826	0.413816	0.779825	0.847963	0.649994	1	0.890711	0.471797
KBTBD4	4.95406	5.04608	4.63338	4.23343	4.54526	5.45071	5.12171	5.07705	6.04917	5.49944	5.45169	5.1441	5.59906	5.15332	5.47128	5.46254	5.61151	4.99212		4.23343	1.81574	0.396882	0.447559	0.22027	0	0.171739	0.670405	0.489214	0.464618	1	0.697243	0.670943	0.501545	0.752105	0.506622	0.681734	0.676923	0.758961	0.417842
KCNK12	3.75653	3.80138	3.54745	3.77464	3.77129	4.10874	3.89894	4.16874	3.80538	3.8863	4.32791	4.29551	3.51958	3.57071	3.96543	3.63652	3.85107	3.83419		3.51958	0.80833	0.293146	0.348621	0.0344898	0.315539	0.311398	0.728863	0.469317	0.803096	0.353579	0.453688	1	0.959927	0	0.0632538	0.551572	0.144675	0.410096	0.389216
KCNMA1	3.10763	3.20075	3.48056	2.99811	4.18734	3.00086	2.51963	3.01105	2.84421	2.72428	3.11159	3.00012	2.89602	2.86425	2.82745	2.98636	2.89358	2.97342		2.51963	1.66771	0.352582	0.408422	0.576201	0.286911	1	0.288563	0	0.294669	0.194628	0.122713	0.354955	0.288114	0.225694	0.206646	0.184578	0.279867	0.224233	0.272104
KHDC3L	3.36184	3.67391	3.32531	3.29524	3.67132	3.4041	3.58611	2.89969	3.04531	3.47433	3.37496	3.3799	3.17518	3.30816	3.21197	3.14605	2.96776	3.09258		2.89969	0.77422	0.596918	1	0.549736	0.510907	0.996659	0.651506	0.886599	0	0.188087	0.742221	0.613872	0.620254	0.355823	0.527594	0.403349	0.318206	0.0879185	0.24914
KIAA0907	6.13966	5.91025	5.79362	5.41778	4.83847	5.56789	6.3477	6.5732	6.02826	6.09308	5.96604	5.8444	5.99697	6.16304	6.08641	6.37747	5.88136	5.84023		4.83847	1.73474	0.750083	0.617838	0.550606	0.333947	0	0.42048	0.870007	1	0.685863	0.723227	0.649995	0.579877	0.667824	0.763557	0.719386	0.887169	0.601183	0.57747
KIT	3.90692	4.11158	4.46635	4.0621	4.93866	3.92268	3.82076	4.16382	3.77946	3.59742	4.18599	3.6722	4.00085	3.81018	4.03365	3.65252	3.73002	3.53316		3.53316	1.4055	0.265925	0.411537	0.663956	0.376337	1	0.27714	0.204623	0.448706	0.175241	0.0457209	0.464484	0.0989237	0.332757	0.197095	0.356091	0.0849256	0.140063	0
KLK5	2.93915	3.82272	3.53027	3.02675	4.22352	3.01975	2.97817	3.1953	3.06892	2.98213	3.31669	3.01793	2.90162	3.17892	2.69556	2.8771	2.93704	2.9146		2.69556	1.52796	0.159422	0.73769	0.54629	0.216758	1	0.212173	0.184961	0.327067	0.244356	0.18755	0.406513	0.210982	0.13486	0.316342	0	0.118813	0.158045	0.14336
KRT25	3.4358	3.49664	3.66543	2.91463	4.08785	3.1053	3.10396	2.83913	2.68665	2.8888	2.78314	2.95116	2.87303	2.85044	2.81511	3.00395	3.04439	2.70162		2.68665	1.4012	0.53465	0.57807	0.698527	0.162699	1	0.298777	0.29782	0.108821	0	0.144264	0.0688582	0.188774	0.13301	0.116888	0.0916794	0.226446	0.255306	0.0106788
KRT32	3.64369	3.41743	4.11547	4.02337	4.88883	3.57432	3.37014	3.24805	3.22498	2.90648	3.96527	3.4813	2.99649	3.29593	3.53157	3.4782	3.49951	3.5636		2.90648	1.98235	0.371886	0.257749	0.609878	0.563415	1	0.336892	0.233891	0.172306	0.160669	0	0.534109	0.289966	0.0454041	0.196457	0.315327	0.288403	0.299155	0.331485
LAMB3	3.94729	3.93718	4.19624	3.98897	4.43422	4.25468	4.00713	3.72946	3.85358	3.85358	3.98835	3.99043	3.86733	3.83199	4.15651	3.9922	3.65274	3.5953		3.5953	0.838924	0.419582	0.407529	0.716329	0.469259	1	0.78599	0.490904	0.159922	0.307872	0.307872	0.468524	0.471005	0.324269	0.28214	0.668969	0.473105	0.0684732	0
LGR5	2.86272	2.81518	2.8495	2.83695	3.00748	2.88868	2.87964	3.1446	2.87203	2.92601	3.12995	2.95526	2.77383	2.78542	2.8528	2.85286	2.54737	2.82669		2.54737	0.597233	0.528025	0.448427	0.505884	0.484873	0.770415	0.571496	0.556355	1	0.543617	0.634001	0.97548	0.682971	0.379183	0.398601	0.511408	0.511519	0	0.467701
LHX6	4.87238	4.6045	4.85933	4.92724	5.06393	4.62154	4.31098	4.5933	4.60017	4.68415	4.5433	4.35513	4.14054	4.4273	4.65288	4.82036	4.39156	4.58665		4.14054	0.923391	0.792549	0.502446	0.778426	0.851963	1	0.520908	0.184578	0.490316	0.497759	0.588712	0.436173	0.232392	0	0.310545	0.554848	0.736222	0.271844	0.483119
LINC00083	4.35164	4.4469	4.71286	4.32173	4.61973	4.64195	4.07534	4.2928	4.06503	4.09017	4.44307	3.97022	4.25373	4.23548	4.35395	4.42748	4.30816	4.05403		3.97022	0.742644	0.513599	0.64187	1	0.473332	0.874593	0.904516	0.141556	0.434372	0.127664	0.161521	0.636719	0	0.381759	0.357191	0.516709	0.615725	0.455056	0.11286
LINS1	6.33652	6.07959	5.66019	5.7183	4.94454	6.16721	6.41328	6.45948	6.3723	6.5179	5.70278	6.05264	6.40405	6.77439	5.94544	6.5788	6.38159	6.75488		4.94454	1.82985	0.760709	0.6203	0.391097	0.422854	0	0.668182	0.802658	0.827907	0.780261	0.859832	0.414372	0.60557	0.797614	1	0.546986	0.893112	0.785337	0.989338
LOC100682618	2.88104	3.12109	3.65024	3.29912	3.69362	3.07749	2.74955	2.94692	2.51602	3.03016	2.76911	3.0602	2.85686	2.84646	2.86717	2.61744	3.10113	2.67309		2.51602	1.1776	0.309972	0.513814	0.963165	0.664993	1	0.476792	0.198308	0.365913	0	0.436603	0.214916	0.462112	0.289438	0.280607	0.298188	0.0861218	0.496866	0.133384
LOC100682872	3.13764	3.43299	3.83394	3.21417	3.3177	3.28961	2.8059	3.09108	3.13629	2.89649	3.44066	3.4768	2.83525	3.03898	3.13435	2.951	3.13093	3.05193		2.8059	1.02804	0.322691	0.60998	1	0.397135	0.497835	0.470515	0	0.277397	0.321373	0.088119	0.617444	0.6526	0.028547	0.226718	0.319489	0.141137	0.316162	0.239312
LOC100683182	2.66339	4.35421	5.38191	3.36387	5.95975	3.94835	2.87649	3.46881	2.55026	2.89136	3.79499	3.01768	3.3082	3.13726	3.50765	3.36456	2.95526	3.69508		2.55026	3.4095	0.0331821	0.529097	0.83052	0.238633	1	0.410059	0.0956835	0.269409	0	0.100046	0.365077	0.137094	0.222305	0.172169	0.280801	0.238834	0.118786	0.335776
LOC100683843	3.09016	4.18178	5.85811	3.4301	5.6144	4.59998	3.21409	3.85311	3.12313	3.52217	4.48917	3.62775	3.21602	3.03209	3.41571	3.6062	3.51273	3.37328		3.03209	2.82602	0.0205473	0.406823	1	0.140835	0.91376	0.554802	0.0643982	0.290521	0.0322141	0.173417	0.515595	0.210775	0.0650835	0	0.135743	0.20315	0.170075	0.12073
LOC100684696	7.05733	6.80032	6.89662	6.71035	6.45333	6.76602	6.92415	6.77652	7.24093	7.01903	5.99457	6.66916	7.60332	7.34434	6.86159	7.34183	7.64586	6.99845		5.99457	1.6513	0.643595	0.487955	0.546271	0.433472	0.277821	0.467179	0.562944	0.473538	0.754782	0.620404	0	0.408527	0.974237	0.817401	0.525058	0.815883	1	0.607937
LOC100684719	2.84572	2.93334	2.61942	2.52595	2.86119	2.70622	2.38604	2.67249	2.44214	2.42261	2.8896	2.93334	2.10362	2.45627	2.77598	2.40544	2.31403	2.34913		2.10362	0.829724	0.8944	1	0.621659	0.50901	0.913043	0.726268	0.340388	0.685613	0.407997	0.384455	0.947278	1	0	0.425023	0.810351	0.363768	0.2536	0.295894
LOC100685759	3.03547	4.29111	3.77275	3.29848	4.83801	3.2227	2.95533	3.22	2.87225	3.18372	4.46817	3.12249	2.89878	2.95913	3.01449	2.29602	2.72256	3.05537		2.29602	2.54199	0.290894	0.784856	0.580935	0.394362	1	0.364549	0.259369	0.363487	0.226685	0.349215	0.85451	0.325129	0.237124	0.260865	0.282641	0	0.167799	0.298723
LOC100685872	2.4437	2.93649	2.82041	2.30266	3.28834	2.50965	2.34716	2.20056	2.25558	2.25834	2.46213	2.35693	2.14628	2.47137	2.3626	2.45087	2.41699	2.47812		2.14628	1.14206	0.260422	0.691919	0.590274	0.136927	1	0.318173	0.175895	0.0475319	0.0957067	0.0981233	0.276564	0.184447	0	0.284652	0.189415	0.266707	0.237034	0.29056
LOC100686285	3.68721	4.71114	4.48751	2.57289	4.69319	3.75185	2.93331	3.03397	3.2101	2.69571	3.66866	3.39806	3.01918	3.85335	3.30663	3.10999	3.05997	3.03452		2.57289	2.13825	0.521135	1	0.895415	0	0.991606	0.551369	0.168558	0.215635	0.298006	0.0574407	0.51246	0.385908	0.208716	0.598837	0.343149	0.251187	0.227792	0.215891
LOC100686673	4.44665	4.38331	5.02278	4.33196	4.45438	4.47579	4.23451	3.98457	3.93399	4.05218	4.2868	3.80014	4.23115	4.03857	4.21993	4.77455	3.79902	3.9847		3.79902	1.22376	0.52921	0.477453	1	0.435496	0.535532	0.553027	0.35586	0.151624	0.11029	0.206873	0.398594	0.000912943	0.353115	0.195748	0.343946	0.797162	0	0.151733
LOC100686944	2.93102	3.95241	3.96568	3.06096	3.68241	3.21254	3.02522	3.07166	2.87259	2.59685	3.4067	3.42441	3.01898	2.9108	2.93886	3.11421	3.03055	2.87336		2.59685	1.36882	0.244128	0.99031	1	0.339053	0.793057	0.449794	0.312944	0.346874	0.201441	0	0.591637	0.604578	0.308386	0.229354	0.249851	0.377959	0.316836	0.202006
LOC102151342	4.66675	4.65262	5.05453	4.53847	4.34809	5.28876	4.48934	4.68931	4.25312	4.55563	3.92006	4.25181	4.92141	4.94901	4.62128	4.66952	4.96082	4.63458		3.92006	1.3687	0.545543	0.535223	0.828861	0.451822	0.312722	1	0.415923	0.562025	0.243334	0.464355	0	0.242377	0.731605	0.751771	0.512319	0.547568	0.760397	0.522042
LOC102152069	2.26274	2.18934	2.24581	2.18705	2.61945	2.29537	2.01006	2.21255	2.11329	1.81401	2.17882	2.09598	2.23892	2.21494	2.2216	2.14374	2.18156	2.16573		1.81401	0.805445	0.557127	0.465999	0.536108	0.463157	1	0.597642	0.243415	0.494815	0.371574	0	0.452935	0.350084	0.527555	0.497776	0.506053	0.409377	0.456335	0.436682
LOC102152171	3.45876	3.41027	3.79013	3.87476	4.07326	3.73345	3.33578	3.3937	3.20603	3.4669	3.57802	3.70989	3.376	3.44645	3.55017	3.61924	3.34541	3.15936		3.15936	0.913895	0.327607	0.274543	0.690193	0.782798	1	0.628178	0.193036	0.256415	0.0510633	0.336516	0.458103	0.602393	0.237045	0.314131	0.427626	0.503207	0.203581	0
LOC102155129	3.20608	3.30644	3.52336	3.12924	4.0885	2.9985	2.72999	3.04319	2.83553	2.69861	3.29586	2.91704	3.07762	3.01195	3.01715	2.93796	2.79692	3.18783		2.69861	1.3899	0.365117	0.437324	0.593394	0.309836	1	0.215766	0.0225793	0.247922	0.0985111	0	0.429713	0.157157	0.272696	0.225446	0.229186	0.172214	0.0707386	0.351987
LOC102156933	3.79108	3.67429	4.18968	3.14849	3.7224	3.4609	4.09874	4.09396	3.99708	4.12591	4.43699	4.02903	3.5288	4.0667	4.20611	4.25209	3.84287	3.9146		3.14849	1.2885	0.498715	0.408073	0.808063	0	0.445408	0.242463	0.737485	0.733776	0.658589	0.758568	1	0.683387	0.295159	0.712622	0.820815	0.856501	0.538906	0.594574
LOC102157031	3.19586	3.26937	3.49793	3.23645	4.27152	3.19015	3.15353	3.38401	2.9652	2.80767	3.11684	3.11267	2.84486	3.04958	3.16353	2.94388	2.88684	2.85659		2.80767	1.46385	0.265184	0.315402	0.47154	0.292916	1	0.261284	0.236266	0.393714	0.107617	0	0.211206	0.208355	0.0254084	0.165254	0.2431	0.0930489	0.0540822	0.0334197
LOC106557480	2.55182	3.96026	5.71232	2.43003	5.09683	3.42858	2.22519	2.78618	2.09834	2.36395	2.90419	2.98325	2.74865	2.49283	3.12247	3.05945	2.70115	3.43749		2.09834	3.61398	0.12548	0.515198	1	0.09178	0.82969	0.368081	0.0350987	0.190326	0	0.0734942	0.22298	0.244856	0.179942	0.109156	0.283379	0.265942	0.166799	0.370546
LOC106557790	3.45359	3.70726	4.56461	2.96404	4.91025	3.16507	2.95123	3.25486	2.93575	2.64395	3.32913	3.07847	3.02609	2.92948	3.142	3.50925	2.84274	3.22537		2.64395	2.2663	0.357253	0.469182	0.847488	0.14124	1	0.229941	0.135587	0.269562	0.128756	0	0.302335	0.191732	0.168617	0.125991	0.219764	0.38181	0.0877165	0.256548
LOC106558754	5.47251	5.30053	5.91859	5.4307	6.1064	5.59134	5.50005	5.19455	5.18417	5.4267	6.36387	5.73039	4.77858	5.05842	5.3435	5.35101	5.01098	5.15166		4.77858	1.58529	0.437728	0.329245	0.719116	0.411358	0.837584	0.512685	0.4551	0.262389	0.255847	0.408834	1	0.600398	0	0.176518	0.356351	0.361087	0.146596	0.235338
LOC476453	4.48252	4.47504	4.66173	4.4769	4.86683	4.37525	4.55163	4.52598	4.3161	4.37318	5.01142	4.49307	4.15147	4.08794	4.51166	4.30854	4.11271	4.43755		4.08794	0.923483	0.427273	0.419179	0.621332	0.421197	0.843434	0.311121	0.502115	0.474338	0.247066	0.308878	1	0.438703	0.0687963	0	0.458837	0.238888	0.0268273	0.378579
LOC482088	5.17729	5.22163	5.04161	5.18074	5.83213	4.83247	4.96049	5.091	4.75871	4.95948	4.97696	5.25239	4.78222	4.71689	4.87802	4.50078	4.91396	4.98554		4.50078	1.33135	0.50814	0.541442	0.406225	0.510734	1	0.24914	0.345299	0.443324	0.193737	0.344539	0.357668	0.564545	0.211397	0.162327	0.283349	0	0.310345	0.364114
LOC482236	3.30502	3.97313	6.21252	3.28807	6.09332	3.77872	2.58024	3.80697	2.53232	2.81684	4.0576	3.06457	3.43654	2.94011	3.38715	3.57806	2.92863	3.22097		2.53232	3.6802	0.209963	0.391504	1	0.205355	0.96761	0.338678	0.0130228	0.346355	0	0.0773125	0.414457	0.144626	0.2457	0.110806	0.232278	0.284154	0.107688	0.187122
LOC484896	2.30784	2.66811	3.38157	2.46024	2.9041	2.712	2.18925	2.3372	2.46093	2.43934	2.35686	2.19611	2.42376	2.42758	2.5311	2.62353	2.73942	3.08134		2.18925	1.19232	0.0994631	0.40162	1	0.227281	0.599544	0.438428	0	0.124083	0.22786	0.209755	0.140576	0.00575607	0.196687	0.199889	0.286709	0.36423	0.461427	0.7482
LOC484973	4.32009	4.21018	4.84338	4.14515	5.51766	4.11965	3.76989	3.73089	3.29359	3.27627	4.55299	4.16189	4.06321	4.28098	4.43806	4.31968	4.06462	3.89255		3.27627	2.24138	0.465704	0.416666	0.699168	0.387653	1	0.376275	0.220228	0.202829	0.00772613	0	0.56961	0.395122	0.351093	0.448254	0.518334	0.465518	0.351723	0.274955
LOC486009	2.88081	2.76633	3.15284	2.86155	3.52428	2.86676	2.61743	2.66786	2.65778	2.432	2.8732	2.58191	3.00563	3.04102	2.58521	2.85458	2.56544	2.84166		2.432	1.09228	0.410892	0.306087	0.659941	0.393262	1	0.398034	0.169764	0.215939	0.206703	0	0.403926	0.137247	0.525174	0.55757	0.140264	0.386878	0.122171	0.37505
LOC486036	2.69906	3.45244	3.30414	2.88072	3.53475	2.72178	2.65973	2.8294	2.56734	2.59643	3.08159	2.60151	2.58386	2.56622	2.6528	2.68592	2.71523	2.77309		2.56622	0.968526	0.137162	0.915015	0.761899	0.324723	1	0.160616	0.0965509	0.27173	0.00115645	0.0311929	0.532115	0.0364421	0.0182108	0	0.0893944	0.123587	0.153855	0.213597
LOC486529	5.0146	5.11053	4.68504	4.47078	5.60616	5.2237	4.95921	4.4778	4.73864	4.88387	6.19284	5.69606	4.45537	4.26701	4.49518	4.8386	4.68604	3.908		3.908	2.28484	0.484324	0.526306	0.340085	0.246312	0.743229	0.575839	0.46008	0.249384	0.363545	0.427105	1	0.782576	0.239566	0.157127	0.256989	0.407294	0.340524	0
LOC606974	6.08621	6.16598	5.64533	5.83535	6.78087	5.73879	5.74603	5.57961	5.52177	5.09811	6.82461	5.8931	4.87721	5.16452	5.47556	4.97089	5.46101	5.55013		4.87721	1.9474	0.620829	0.661791	0.394434	0.492009	0.977539	0.442427	0.446146	0.360689	0.330984	0.113433	1	0.521664	0	0.147536	0.307258	0.048106	0.299787	0.34555
LOC607182	6.10337	6.10043	6.01825	5.63551	4.74329	6.00489	6.84209	6.82972	6.97932	6.52047	6.22753	5.97923	6.45115	7.13757	6.28775	6.14473	6.95834	5.95806		4.74329	2.39427	0.568055	0.566825	0.532501	0.372647	0	0.526923	0.87659	0.871423	0.933907	0.742262	0.619912	0.516207	0.713307	1	0.645063	0.585327	0.925142	0.507362
LOC608294	2.31238	2.72588	2.50214	2.60705	2.38345	2.46645	2.3916	2.15701	2.30622	2.29134	2.38841	2.41356	2.30818	2.20482	2.29183	2.47073	2.25811	2.18127		2.15701	0.568862	0.273116	1	0.606703	0.791115	0.398054	0.543958	0.412369	0	0.262294	0.236139	0.40677	0.450975	0.26573	0.0840357	0.236993	0.551486	0.177715	0.0426304
LOC608775	3.16098	3.18656	3.26616	3.04013	2.74539	2.73438	3.48283	3.52665	2.94187	3.22888	2.81402	3.53185	3.34966	3.946	3.41735	3.26299	3.53562	3.74648		2.73438	1.21162	0.352092	0.373204	0.438899	0.252348	0.00909219	0	0.617726	0.653895	0.171256	0.408134	0.0657347	0.658189	0.507822	1	0.563683	0.436285	0.661298	0.835327
LOC609179	2.68059	2.84469	4.68101	3.02815	4.6508	3.74294	2.52665	2.75209	2.51235	2.47102	3.00596	2.75263	2.89802	2.84878	3.50357	3.19298	2.539	2.672		2.47102	2.21	0.094832	0.169084	1	0.252099	0.986328	0.575531	0.0251759	0.127181	0.0187031	0	0.242056	0.127427	0.193216	0.170933	0.467218	0.32668	0.0307645	0.0909412
LOC609235	5.92959	5.46812	5.71395	6.11885	6.32196	5.35515	5.94954	6.11151	5.50626	6.6698	6.26176	5.74699	4.90745	5.6388	5.57843	5.76649	5.38076	5.43146		4.90745	1.76235	0.579985	0.318135	0.457627	0.687376	0.802626	0.254037	0.591309	0.683215	0.339778	1	0.768467	0.476374	0	0.414984	0.38073	0.487439	0.268565	0.297336
LOC609817	3.54909	3.50728	3.70699	3.71791	3.94923	3.31974	3.78604	3.51758	3.35724	3.57178	3.4019	3.41453	3.47676	3.06064	3.26514	3.55841	3.26567	3.24683		3.06064	0.888589	0.549687	0.502636	0.727386	0.73968	1	0.291587	0.81635	0.514228	0.333788	0.575228	0.384049	0.398264	0.468298	0	0.230141	0.560176	0.230738	0.209535
LOC610635	2.47508	2.48408	2.50762	2.43694	2.85325	2.46368	2.32921	2.15978	2.29245	2.22191	2.44849	2.45091	2.08856	2.47304	2.15575	2.53746	2.03617	2.24888		2.03617	0.817079	0.537175	0.54819	0.576997	0.490494	1	0.523215	0.35864	0.151286	0.31365	0.227323	0.504627	0.507589	0.0641167	0.534671	0.146353	0.613517	0	0.260335
LOC610854	2.66416	2.86927	2.77792	2.5207	2.99971	2.32209	2.37596	2.65479	2.26063	2.46799	2.76593	2.17798	2.11187	2.3307	2.30381	2.42735	2.57058	2.35326		2.11187	0.887849	0.622059	0.853081	0.75019	0.460477	1	0.23678	0.29745	0.6115	0.167556	0.401114	0.736682	0.0744656	0	0.246478	0.216192	0.355331	0.516662	0.271887
LOC611083	3.00928	3.85835	3.9728	3.2541	4.35565	3.14239	3.21109	3.13329	2.90631	3.43434	3.6877	3.57364	2.99904	3.14172	3.07808	2.79724	2.97313	2.95658		2.79724	1.55841	0.136062	0.680891	0.754331	0.293154	1	0.221474	0.265557	0.215636	0.0699847	0.408813	0.571389	0.498201	0.129486	0.221045	0.180206	0	0.112865	0.102246
LOXL4	2.31523	2.60048	2.7093	2.51381	3.00584	2.56994	2.88314	2.88652	2.80209	2.68347	3.5413	2.99512	2.58139	2.65408	2.91003	2.73538	2.51959	2.68965		2.31523	1.22607	0	0.232657	0.321408	0.161969	0.563273	0.207748	0.463199	0.465955	0.397092	0.30034	1	0.55453	0.217085	0.276373	0.485133	0.342686	0.166682	0.305383
LRRIQ3	2.23156	3.54875	3.61405	2.51391	3.61416	2.83621	2.41262	3.28263	2.47865	2.38817	2.89832	2.16329	2.40511	2.44628	2.42505	2.3442	2.45011	2.37021		2.16329	1.45086	0.0470533	0.954921	0.999924	0.241661	1	0.463806	0.171847	0.771497	0.217359	0.154991	0.506615	0	0.166671	0.195044	0.180412	0.124687	0.197688	0.142613
LY6G5C	2.82267	3.06962	3.34887	2.83156	3.33457	3.00334	2.47573	2.64558	2.78131	2.51566	2.79532	2.69578	2.60333	2.74862	2.87235	2.88928	2.78651	2.83873		2.47573	0.873145	0.39735	0.680174	1	0.407528	0.983622	0.60426	0	0.194531	0.349983	0.0457319	0.366017	0.252015	0.146141	0.312536	0.45424	0.473635	0.355936	0.415734
MAG	3.23437	3.67022	3.5275	3.56201	4.04631	3.58111	4.0351	3.82251	3.74427	3.72393	4.75853	3.955	3.67353	3.42581	3.56302	3.62971	3.43724	3.45998		3.23437	1.52416	0	0.285959	0.192323	0.214965	0.532713	0.227496	0.525355	0.385877	0.334543	0.321197	1	0.472807	0.288132	0.125608	0.215626	0.259385	0.133103	0.148026
MAGEB10	5.31177	5.65983	5.82936	5.45764	6.01659	5.81989	5.19942	5.17102	5.28552	5.33856	5.19111	5.71157	5.42255	5.40177	5.82226	5.44961	5.39066	5.33856		5.17102	0.845563	0.166459	0.578089	0.778575	0.338964	1	0.767376	0.0335851	0	0.135412	0.198141	0.0237529	0.639279	0.297467	0.27289	0.770179	0.329474	0.259758	0.198141
man:man2	12.4936	12.5888	12.8845	12.6144	12.7425	12.2951	12.5072	12.4055	12.1562	12.286	12.5021	12.3494	12.2571	12.368	12.4211	12.4119	12.4425	12.3836		12.1562	0.728275	0.463283	0.593999	1	0.629143	0.805064	0.190786	0.481919	0.342323	0	0.178212	0.475031	0.265233	0.138594	0.290883	0.363806	0.351141	0.393122	0.312296
man:man3	11.9536	12.0532	12.4184	11.8591	12.1502	11.6683	11.9394	11.8713	11.4521	11.6017	11.889	11.6486	11.7319	11.5832	11.7097	11.7811	11.7621	11.7563		11.4521	0.966387	0.519009	0.622035	1	0.421189	0.722384	0.22375	0.504265	0.433867	0	0.154837	0.452157	0.203371	0.28956	0.135724	0.266654	0.340487	0.320794	0.31482
MAP3K6	3.34841	3.55281	3.75142	3.40947	3.76767	3.37733	3.28703	3.49784	3.38789	3.28255	3.57402	3.28438	3.04144	2.93114	3.46144	3.24044	3.14164	3.14623		2.93114	0.836538	0.498815	0.743153	0.98057	0.571806	1	0.533375	0.425437	0.677438	0.546002	0.420076	0.768509	0.422274	0.131852	0	0.633926	0.369747	0.251638	0.257124
MAPK8IP3	4.94359	5.50926	5.09436	5.50686	4.86951	5.19418	5.11264	5.23879	4.67189	5.19924	5.25445	5.375	4.51313	4.57823	4.97604	4.84858	4.68117	5.09521		4.51313	0.996127	0.432125	1	0.583485	0.997584	0.357761	0.683691	0.601841	0.728479	0.159375	0.688775	0.744198	0.865217	0	0.0653502	0.464703	0.336752	0.168687	0.584335
MC1R	5.15593	5.02614	5.54245	4.78263	4.99325	4.64264	5.24276	4.73053	4.47616	5.03897	5.99353	5.1658	4.21098	4.09429	4.93106	4.43653	4.62778	4.64007		4.09429	1.89924	0.55898	0.490642	0.762496	0.362428	0.473327	0.288718	0.604702	0.334999	0.201065	0.497401	1	0.564176	0.0614405	0	0.440582	0.1802	0.280899	0.287367
MCM9	5.16568	5.00863	4.63544	5.48773	4.60165	5.46858	5.57166	5.36973	5.79284	5.88551	4.58773	5.56787	5.65666	5.9034	5.5426	5.67872	5.80889	5.74787		4.58773	1.31567	0.439285	0.319917	0.0362667	0.684065	0.0105844	0.669506	0.747856	0.594379	0.915969	0.986404	0	0.744974	0.812462	1	0.725766	0.829231	0.928165	0.881788
MECR	5.94965	5.52437	6.03134	5.43329	5.71363	5.97873	6.00175	6.03369	6.35102	6.33595	6.27552	5.87114	5.97032	6.20742	5.86624	6.07982	6.95852	6.34277		5.43329	1.52522	0.338546	0.0597145	0.392103	0	0.183797	0.357613	0.372703	0.393645	0.601698	0.591816	0.552199	0.287073	0.352096	0.507548	0.283858	0.423888	1	0.596291
MEMO1	4.06972	3.92398	3.892	4.56003	3.9725	4.32505	4.19079	4.64663	4.532	4.73901	4.28749	4.38839	4.46501	5.11788	4.06155	4.55843	5.01351	4.57723		3.892	1.22588	0.144975	0.0260857	0	0.54494	0.0656718	0.353254	0.243734	0.61558	0.522076	0.690945	0.322618	0.40493	0.467429	1	0.138313	0.543638	0.91486	0.558974
METRNL	4.93245	4.72554	5.20698	5.07342	4.85988	4.82693	5.00924	4.69592	5.20541	4.74001	6.04597	5.24536	4.7126	4.4901	4.76761	4.66396	4.33014	4.56144		4.33014	1.71583	0.35103	0.230441	0.511029	0.43319	0.308736	0.28953	0.395786	0.213177	0.510111	0.238875	1	0.533398	0.222898	0.0932253	0.254957	0.19455	0	0.134801
MFSD10	6.43249	6.39733	6.24279	6.60282	5.7349	6.29347	6.59559	6.96906	6.43285	6.96388	6.68208	6.70739	6.15995	6.86425	6.57059	6.58268	6.3799	6.57127		5.7349	1.23417	0.565236	0.536742	0.41153	0.703243	0	0.452594	0.697386	1	0.565526	0.995803	0.767469	0.78798	0.344408	0.915076	0.677131	0.686929	0.52262	0.677686
MFSD5	6.0401	4.8367	5.14014	4.71325	3.74915	6.44487	6.08677	6.2017	6.69947	6.97647	4.98273	6.83413	6.86838	6.34074	5.99338	6.61055	5.9097	6.42079		3.74915	3.22733	0.709862	0.336983	0.431005	0.298731	0	0.835281	0.724323	0.759933	0.914171	1	0.382231	0.955893	0.966509	0.803016	0.695386	0.886619	0.669457	0.82782
MICAL1	5.33378	5.11568	4.62108	5.40542	5.05257	4.99774	5.33929	5.18561	4.95101	5.35075	5.4743	5.35877	4.90027	4.86143	4.99774	4.97445	4.79041	5.08431		4.62108	0.853219	0.8353	0.579681	0	0.919269	0.505711	0.44145	0.84176	0.661646	0.386683	0.855189	1	0.864595	0.32722	0.281698	0.44145	0.414157	0.198462	0.542914
MICU1	6.15912	6.19591	5.85944	6.1416	5.23752	6.51699	6.75326	6.19905	6.97417	7.00102	5.86456	6.45467	6.69679	6.55135	6.60568	6.49878	6.7259	6.69953		5.23752	1.7635	0.522601	0.543463	0.352663	0.512667	0	0.725533	0.859505	0.54524	0.984774	1	0.355568	0.690193	0.827488	0.745013	0.775822	0.715207	0.843994	0.829043
MIEF1	5.67954	4.49141	4.73155	4.43225	3.93228	5.43266	5.96984	5.85579	6.46177	6.1533	3.68925	5.6782	6.14214	5.69155	5.89112	5.8306	5.54808	6.32632		3.68925	2.77252	0.717865	0.289326	0.375938	0.267986	0.087657	0.628817	0.822569	0.781434	1	0.888742	0	0.717381	0.884714	0.722197	0.794178	0.77235	0.670447	0.951147
MIR140	2.13887	2.16295	2.36192	2.20132	2.63388	2.28158	2.47695	2.50595	2.36354	2.46279	2.84253	2.27074	2.22907	2.13209	2.19701	2.32736	2.03622	2.27606		2.03622	0.80631	0.12731	0.157172	0.403946	0.204766	0.741232	0.304303	0.5466	0.582565	0.405951	0.529038	1	0.290855	0.239176	0.118905	0.199418	0.361079	0	0.297457
MIR1838	6.34521	6.80535	6.20981	7.07644	8.3181	6.52326	6.06651	5.93534	6.36868	5.60962	7.5932	6.67062	5.33581	3.74993	6.29244	6.89064	5.27308	5.60469		3.74993	4.56817	0.568123	0.66885	0.538482	0.728193	1	0.607098	0.507112	0.478399	0.573259	0.407097	0.841314	0.639356	0.347158	0	0.55657	0.68752	0.333427	0.406017
MIR18A	3.58811	3.6556	2.90098	3.21856	2.1634	4.58173	3.71664	3.58043	4.23562	2.62658	2.66953	4.63332	4.25353	4.42514	4.30108	3.80978	4.94543	4.84636		2.1634	2.78203	0.512111	0.536371	0.265122	0.379279	0	0.869267	0.558311	0.50935	0.744859	0.166489	0.181929	0.887814	0.751299	0.812982	0.768388	0.591792	1	0.96439
MIR204	2.17725	2.21682	2.73849	2.40984	2.35199	2.17881	2.1192	2.61684	2.04309	2.4296	2.61257	2.4041	2.19389	1.94128	2.01557	1.99856	2.18087	1.97144		1.94128	0.797208	0.295993	0.34564	1	0.587754	0.515195	0.297954	0.223183	0.847409	0.127708	0.612542	0.842057	0.58055	0.316875	0	0.0931942	0.0718526	0.300539	0.0378362
MIR2114	3.8677	3.96112	4.80665	3.74768	4.8544	3.74472	3.48349	3.6944	3.7517	3.69897	3.9923	3.32168	3.65108	3.70318	3.71764	3.62052	3.55684	3.61304		3.32168	1.53273	0.356244	0.417197	0.968843	0.277938	1	0.276011	0.105574	0.243178	0.280563	0.246156	0.437539	0	0.214917	0.248905	0.258338	0.194978	0.153431	0.190096
MIR29C-1	5.40429	4.72885	4.8173	4.43227	4.19152	5.43728	6.12456	6.46295	6.53036	5.27753	4.66085	5.42141	5.04821	6.14919	6.05742	5.05511	6.52754	6.10816		4.19152	2.33884	0.518537	0.229746	0.26756	0.102936	0	0.532643	0.826497	0.971178	1	0.464337	0.200671	0.525855	0.366288	0.837029	0.797788	0.369239	0.998795	0.819485
MIR302D	4.1347	3.6456	3.98299	3.49412	4.34494	3.83807	3.45275	3.41743	3.46547	3.39829	3.55104	3.41508	3.12039	3.31993	3.45411	3.52422	3.28534	2.75005		2.75005	1.59488	0.868183	0.561509	0.773059	0.466533	1	0.682189	0.440597	0.418449	0.44857	0.406445	0.502223	0.416974	0.232202	0.357316	0.441445	0.485409	0.335627	0
MIR335	1.86465	2.04723	2.11285	2.17957	2.44646	2.031	2.21792	2.2781	2.26289	2.34633	2.63674	2.71989	2.17613	2.19431	2.05437	2.10601	2.05971	2.40831		1.86465	0.85524	0	0.213479	0.290214	0.368219	0.680289	0.194507	0.413063	0.483431	0.465643	0.563204	0.902779	1	0.364203	0.385457	0.221836	0.282214	0.228076	0.635684
MIR483	4.00902	4.25746	5.22018	4.12224	5.2596	4.51662	4.08747	3.82476	4.3347	3.95235	4.62844	3.80117	3.67019	3.3516	3.89994	4.08747	3.08867	3.25551		3.08867	2.17093	0.423946	0.538382	0.981844	0.476098	1	0.65776	0.460079	0.339068	0.573962	0.397841	0.709268	0.328203	0.267866	0.121115	0.373699	0.460079	0	0.0768518
MLH3	4.63227	4.4772	4.17486	4.06499	4.22877	4.78771	4.89025	4.63466	5.53443	4.96356	4.41953	5.0735	5.13508	4.85726	5.06407	4.94153	5.48158	4.92061		4.06499	1.46944	0.38605	0.280524	0.0747722	0	0.111456	0.49183	0.561614	0.387681	1	0.611502	0.241278	0.686324	0.728231	0.539165	0.679901	0.596513	0.964033	0.582272
MPPE1	6.08587	5.27356	5.05872	5.48661	4.89767	5.89904	6.58939	5.78152	6.25072	6.22029	5.36942	5.96777	6.15682	5.98099	6.10191	5.69398	5.59436	5.90046		4.89767	1.69172	0.702364	0.222196	0.0951994	0.34813	0	0.591926	1	0.522458	0.79981	0.78182	0.278857	0.632551	0.744302	0.640368	0.711847	0.470712	0.411827	0.592763
MPST	4.62553	4.54064	4.40459	4.89187	4.76123	4.7145	5.03725	4.73945	4.83556	4.54034	6.23998	4.87918	4.47055	4.29001	4.44223	4.6446	4.72275	3.97945		3.97945	2.26054	0.285808	0.248256	0.188071	0.403632	0.34584	0.325168	0.467944	0.336204	0.378722	0.248127	1	0.39802	0.217249	0.137384	0.204724	0.294247	0.328819	0
MTRF1	5.13246	5.38378	5.03372	5.09665	4.8326	5.99114	5.35796	5.3681	6.29836	5.91964	5.23874	5.8768	5.60974	5.90032	5.82854	5.54786	6.22761	6.44055		4.8326	1.60794	0.186487	0.342784	0.125077	0.164216	0	0.720511	0.326728	0.33303	0.91157	0.676044	0.252581	0.6494	0.483309	0.664027	0.619385	0.444825	0.867573	1
MXD3	5.16859	5.58192	5.65772	5.48887	5.65808	5.06679	4.9897	5.21645	5.02986	4.90586	5.37157	5.18758	4.89642	5.0937	5.612	5.08214	5.03568	5.03556		4.89642	0.761652	0.357333	0.900014	0.999525	0.777839	1	0.223676	0.122462	0.420166	0.175194	0.0123872	0.623835	0.382267	0	0.259006	0.939503	0.243828	0.182834	0.182676
MYADML2	3.85284	4.48238	4.59565	4.64845	5.14047	4.31501	3.69389	4.4195	4.20723	4.11923	4.18237	4.01105	3.88594	3.59907	4.32733	4.00414	4.22905	3.59513		3.59513	1.54533	0.166766	0.574147	0.647446	0.681614	1	0.465839	0.0639083	0.533458	0.396096	0.339147	0.380005	0.269145	0.188188	0.0025472	0.473812	0.264671	0.410217	0
NDNF	3.15186	3.40259	3.84623	3.46758	3.93273	3.10145	2.9178	3.1655	2.79512	3.11069	3.33387	3.17316	2.88089	3.20402	2.98	3.17174	3.24665	3.07104		2.79512	1.13761	0.313589	0.533989	0.923962	0.591117	1	0.269273	0.107845	0.325575	0	0.277396	0.473585	0.33231	0.0753937	0.359442	0.162514	0.331062	0.396913	0.242541
NEIL3	3.03468	3.27962	3.10383	3.18478	3.96451	3.31977	2.97477	2.79837	2.94767	2.55138	3.0256	3.11842	2.75114	3.15722	2.96384	2.80522	2.85215	3.1895		2.55138	1.41313	0.342006	0.51534	0.390944	0.448223	1	0.543752	0.29961	0.17478	0.280433	0	0.335584	0.401268	0.141361	0.428726	0.291877	0.179626	0.212842	0.451567
NEU3	5.27641	4.9958	5.30513	4.75826	6.1196	4.90745	5.12872	4.69105	4.8765	5.19176	4.85645	4.73505	4.43789	4.87263	4.6205	4.80751	4.50223	4.97984		4.43789	1.68171	0.49861	0.331752	0.515688	0.190505	1	0.279213	0.410793	0.150538	0.260813	0.448275	0.248888	0.176702	0	0.25851	0.108589	0.219789	0.0382585	0.322262
NGB	3.90018	4.07935	4.09491	3.84527	4.40152	3.90266	4.04908	3.8495	3.75473	3.42472	3.75717	3.44948	3.53516	3.34887	3.59625	3.80521	3.68673	3.69553		3.34887	1.05264	0.523739	0.693941	0.708725	0.471568	1	0.526094	0.665191	0.475589	0.385563	0.0720517	0.387876	0.0955742	0.176973	0	0.235009	0.433511	0.320959	0.329316
NGRN	5.37728	4.89886	4.36617	5.03211	4.93252	5.29734	5.37519	5.239	5.92606	5.75665	6.00875	5.78543	5.49225	5.35642	5.44932	5.86058	5.16698	5.53314		4.36617	1.64258	0.615561	0.324299	0	0.405426	0.344795	0.566893	0.61429	0.531379	0.949656	0.846521	1	0.864045	0.685558	0.602865	0.659423	0.909795	0.487532	0.710449
NIT1	5.30481	4.8897	4.88054	4.7521	4.45589	5.44828	5.59768	6.0663	5.71522	5.79586	4.87683	6.05753	5.3915	6.07096	5.05038	5.37823	5.41726	5.54057		4.45589	1.61506	0.525624	0.2686	0.262927	0.183402	0	0.614456	0.706964	0.99712	0.779737	0.829667	0.260631	0.991686	0.579299	1	0.368087	0.571083	0.595254	0.671599
NM_001313883	5.06298	5.0864	4.28285	4.76255	4.43826	5.48534	5.19772	5.18576	5.50223	5.09075	5.49593	5.65795	4.91614	5.04008	5.38248	5.00903	5.24405	5.22372		4.28285	1.3751	0.567325	0.584362	0	0.348851	0.113015	0.874478	0.665312	0.656618	0.886756	0.587522	0.882181	1	0.460542	0.55067	0.799678	0.528095	0.699004	0.684223
NPAS4	3.12419	3.34334	3.49843	3.50393	3.90093	3.19927	2.93907	2.86949	3.2344	2.59644	3.35282	3.017	3.05209	3.36763	3.47069	3.32575	3.00956	3.04369		2.59644	1.30449	0.404564	0.572562	0.691453	0.695669	1	0.462121	0.262654	0.209315	0.489054	0	0.579828	0.322399	0.3493	0.591181	0.670186	0.559078	0.316697	0.342859
NRL	3.74068	4.06286	4.36704	3.95205	4.73868	3.67202	3.57631	3.45492	3.31133	3.31357	3.66324	4.16842	3.61203	3.49068	3.71702	3.33203	3.71286	3.69604		3.31133	1.42735	0.300803	0.52652	0.739629	0.448885	1	0.252699	0.185645	0.100599	0	0.001571	0.246546	0.600473	0.21067	0.125654	0.284227	0.0145011	0.281315	0.269529
NUP43	4.79961	4.81668	3.68226	4.90666	4.42623	4.81718	5.05196	4.69102	5.05312	4.97495	5.04627	5.09199	5.46103	4.81053	4.96884	4.73523	5.16813	5.07694		3.68226	1.77878	0.628156	0.637756	0	0.68834	0.418247	0.638036	0.770027	0.567107	0.770679	0.726733	0.766823	0.792529	1	0.634295	0.723298	0.591964	0.835334	0.784069
NUP93	6.2014	6.302	6.40375	6.7479	5.54847	6.47823	6.42457	6.32123	6.73162	6.71109	6.14578	6.30569	6.83334	6.58019	6.7961	6.46615	7.12902	6.67447		5.54847	1.58056	0.413105	0.476754	0.541128	0.758871	0	0.588249	0.5543	0.488921	0.748565	0.735577	0.377914	0.479086	0.812926	0.65276	0.789365	0.580611	1	0.712411
NUPR1	5.43189	5.55983	5.28123	5.05131	6.1327	5.30925	4.61316	5.20019	5.09893	4.58077	5.29773	4.93073	5.19615	5.34736	5.13068	5.19747	4.95481	4.52433		4.52433	1.60837	0.564269	0.643819	0.470598	0.327647	1	0.488021	0.0552247	0.420212	0.357251	0.0350908	0.480855	0.252675	0.417697	0.511717	0.376992	0.418523	0.267645	0
OR08D07	3.37642	4.0166	4.34276	3.76319	4.93035	3.65878	3.31701	3.33183	3.23835	3.31311	3.6072	3.2933	2.94804	3.40234	3.73729	3.16396	3.22136	3.30166		2.94804	1.9823	0.216099	0.539046	0.703582	0.411214	1	0.358543	0.18613	0.193607	0.146447	0.184165	0.332522	0.174171	0	0.229174	0.398147	0.10892	0.13788	0.178389
OR10A02	4.09439	4.21818	5.36036	3.69738	5.2113	3.85867	3.85604	3.96239	3.68427	3.39204	3.53171	4.00982	3.59986	3.67837	4.42944	3.83423	3.44298	3.64923		3.39204	1.96832	0.356827	0.419716	1	0.155125	0.924268	0.237071	0.235731	0.289762	0.148466	0	0.0709579	0.313858	0.10558	0.145466	0.527047	0.224654	0.0258765	0.130663
OR5B21	3.86038	4.61886	4.46027	4.18787	5.38412	3.49911	3.43206	4.42854	3.11303	2.92896	4.45012	3.63193	3.59085	3.50429	4.04843	3.31967	3.31194	3.12651		2.92896	2.45516	0.379374	0.688306	0.623712	0.51276	1	0.232224	0.204913	0.610786	0.0749724	0	0.619578	0.286325	0.269591	0.234337	0.455964	0.159139	0.155991	0.0804641
OR5C1	2.70881	3.06075	2.8447	2.8683	3.1697	2.64666	2.70854	2.73639	2.53665	2.73006	3.2365	2.65061	2.28064	2.48759	2.66755	2.61972	2.3729	2.76737		2.28064	0.955862	0.447942	0.816133	0.590109	0.614791	0.930116	0.38292	0.447661	0.476799	0.267836	0.470169	1	0.387058	0	0.216502	0.40478	0.35474	0.0965184	0.509203
OR7G6	2.86973	3.08558	3.12217	2.99749	3.64753	2.99749	2.6164	2.67948	2.59579	2.74981	2.94682	2.78847	3.10445	2.9382	2.77338	3.00488	2.41973	3.08794		2.41973	1.2278	0.366506	0.542313	0.572114	0.470565	1	0.470565	0.160181	0.211555	0.143397	0.268842	0.429295	0.30033	0.557681	0.422279	0.288035	0.476585	0	0.544237
ORAI1	3.38269	3.71008	3.18886	3.53544	3.56447	3.45534	3.74577	3.64693	4.37641	3.9833	3.96358	3.63649	3.41394	3.81426	3.73942	3.85676	4.09077	3.72751		3.18886	1.18756	0.163224	0.438906	0	0.291846	0.316288	0.224399	0.468955	0.385727	1	0.668975	0.652365	0.37694	0.189538	0.526631	0.463606	0.562422	0.75947	0.453578
OSR2	2.58013	2.51715	2.64845	2.71993	3.25285	2.58705	2.54772	2.48716	2.38787	2.47719	2.70365	2.33465	2.42233	2.4811	2.35535	2.30979	2.30506	2.4498		2.30506	0.947795	0.290226	0.223771	0.362312	0.437722	1	0.297529	0.256025	0.192138	0.087379	0.181617	0.420552	0.0312241	0.123734	0.185736	0.0530639	0.00499217	0	0.152715
OVCH1	3.2101	3.63425	3.76714	2.92771	4.41631	3.32958	3.03372	3.27411	2.85668	2.67493	3.49446	3.01753	3.07299	3.04502	3.22752	3.07597	2.96031	3.07122		2.67493	1.74138	0.307326	0.550895	0.627205	0.145162	1	0.375934	0.206038	0.344081	0.10437	0	0.470618	0.196741	0.22859	0.212526	0.317326	0.230301	0.163879	0.227571
PABPC1L	4.00279	4.10425	4.52802	4.32131	4.80535	4.1436	4.3307	4.01702	3.73829	3.79325	4.21005	4.14286	3.63464	4.09556	4.07107	3.9069	3.75112	4.00737		3.63464	1.1707	0.314468	0.401128	0.763112	0.586539	1	0.434747	0.594562	0.326618	0.0885367	0.135483	0.491506	0.434112	0	0.393709	0.372789	0.23256	0.099493	0.31838
PANK2	5.68179	5.92747	4.7402	5.52788	5.10522	6.33853	6.22452	5.85435	6.17199	6.23855	6.24045	6.17721	6.06619	6.01859	5.93197	6.16394	5.94552	6.19959		4.7402	1.59833	0.589108	0.742819	0	0.492816	0.228377	1	0.928672	0.697074	0.895805	0.93745	0.93864	0.899073	0.82961	0.79983	0.745635	0.890769	0.754113	0.913074
PCOLCE	4.35761	4.07574	4.4834	4.49314	4.46415	4.62016	4.34471	4.77242	4.42801	4.66915	4.4161	4.77169	4.0177	4.3886	4.31221	4.39143	4.34444	4.28582		4.0177	0.75472	0.450375	0.0768962	0.617056	0.629954	0.591542	0.798261	0.433287	1	0.543652	0.863173	0.527871	0.999028	0	0.491446	0.390223	0.495185	0.432925	0.355255
PDE12	3.77541	3.35976	3.21149	3.81679	3.34778	3.86737	4.0195	3.52835	4.338	3.94905	4.24422	3.86358	4.6681	3.93737	3.81653	4.09841	4.06409	4.35587		3.21149	1.45662	0.387147	0.101791	0	0.415552	0.0935723	0.450278	0.554717	0.217536	0.773374	0.506356	0.708994	0.447675	1	0.498338	0.415376	0.608892	0.585334	0.785645
PDSS2	5.44305	4.94142	4.88685	5.41321	4.90597	5.53513	5.73442	5.69222	5.8058	5.51837	5.2153	5.56262	5.13063	5.96114	5.28414	5.48553	5.72513	5.70444		4.88685	1.07429	0.517741	0.0508015	0	0.489962	0.0177993	0.603453	0.788958	0.749684	0.855402	0.587848	0.305742	0.629039	0.226921	1	0.369823	0.557283	0.780318	0.761051
PEX16	6.68526	6.5919	6.47713	6.64276	6.20189	6.5047	6.84461	6.83094	6.58268	6.83685	6.97048	6.77482	6.62236	6.59804	6.4061	6.90316	6.47821	6.59862		6.20189	0.76859	0.628908	0.507434	0.358116	0.57361	0	0.393987	0.836243	0.818445	0.495447	0.826135	1	0.745437	0.547067	0.515431	0.265693	0.912413	0.359516	0.516183
PEX7	5.78897	5.92805	5.93226	5.968	5.3225	6.87648	6.2208	6.17326	6.94987	6.4952	5.73281	6.50635	6.50237	6.6045	6.93264	6.70336	6.90304	6.81827		5.3225	1.62738	0.286642	0.372106	0.374693	0.396651	0	0.954901	0.551994	0.522781	1	0.720613	0.252132	0.72746	0.725016	0.787771	0.989414	0.848521	0.971225	0.919135
PGBD1	3.39357	2.9726	3.2166	3.34207	3.99043	3.16882	2.82857	2.91599	3.03136	3.09202	3.24762	3.0813	2.66336	2.95831	3.25502	2.73306	2.80592	3.18034		2.66336	1.32707	0.550243	0.233027	0.416887	0.511438	1	0.380888	0.124492	0.190373	0.277306	0.323013	0.440265	0.314933	0	0.222261	0.445842	0.0525229	0.10743	0.389565
PGGT1B	5.91572	5.85579	5.86879	6.26996	5.96588	6.19598	5.89746	5.53848	5.81031	6.12471	5.21051	6.05145	6.40974	5.98071	6.06693	6.24717	6.23981	6.26916		5.21051	1.19923	0.588048	0.538077	0.548915	0.883435	0.629873	0.821752	0.57282	0.273477	0.500147	0.762317	0	0.701228	1	0.642242	0.714135	0.864431	0.858297	0.882772
PID1	3.54422	3.38205	4.03752	3.29241	3.83842	3.28908	3.35866	3.80222	3.70446	3.50932	3.72696	3.494	3.30043	3.23098	3.03412	3.29526	3.34475	3.16197		3.03412	1.0034	0.50837	0.346753	1	0.257413	0.801572	0.254094	0.323439	0.765498	0.668072	0.473584	0.690491	0.458324	0.265404	0.196194	0	0.26025	0.309579	0.127416
PIGC	5.59077	4.84856	5.62816	5.0136	5.13526	6.13822	6.07238	5.876	7.23242	6.66927	5.84769	5.90223	6.39597	6.30489	6.16001	6.01998	6.49338	6.21852		4.84856	2.38386	0.311345	0	0.327031	0.0692312	0.120265	0.540994	0.513377	0.431	1	0.763764	0.419123	0.442002	0.64912	0.610913	0.550137	0.491396	0.689982	0.574682
PIGL	5.88597	5.7457	5.05613	5.36302	5.09533	5.82195	6.12182	5.91183	6.06807	6.32083	5.656	5.73089	5.7934	6.09267	5.65391	6.15453	6.07666	5.38335		5.05613	1.2647	0.656157	0.545246	0	0.242653	0.0309904	0.605534	0.84264	0.676605	0.800141	1	0.474314	0.533533	0.582958	0.819594	0.472662	0.86851	0.806937	0.258732
PLIN5	4.90409	5.28363	5.34835	4.95577	5.55444	5.04139	4.79512	4.81219	4.82687	4.83776	5.42635	4.82729	4.87396	4.84413	4.98022	4.92043	4.77643	4.77612		4.77612	0.778316	0.164414	0.65205	0.735212	0.23081	1	0.340823	0.0244003	0.0463397	0.0651935	0.0791966	0.835423	0.0657384	0.125707	0.0873799	0.262224	0.185404	0.000389003	0
PNRC1	6.15399	5.7186	6.09356	6.28287	5.87921	5.94672	6.07673	6.51493	6.18067	6.50312	6.84823	6.24792	6.12901	6.18148	6.34057	6.16012	6.39188	6.04504		5.7186	1.12964	0.385428	0	0.331932	0.499521	0.142178	0.201948	0.317031	0.70495	0.409048	0.694495	1	0.468575	0.363313	0.409762	0.550598	0.390857	0.59602	0.288979
POLR2C	5.84369	6.19368	4.78913	5.93087	5.05065	6.24124	6.31663	6.24781	6.23661	6.25121	5.88827	6.29177	6.08882	6.30053	6.2204	6.58081	6.67759	6.74138		4.78913	1.95225	0.540178	0.719449	0	0.584834	0.133959	0.743814	0.782432	0.747178	0.741443	0.748918	0.56301	0.769694	0.665738	0.774181	0.733139	0.917751	0.967323	1
PPRC1	6.43389	6.35109	6.32024	5.78151	4.36778	6.19109	6.53793	6.97256	7.13317	6.46547	6.38347	6.55362	6.52532	6.56674	6.65478	6.37454	6.65162	6.9682		4.36778	2.76539	0.747129	0.717188	0.706033	0.511223	0	0.659331	0.784753	0.941921	1	0.758551	0.728896	0.790427	0.780194	0.79517	0.827007	0.725669	0.825863	0.940343
PRDM6	2.68978	2.87979	3.30873	2.62875	3.27965	2.68412	2.91309	2.92938	3.12631	2.83599	3.68533	2.97719	2.64275	2.62507	2.91479	2.62394	2.49734	2.37645		2.37645	1.30888	0.239384	0.384552	0.712271	0.192758	0.690052	0.235058	0.409993	0.422445	0.572897	0.351094	1	0.45897	0.203457	0.18995	0.411295	0.18908	0.0923556	0
PROCA1	3.85837	3.66292	3.52727	3.35503	4.14084	3.59985	3.42891	3.26491	3.18432	3.80482	3.97943	3.45349	3.08445	3.06653	3.4715	3.55054	3.08664	2.93925		2.93925	1.20159	0.764923	0.602262	0.489368	0.34602	1	0.549768	0.407512	0.27102	0.20395	0.720357	0.865668	0.427964	0.120838	0.105926	0.442954	0.508737	0.12266	0
PRPH	2.95588	2.8811	3.00977	3.04613	3.13867	2.8817	2.76216	2.74208	2.67114	2.81377	3.14625	2.92361	2.47297	2.80186	2.63955	2.61969	2.55472	2.9149		2.47297	0.673284	0.717243	0.606176	0.797288	0.851287	0.988746	0.607073	0.429519	0.399695	0.294332	0.506174	1	0.669323	0	0.48849	0.247414	0.217927	0.121429	0.656383
PTOV1	5.26648	5.27247	4.60432	5.28468	4.39598	6.05694	5.27734	5.53822	5.9654	6.60074	6.44661	6.01314	5.04485	5.72313	5.8082	6.16345	6.05768	5.81431		4.39598	2.20477	0.394828	0.397543	0.094499	0.403083	0	0.753353	0.399753	0.518081	0.711833	1	0.930093	0.733487	0.294306	0.601948	0.640532	0.80166	0.753686	0.643303
PTPN7	4.51944	4.84295	4.51417	4.75888	5.01136	4.80857	4.34049	4.9871	4.3131	4.40784	4.52574	4.97653	4.15292	4.55053	4.04392	4.65395	4.04197	4.41849		4.04197	0.969387	0.492543	0.826269	0.487113	0.739544	1	0.790807	0.30794	0.974975	0.279687	0.377424	0.49904	0.964073	0.114456	0.524618	0.00201247	0.631299	0	0.388402
R3HCC1L	6.17211	6.2698	5.67827	6.29814	5.56793	6.25652	6.52241	6.66993	6.79047	6.87588	5.92657	5.68855	6.43404	6.95531	6.29747	6.60978	7.25984	6.51521		5.56793	1.69191	0.357098	0.414838	0.0652159	0.431588	0	0.40699	0.564142	0.651334	0.722582	0.773064	0.211976	0.0712896	0.511915	0.820006	0.431191	0.615783	1	0.559891
RAB6A	4.234	3.89785	4.2287	4.26006	4.55919	4.35157	4.50168	4.34226	4.86231	5.28359	4.74017	4.53602	4.91387	4.56422	4.39913	5.24704	4.34765	4.65097		3.89785	1.38574	0.242583	0	0.238757	0.261387	0.477251	0.327427	0.435752	0.320708	0.69599	1	0.60785	0.460528	0.7332	0.480878	0.361745	0.973626	0.324592	0.543483
RAPH1	3.11921	3.50174	3.26453	3.45706	3.26028	3.10912	3.00065	3.36759	3.08391	2.97496	3.34435	2.86613	2.84501	3.12797	2.69012	2.94161	3.01672	2.80045		2.69012	0.811619	0.528683	1	0.70773	0.944945	0.702494	0.516252	0.382601	0.834712	0.485185	0.35095	0.806074	0.216858	0.190837	0.539479	0	0.309865	0.402408	0.135936
RASL12	3.48111	3.4988	3.81919	3.71961	3.84628	3.51537	3.54516	3.35651	3.37929	3.18824	3.76584	3.51179	3.12132	3.17134	3.34297	3.35726	3.25771	3.06906		3.06906	0.777223	0.530158	0.552915	0.965147	0.837015	1	0.574232	0.612569	0.369848	0.399149	0.153344	0.896501	0.569637	0.0672467	0.131596	0.352417	0.370814	0.242719	0
RASSF1	4.76687	4.76161	4.41736	4.95808	5.37885	4.56301	4.70564	4.40605	4.5023	4.84064	5.52333	4.68635	4.43459	4.04763	4.094	4.43912	4.23407	4.29321		4.04763	1.4757	0.487389	0.483825	0.250543	0.616964	0.90209	0.349245	0.445893	0.242878	0.308101	0.537375	1	0.432823	0.262222	0	0.0314223	0.265289	0.126339	0.166412
RHBDD1	7.32982	6.93855	6.77777	6.78507	5.9976	6.95136	7.6577	7.37888	7.61589	7.62037	6.53004	7.03358	7.38869	7.48678	7.16647	7.38077	7.31793	7.16254		5.9976	1.6601	0.802492	0.566804	0.469951	0.47435	0	0.574517	1	0.832044	0.974814	0.977513	0.320727	0.624049	0.837955	0.897045	0.704098	0.833182	0.795334	0.70173
RNF139	4.99366	4.29274	4.45836	5.01568	4.63223	5.2008	5.15571	5.05124	5.17523	5.37696	5.21856	5.26492	4.98126	4.41329	4.77166	4.99406	4.91094	5.11258		4.29274	1.08422	0.646473	0	0.152756	0.666778	0.31312	0.837526	0.795938	0.69958	0.81394	1	0.853902	0.896658	0.635037	0.111185	0.441718	0.64684	0.570182	0.756156
RNF208	3.46803	3.55323	3.6253	3.19367	3.89685	3.36646	2.96864	3.55569	3.60768	2.99897	3.52897	3.23423	3.09166	2.97255	3.03357	3.17126	3.40565	3.05769		2.96864	0.92821	0.538016	0.6298	0.707443	0.242427	1	0.428586	0	0.632457	0.688459	0.0326735	0.603668	0.286124	0.132529	0.00420861	0.0699509	0.218283	0.470804	0.0959318
RNF39	3.07701	3.63017	3.70998	3.81924	3.6554	3.41172	3.27417	3.17207	3.23104	3.07553	3.2657	3.40257	3.37432	3.46988	3.2957	3.45086	3.18698	3.29374		3.07553	0.743719	0.00199347	0.745767	0.853078	1	0.779692	0.452044	0.267092	0.129815	0.209107	0	0.255713	0.439745	0.401757	0.530243	0.296049	0.50467	0.149858	0.293412
RNF5	8.18496	7.81168	8.01428	8.19897	7.63352	8.61073	8.18964	8.2925	8.67398	8.89996	8.53854	8.67398	8.21177	8.3269	8.262	8.46303	8.42968	8.5393		7.63352	1.26644	0.435426	0.140676	0.300653	0.446482	0	0.771618	0.43912	0.520335	0.82156	1	0.714618	0.82156	0.456596	0.547499	0.496254	0.654991	0.628656	0.715213
RNH1	6.19443	6.37129	5.72407	6.33274	6.00352	6.40505	6.26317	6.65339	6.41649	6.74365	6.63942	6.67547	6.31554	6.70436	6.34449	6.73823	6.34694	6.41017		5.72407	1.01958	0.461329	0.63479	0	0.59698	0.274086	0.667904	0.528748	0.911477	0.679121	1	0.897775	0.933137	0.580112	0.961465	0.608507	0.994692	0.610912	0.67293
RP2	5.39125	5.34593	4.66579	4.39673	4.02607	5.18701	5.28108	5.89705	5.67292	5.70926	5.12428	5.19049	5.53407	5.69776	5.46669	5.10939	5.95944	5.38628		4.02607	1.93336	0.706116	0.682675	0.330882	0.191717	0	0.600477	0.64913	0.967734	0.851803	0.8706	0.568027	0.602277	0.779986	0.864651	0.745133	0.560328	1	0.703547
RPL10A	8.38727	9.03249	9.42834	8.91556	8.89891	9.74089	8.55633	8.39789	8.66304	8.26473	7.96017	8.98097	8.63557	8.66103	8.9629	8.79011	8.97407	8.70942		7.96017	1.78072	0.239848	0.602183	0.824481	0.536518	0.527169	1	0.334788	0.245812	0.394712	0.171031	0	0.57325	0.379283	0.39358	0.563101	0.466072	0.569375	0.420758
RPL23	8.06047	8.07883	8.10238	8.06341	8.04467	8.18467	8.21925	8.08882	8.32012	8.20161	7.98387	8.32595	8.33184	8.17207	8.31941	8.43319	8.17579	8.12776		7.98387	0.449318	0.17047	0.211334	0.263738	0.177021	0.135298	0.446891	0.523843	0.233573	0.74834	0.484593	0	0.761324	0.774438	0.418851	0.746774	1	0.427122	0.320223
RPL7	9.48252	10.0249	10.4774	9.8217	9.57888	10.5513	9.15494	9.41243	9.6448	9.12308	8.64754	9.90072	9.66168	9.54493	9.80509	9.44391	9.80852	9.77953		8.64754	1.90379	0.43859	0.723463	0.961175	0.616751	0.489205	1	0.266525	0.401772	0.523829	0.249791	0	0.65826	0.532696	0.471372	0.608025	0.418311	0.609831	0.594603
RPTR-AJ002682-1	2.4052	2.40187	2.41756	2.39674	2.45435	2.50859	2.40715	2.46414	2.56177	2.5471	2.80162	2.52004	2.34304	2.41912	2.37423	2.26606	2.45562	2.46412		2.26606	0.535563	0.259798	0.253581	0.282878	0.244008	0.351577	0.452848	0.263437	0.369852	0.552137	0.524751	1	0.474223	0.143734	0.285797	0.201971	0	0.353943	0.369822
RPTR-AJ002684-2	2.4052	2.40187	2.41756	2.39674	2.45435	2.50859	2.40715	2.46414	2.56177	2.5471	2.80162	2.52004	2.34304	2.41912	2.37423	2.26606	2.45562	2.46412		2.26606	0.535563	0.259798	0.253581	0.282878	0.244008	0.351577	0.452848	0.263437	0.369852	0.552137	0.524751	1	0.474223	0.143734	0.285797	0.201971	0	0.353943	0.369822
SDR39U1	5.71167	5.23066	5.42036	5.9365	5.22947	5.46125	5.93656	5.73844	5.56424	5.89674	6.07686	6.10094	5.63308	5.495	5.87938	5.55663	5.91767	5.64465		5.22947	0.871468	0.553317	0.0013601	0.219047	0.811308	0	0.265965	0.811378	0.584031	0.384141	0.765689	0.972374	1	0.463138	0.30469	0.745765	0.375411	0.789698	0.476415
SENP3	5.18591	4.9263	5.33033	4.86735	4.89198	5.15369	5.17674	5.33233	5.78776	5.89394	5.76968	5.29536	5.1372	5.24896	5.20723	5.02334	5.41407	5.3274		4.86735	1.02659	0.310306	0.0574281	0.450991	0	0.0239952	0.27892	0.301382	0.452937	0.896568	1	0.878963	0.416927	0.262867	0.371729	0.331079	0.151954	0.532557	0.448133
SERPINA4	2.87802	2.92343	2.91942	3.01405	2.91406	3.07918	2.7226	2.52647	3.01155	2.71855	2.54453	2.84788	3.11646	2.8271	3.3406	2.84049	2.82661	2.93119		2.52647	0.814133	0.431814	0.487587	0.482662	0.598894	0.47608	0.678893	0.240902	0	0.595825	0.235928	0.022182	0.394788	0.724682	0.369267	1	0.385707	0.36866	0.497118
SF3A2	6.71249	6.85645	6.72921	6.5632	5.74116	6.34662	6.7652	7.09688	6.93516	6.89418	6.97985	6.77935	6.89765	6.52838	6.65521	6.49237	6.68143	6.71432		5.74116	1.35571	0.71647	0.822658	0.728801	0.606349	0	0.446595	0.755351	1	0.880719	0.850491	0.913681	0.76579	0.85305	0.580665	0.674218	0.554106	0.693559	0.717817
SF3B4	7.83184	7.14962	7.31338	7.24753	6.55158	7.41482	7.43064	7.4833	8.172	7.69934	7.36609	7.84226	7.96049	7.29687	7.83657	7.79059	8.15322	7.78883		6.55158	1.62042	0.79008	0.369067	0.470127	0.429489	0	0.532725	0.542494	0.57499	1	0.708311	0.502658	0.796509	0.869473	0.459937	0.793	0.764626	0.988409	0.763537
SLC16A12	2.85399	2.94461	3.65699	2.87452	3.61071	2.92393	2.58613	2.81364	2.61093	2.65974	3.10545	2.77774	2.82682	2.7505	2.86785	3.11798	2.64531	2.6505		2.58613	1.07087	0.250136	0.334762	1	0.269309	0.95678	0.315448	0	0.21246	0.023166	0.068741	0.484953	0.178933	0.224765	0.153496	0.263076	0.496653	0.055265	0.0601154
SLC16A8	4.59689	4.68878	4.84622	4.43242	4.8213	4.6331	4.54492	4.50803	4.29124	4.17833	4.92006	4.76011	4.30663	4.23231	4.53029	4.51784	4.3535	4.19301		4.17833	0.741726	0.564298	0.688182	0.900444	0.342554	0.866848	0.613115	0.494235	0.444497	0.15222	0	1	0.784354	0.172965	0.0727729	0.47451	0.457725	0.236162	0.0197787
SLC25A12	6.50494	5.4347	5.5901	6.1097	5.15676	6.31687	6.94303	5.53633	6.53285	6.43514	5.82935	6.06865	6.81515	6.29937	6.26534	6.82427	6.79153	6.71537		5.15676	1.78627	0.754744	0.155598	0.242594	0.533483	0	0.649461	1	0.212496	0.770369	0.715671	0.376532	0.510499	0.928411	0.639661	0.62061	0.933514	0.915185	0.872549
SLC26A3	2.9174	3.34527	3.2581	2.94805	4.31923	3.04851	2.75656	2.94291	2.51674	2.64791	3.28917	2.7232	2.77857	2.7469	2.83625	3.05016	2.72182	2.83803		2.51674	1.80249	0.222282	0.459656	0.411294	0.239282	1	0.295021	0.133049	0.23643	0	0.072772	0.428533	0.114539	0.14526	0.127689	0.177261	0.295933	0.113773	0.178247
SLC35F6	4.83566	4.52096	4.66757	4.2792	5.45153	4.30905	5.40952	5.55638	5.18113	4.9197	5.61217	4.88708	4.84469	4.49585	5.08284	4.32615	4.92637	5.12982		4.2792	1.33298	0.417458	0.18137	0.291354	0	0.879486	0.0223933	0.847971	0.958146	0.676633	0.480504	1	0.456034	0.42423	0.162531	0.602893	0.0352192	0.485511	0.638138
SLC6A14	3.10822	3.47818	3.82512	2.98321	4.00687	3.07298	2.95213	3.21236	2.70409	2.64432	3.71822	3.03979	2.59753	2.79573	2.95081	3.02128	2.67217	2.69565		2.59753	1.40934	0.362357	0.624866	0.871038	0.27366	1	0.337351	0.251608	0.436255	0.0756052	0.0331948	0.795185	0.313803	0	0.140628	0.250669	0.300674	0.0529568	0.069619
SLF2	4.20675	4.31665	4.04576	4.58616	3.82654	4.4815	4.45726	4.61589	4.67453	4.42562	4.68531	4.6536	4.55962	4.58278	4.44195	4.75268	5.17433	4.85896		3.82654	1.34779	0.282102	0.363641	0.16265	0.563606	0	0.48595	0.46797	0.585664	0.629175	0.444492	0.637173	0.613639	0.543916	0.561098	0.456612	0.687155	1	0.766011
SMPD3	3.02519	3.02096	3.06214	2.8472	3.1978	2.84746	2.94681	2.61848	2.79401	3.0047	2.76773	2.81407	2.89397	2.74181	2.86785	2.69885	2.80097	2.98588		2.61848	0.579312	0.702044	0.694748	0.765839	0.394808	1	0.395261	0.566748	0	0.302999	0.666683	0.257621	0.337614	0.475536	0.21288	0.430446	0.138732	0.31501	0.634197
SNX17	6.04538	5.64549	5.89849	5.87839	5.12997	5.90243	6.03068	6.22449	6.22237	6.51559	5.76674	6.00457	5.9727	6.18092	6.11408	6.31639	6.52414	5.97696		5.12997	1.39418	0.656598	0.369767	0.551234	0.53682	0	0.554061	0.64605	0.785069	0.78355	0.993861	0.456735	0.627325	0.604465	0.753814	0.705873	0.850983	1	0.607523
SNX21	4.68922	4.86885	4.83499	4.06074	5.19487	4.6936	4.16487	4.24581	4.14956	4.25941	4.91297	4.28331	4.31658	4.25438	4.48828	4.07212	3.96398	3.71844		3.71844	1.47643	0.657521	0.779185	0.756249	0.231843	1	0.660483	0.30237	0.357195	0.292001	0.3664	0.809063	0.382593	0.405125	0.362995	0.521422	0.239549	0.166303	0
SNX31	3.25088	3.32764	3.44508	3.06032	3.58288	3.27792	3.0243	2.85435	2.89068	2.89406	3.18362	3.19445	3.47973	2.85861	3.16475	3.28297	2.9161	2.90374		2.85435	0.728531	0.544277	0.649643	0.810852	0.28272	1	0.581399	0.233272	0	0.0498572	0.0545003	0.451958	0.466827	0.858404	0.00584198	0.426052	0.588333	0.0847587	0.0677907
SORBS1	2.72972	3.22531	2.78457	2.81838	3.41987	2.80028	2.5758	2.57213	2.66733	2.672	3.08855	2.47198	2.50704	2.6775	2.65751	2.59835	2.44867	2.64055		2.44867	0.971205	0.289384	0.799663	0.345861	0.380674	1	0.362039	0.130898	0.12712	0.225146	0.229957	0.658848	0.0240036	0.0601053	0.23562	0.215034	0.154114	0	0.19757
SOSTDC1	2.97787	3.49879	4.23977	3.02928	4.5726	3.1104	3.01664	2.86217	2.73935	2.82876	3.30171	2.93049	2.85561	2.86597	3.23751	3.08588	3.02236	2.65737		2.65737	1.91523	0.167343	0.43933	0.826217	0.194184	1	0.236538	0.187584	0.10693	0.0428054	0.0894891	0.336431	0.142603	0.103504	0.108916	0.302907	0.223739	0.190571	0
SPATA6	3.43078	3.87445	4.05922	3.53525	4.2821	3.4931	3.23116	3.53409	3.52372	3.14789	3.42832	3.38731	3.96141	3.55154	3.42057	3.4603	3.34394	3.43899		3.14789	1.13421	0.24941	0.640584	0.803489	0.341526	1	0.304355	0.0734189	0.340496	0.331358	0	0.247242	0.211089	0.717254	0.355883	0.240408	0.275439	0.172852	0.256654
SPINK4	3.03835	3.27867	3.99426	3.28899	3.7771	3.43032	3.05422	3.08006	2.779	3.05956	2.91997	3.41874	3.27486	3.01341	3.53025	3.29155	3.29793	3.53898		2.779	1.21526	0.213415	0.411162	1	0.419659	0.821308	0.535954	0.226475	0.247732	0	0.230866	0.116001	0.526425	0.408027	0.192889	0.618182	0.421761	0.427013	0.62537
SPTA1	3.65274	3.43079	3.79898	3.68932	4.171	3.43209	3.48833	3.45437	3.55611	3.13349	3.54721	3.57685	3.38751	3.25893	3.57369	3.4005	3.27623	3.2712		3.13349	1.03751	0.500474	0.286543	0.641424	0.53573	1	0.287798	0.342009	0.309272	0.407337	0	0.398763	0.427324	0.244836	0.120903	0.424279	0.257354	0.13758	0.132723
SPTB	3.62831	3.45293	3.7341	3.62535	4.17532	3.61195	3.47704	3.31007	3.29693	3.51103	3.87729	3.57575	3.34032	3.43149	3.40019	3.44916	3.3953	3.28648		3.28648	0.888839	0.384583	0.187276	0.503604	0.381254	1	0.366184	0.214396	0.0265421	0.0117558	0.252632	0.664705	0.325453	0.0605808	0.163148	0.127935	0.183035	0.122433	0
SSC5D	3.593	3.97613	4.1131	3.82817	4.43683	3.55095	3.54371	3.81454	3.45292	3.41468	4.41191	3.43911	3.17372	3.3061	3.45089	3.363	3.37902	3.46222		3.17372	1.26311	0.331948	0.635268	0.743708	0.518128	1	0.298655	0.29292	0.507337	0.221046	0.190773	0.980276	0.210107	0	0.104807	0.219435	0.149856	0.162536	0.228406
STAC3	4.75973	4.58683	4.36031	4.58998	4.74676	4.38692	4.29008	4.59843	4.07255	4.36907	4.66985	4.24289	4.39554	4.36301	4.228	4.21377	4.34121	4.27551		4.07255	0.68718	1	0.748401	0.418761	0.75298	0.981132	0.457489	0.316566	0.76528	0	0.43151	0.869208	0.247887	0.470029	0.422689	0.226217	0.205509	0.390972	0.295355
STK19	6.12897	5.77684	6.2199	5.88897	5.95652	6.2376	6.12148	6.59297	6.26863	6.44706	6.49599	6.16327	5.7638	6.32272	6.20003	6.17061	6.15326	6.21088		5.7638	0.82917	0.4404	0.0157331	0.550065	0.150954	0.232424	0.571418	0.431371	1	0.608841	0.824025	0.883042	0.481773	0	0.674075	0.526104	0.49063	0.469701	0.539189
SYN2	4.09397	4.14018	4.45161	4.06689	4.94136	4.15893	3.59661	3.77935	3.91229	3.98078	4.44601	3.94636	3.8915	3.95299	4.02927	3.87553	4.10767	3.72553		3.59661	1.34475	0.369854	0.404216	0.635807	0.349715	1	0.418162	0	0.135891	0.234748	0.285685	0.631646	0.260087	0.219292	0.265019	0.321744	0.207414	0.380044	0.095871
SYNGR4	2.58984	2.70344	2.84794	2.59589	3.25999	2.78951	2.5515	2.46369	2.65608	2.5175	2.98697	2.73655	2.49349	2.36124	2.51855	2.5293	2.51987	2.44816		2.36124	0.898748	0.254356	0.380746	0.541524	0.261084	1	0.476514	0.211692	0.113987	0.32806	0.173859	0.696225	0.417595	0.147149	0	0.175031	0.186987	0.176503	0.096709
TAS2R39	2.32163	2.98698	3.68539	2.59302	4.58713	2.57429	1.99663	2.53765	2.26945	2.29421	2.54437	2.5019	2.46488	2.66016	2.47647	2.49086	2.38492	2.3502		1.99663	2.5905	0.125457	0.382301	0.651906	0.230222	1	0.222992	0	0.208849	0.105316	0.114874	0.211444	0.195049	0.180756	0.256138	0.185232	0.190786	0.149891	0.136488
TEFM	5.83457	4.67672	4.42796	5.11063	4.75076	5.40537	5.57853	5.43955	6.00986	6.25008	5.28693	5.44694	6.24087	5.46867	5.59531	5.28584	5.59865	5.41248		4.42796	1.82212	0.771962	0.136521	0	0.374657	0.177158	0.536413	0.631447	0.555175	0.868166	1	0.471413	0.559228	0.994948	0.571152	0.640655	0.470812	0.642488	0.540319
THBD	4.36617	4.4973	4.58232	4.28351	4.57556	4.19999	3.89322	4.15127	3.99675	4.04421	4.40897	4.07759	4.0186	3.97872	4.24901	4.32205	3.91393	3.95932		3.89322	0.689098	0.686332	0.876623	1	0.566369	0.990191	0.44517	0	0.374478	0.150235	0.219108	0.748435	0.267554	0.181946	0.124067	0.516313	0.622306	0.0300561	0.0959256
TIGD6	2.70908	2.73418	3.40314	2.77403	3.35414	2.77481	2.56122	2.75819	2.74756	2.94989	2.67597	2.79958	2.58446	2.56974	2.75494	2.48039	2.45391	2.55677		2.45391	0.949227	0.268822	0.29526	1	0.337242	0.948387	0.338068	0.113052	0.320557	0.309355	0.522512	0.233938	0.364158	0.137536	0.122026	0.31713	0.027898	0	0.108365
TIRAP	5.37692	5.0815	4.96327	5.06324	4.95056	5.39962	5.27701	5.28608	5.47372	5.38748	5.32281	5.73129	5.2783	5.32116	5.64286	5.64257	5.13646	5.31629		4.95056	0.780725	0.5461	0.167716	0.0162801	0.144318	0	0.575174	0.418134	0.429753	0.670088	0.559624	0.476795	1	0.419778	0.474683	0.886736	0.886361	0.238106	0.468445
TMEM109	6.91826	6.89214	6.6501	6.99212	7.10432	7.20179	7.18076	7.30631	7.32998	7.75712	6.89211	7.4915	7.19078	7.12452	7.4714	7.703	7.44317	7.58878		6.6501	1.10702	0.242238	0.218646	0	0.308956	0.410311	0.498358	0.479358	0.592773	0.614156	1	0.218612	0.76006	0.488412	0.428559	0.741909	0.951114	0.716401	0.847933
TMEM134	5.7077	5.34392	5.19994	5.33161	5.23108	5.8338	5.40314	5.7242	5.94582	5.89349	5.96862	6.15626	5.52644	5.94414	5.46654	5.85319	5.88852	5.71148		5.19994	0.956316	0.530952	0.150549	0	0.137683	0.0325582	0.662808	0.212476	0.548204	0.779953	0.725227	0.803789	1	0.341415	0.778194	0.27877	0.68309	0.720031	0.534904
TMEM199	4.86954	4.37479	4.87975	4.07749	4.6469	4.99041	5.05297	5.09489	5.04346	5.45011	5.33392	5.1088	5.8033	5.12162	4.95999	5.21292	4.89508	5.15156		4.07749	1.72581	0.458947	0.172271	0.464864	0	0.329942	0.52898	0.565231	0.589521	0.559718	0.795347	0.728024	0.597584	1	0.605013	0.511355	0.657915	0.473747	0.622357
TMEM211	3.51838	3.78171	3.9479	3.37477	4.12664	3.38903	3.47311	3.31714	3.37035	3.1923	3.95549	3.35807	3.35434	3.18042	3.39961	3.37266	2.92837	3.25149		2.92837	1.19827	0.492384	0.712137	0.850828	0.372534	1	0.384439	0.454599	0.324444	0.36885	0.220257	0.857167	0.358598	0.355488	0.210343	0.393263	0.370776	0	0.269658
TMEM79	5.02634	5.3424	5.49656	5.13291	6.07264	4.96704	4.59677	4.93088	4.95245	4.22656	5.28764	5.02816	4.70582	4.86265	5.09365	4.72658	4.63781	4.85156		4.22656	1.84608	0.43323	0.604437	0.687945	0.490956	1	0.401106	0.200537	0.38152	0.393202	0	0.574772	0.434215	0.259609	0.344561	0.469689	0.270854	0.222767	0.338553
TMEM82	4.14437	4.6658	4.21443	4.17205	4.21327	4.01372	3.81055	4.26772	3.82065	3.98491	4.09462	4.41138	3.69238	3.99111	3.92009	3.93483	3.96824	3.92744		3.69238	0.973427	0.464335	1	0.536302	0.492763	0.535114	0.330116	0.121393	0.591052	0.131772	0.300521	0.413228	0.738631	0	0.306886	0.233924	0.249073	0.28339	0.241476
TMUB1	6.19889	5.85171	5.69484	6.24238	6.11903	6.49258	6.37155	6.22638	6.65065	6.80217	6.69124	6.88028	6.29467	6.08246	6.17946	7.02607	6.36905	6.38729		5.69484	1.33124	0.378637	0.117841	0	0.411305	0.318644	0.599248	0.508337	0.399289	0.717989	0.831808	0.748482	0.890482	0.450585	0.291175	0.364043	1	0.506454	0.52016
TOE1	6.12686	6.24204	5.65139	5.68136	5.19467	6.28839	6.42764	6.27659	6.45196	6.28995	6.01468	6.25475	6.35	6.2603	6.36549	6.21422	6.73156	6.56719		5.19467	1.53689	0.606541	0.681486	0.297175	0.316672	0	0.711643	0.802248	0.703966	0.818078	0.71266	0.533555	0.689758	0.751733	0.693369	0.761809	0.663385	1	0.893052
TOR3A	4.15569	4.29819	4.1018	4.05141	3.9839	4.50733	4.38302	4.52552	4.79587	4.43479	4.45849	4.61659	4.15803	4.27339	4.31961	4.0891	4.92285	4.31581		3.9839	0.938954	0.182965	0.33473	0.125564	0.0718972	0	0.557462	0.425075	0.576837	0.864764	0.480205	0.505444	0.673825	0.185452	0.308309	0.357536	0.112038	1	0.353496
TRAPPC13	6.65694	6.71457	6.04708	6.73515	5.82427	6.81202	6.91377	6.7507	6.91456	7.08812	5.42985	6.49954	7.10602	7.11206	6.75471	7.15547	7.68593	7.23102		5.42985	2.25608	0.543903	0.569447	0.273586	0.578571	0.174824	0.61264	0.657742	0.585461	0.658092	0.73502	0	0.474135	0.742958	0.745634	0.58724	0.764873	1	0.798362
TRAPPC3	5.80345	5.70284	5.34431	5.78347	4.64184	6.05621	5.91517	5.88369	6.38197	6.23703	6.43029	5.95815	6.45814	5.83179	5.88729	6.25321	5.97592	6.13807		4.64184	1.8163	0.639549	0.584156	0.386759	0.628549	0	0.778714	0.701059	0.683729	0.958067	0.878266	0.984668	0.724722	1	0.655152	0.685711	0.887172	0.734507	0.823778
TRIB3	4.04588	4.30668	4.35848	4.49882	4.64444	4.63699	4.07088	4.20605	4.10353	3.97053	4.4804	4.07948	4.0021	4.01998	3.8114	4.20767	4.04478	3.9249		3.8114	0.833035	0.281469	0.594545	0.656727	0.825202	1	0.991061	0.311488	0.473751	0.350676	0.191024	0.803083	0.321804	0.228917	0.250384	0	0.475696	0.28015	0.136251
TRMT44	4.9477	4.80835	4.75543	5.05376	4.89969	4.57541	4.78404	4.71014	4.64038	4.62557	4.68834	4.59338	4.70617	4.56125	4.49754	4.80892	4.3622	4.58618		4.3622	0.691559	0.846635	0.645139	0.568619	1	0.777214	0.308298	0.609985	0.503127	0.402246	0.380832	0.471608	0.334287	0.497383	0.287832	0.1957	0.645964	0	0.323885
TTC31	6.13052	6.18436	5.73072	6.15418	5.4906	5.50254	6.45408	6.21564	6.07549	6.66005	7.25781	6.14429	5.94657	6.16636	5.80399	6.0737	6.24749	5.76925		5.4906	1.76721	0.362106	0.392576	0.135877	0.375496	0	0.00675407	0.545198	0.410276	0.330971	0.661751	1	0.369899	0.258015	0.382391	0.177334	0.329957	0.428299	0.157677
USP5	6.18028	5.28059	5.37458	4.82087	5.04145	5.66561	6.1338	6.00634	6.41936	5.70776	5.51923	5.81065	6.35309	5.85052	5.94957	5.35288	6.29845	5.966		4.82087	1.59849	0.850431	0.287597	0.346393	0	0.13799	0.528457	0.821353	0.741613	1	0.554828	0.436883	0.619193	0.958539	0.644134	0.706099	0.332817	0.924359	0.716379
USP54	4.01617	4.32477	4.74292	4.38493	5.46539	4.26267	4.07708	3.95012	3.75755	4.27816	3.87028	3.74815	4.19541	4.29562	4.45463	4.53596	4.15861	4.0941		3.74815	1.71724	0.156075	0.335778	0.579283	0.370815	1	0.299621	0.191544	0.117613	0.00547358	0.308639	0.0711179	0	0.260452	0.318809	0.411403	0.458761	0.239023	0.201457
VPS18	5.7345	5.21835	4.6667	5.04089	5.08455	5.20437	6.03171	5.60578	5.7052	5.75347	5.24579	5.51394	5.87363	5.89747	5.22358	5.38187	5.67268	5.77445		4.6667	1.36501	0.782265	0.40414	0	0.274135	0.306119	0.393896	1	0.687966	0.760804	0.796169	0.424244	0.62069	0.884191	0.901661	0.40797	0.523936	0.736982	0.811533
VPS33B	5.10904	4.603	4.35196	4.86969	4.01671	4.61901	5.43057	4.97218	5.0963	5.29118	5.02074	5.11717	5.08611	4.97187	5.14636	4.95819	5.0892	5.16373		4.01671	1.41386	0.772588	0.414676	0.237118	0.603298	0	0.426002	1	0.675792	0.76358	0.901413	0.710136	0.778339	0.756369	0.67557	0.798984	0.665892	0.758554	0.811271
VSIG1	2.72154	2.87627	3.48959	2.87477	2.92783	2.92184	2.81128	2.67978	2.64734	2.42851	2.96095	2.7061	2.68068	2.5273	2.80524	2.74455	2.63568	2.72687		2.42851	1.06109	0.276168	0.42199	1	0.420575	0.470582	0.464929	0.360733	0.236812	0.206239	0	0.501786	0.261608	0.237658	0.0931104	0.355042	0.297847	0.195246	0.281189
WDR62	4.12564	4.09361	4.02858	3.74574	3.91013	3.81566	3.63725	3.71514	3.77217	3.13582	3.73095	3.94169	3.92235	3.29707	3.76057	3.54568	3.67481	3.5851		3.13582	0.98982	1	0.967647	0.901939	0.616193	0.782271	0.686838	0.506589	0.585284	0.642897	0	0.60125	0.81416	0.794621	0.162907	0.631178	0.414074	0.544538	0.453898
WNT3	5.29597	5.49625	5.63965	5.09456	5.73519	5.25044	4.75475	5.26639	4.9717	4.71617	5.79724	5.01227	4.74885	4.87453	4.96719	4.80939	4.99067	4.8948		4.71617	1.08107	0.536326	0.721587	0.85423	0.350016	0.942606	0.494208	0.0356928	0.508964	0.236368	0	1	0.273897	0.0302339	0.146483	0.232202	0.0862336	0.253916	0.165237
WNT5A	2.93946	3.29341	3.42595	3.04373	3.68535	3.55352	2.92844	3.04756	3.04373	3.06285	3.09179	2.69633	3.21436	3.18676	3.0831	2.97483	3.01548	3.04942		2.69633	0.989021	0.245826	0.603706	0.737714	0.351256	1	0.866701	0.234685	0.355124	0.351256	0.370584	0.39985	0	0.523778	0.495877	0.391059	0.28159	0.322694	0.357012
WNT5B	3.9494	3.9203	3.91457	3.99575	4.24811	4.14698	4.13566	4.40098	3.84361	3.68823	4.32297	4.29543	3.57407	3.93319	3.80564	3.77609	3.67153	3.81148		3.57407	0.826915	0.453896	0.418696	0.411777	0.509944	0.815132	0.692829	0.679142	1	0.325957	0.138057	0.905662	0.872356	0	0.434285	0.280044	0.244306	0.117858	0.287106
XM_003639892	5.91787	5.68814	5.95514	5.77316	5.99568	5.88266	5.94163	6.12792	6.26572	6.29595	6.15334	6.0102	5.80992	6.0353	5.88964	6.04613	6.0631	5.91002		5.68814	0.60781	0.377953	0	0.439275	0.139877	0.505974	0.320038	0.417048	0.723541	0.950269	1	0.765363	0.52987	0.20035	0.571159	0.331511	0.588976	0.616894	0.365046
XM_003640060	6.5625	6.59433	6.57068	6.58542	6.96891	6.93318	6.77373	6.83158	7.02966	6.87284	7.13297	6.90342	6.7205	6.95216	7.09019	7.01696	7.20678	6.92636		6.5625	0.64428	0	0.0493896	0.0126828	0.0355731	0.630793	0.575332	0.327845	0.417641	0.725075	0.481676	0.885437	0.529137	0.245234	0.604786	0.819039	0.705375	1	0.564744
XM_005617284	4.5853	4.45169	4.4417	4.97781	3.55952	4.86065	4.66959	4.85081	5.40916	5.98068	4.68096	5.02305	5.13772	5.28433	4.96132	5.49566	5.52756	5.15728		3.55952	2.42116	0.423672	0.368487	0.364363	0.585789	0	0.537397	0.458486	0.533334	0.763948	1	0.463183	0.604475	0.651834	0.712387	0.578977	0.799674	0.81285	0.659912
XM_005624186	4.08129	3.82466	3.27598	3.58261	3.30477	4.26166	4.42423	4.07541	4.78785	4.20763	3.57553	4.58315	5.37217	4.50306	4.17755	4.39696	4.61901	4.33061		3.27598	2.09619	0.384179	0.261751	0	0.146278	0.0137369	0.470225	0.54778	0.381371	0.721245	0.444448	0.142903	0.623592	1	0.585386	0.4301	0.53477	0.640702	0.503118
XM_005625443	6.0693	5.7495	5.057	5.71713	5.42314	5.76223	6.21388	5.77096	6.39145	6.21801	5.9562	5.97531	6.06535	6.06401	5.6525	6.14858	6.13847	5.66251		5.057	1.33444	0.758586	0.518943	0	0.494682	0.274376	0.528481	0.866933	0.535023	1	0.870032	0.673833	0.688156	0.755626	0.754623	0.446248	0.818001	0.810421	0.453749
XM_005626331	3.96716	3.83822	4.27703	4.12373	4.38832	3.89483	3.96178	3.81048	4.08273	3.86415	4.29534	3.79106	3.8745	3.78697	3.93173	3.79915	3.68879	3.74244		3.68879	0.699521	0.397939	0.213607	0.840909	0.62176	1	0.294545	0.390252	0.173957	0.563152	0.250676	0.867083	0.146189	0.265473	0.140343	0.347283	0.157754	0	0.0766956
XM_005629154	4.57866	4.18685	4.83915	4.57439	4.19787	5.08785	4.69645	4.78091	5.28138	4.99327	4.20107	4.64005	5.16251	5.14522	4.87483	5.13168	5.33676	4.86531		4.18685	1.1499	0.340729	0	0.567258	0.337018	0.00957905	0.783541	0.443165	0.516616	0.951841	0.701291	0.0123663	0.394114	0.84847	0.833427	0.598291	0.821658	1	0.590013
XM_005629853	8.23639	8.88342	8.25094	8.26257	9.25481	8.34455	8.09996	8.10038	7.90123	7.80784	8.25128	8.63907	7.82474	8.14627	8.30317	8.20626	7.77235	8.03696		7.77235	1.48246	0.31302	0.749481	0.322837	0.330683	1	0.385984	0.220993	0.221278	0.0869374	0.0239431	0.323063	0.584648	0.0353428	0.252228	0.358071	0.292696	0	0.178496
XM_005631362	2.89327	3.31245	3.54218	3.06087	3.21635	2.90133	2.58343	2.90946	2.77393	2.63251	3.19148	2.77861	2.86508	2.76844	3.01532	2.76187	2.96947	3.02419		2.58343	0.958757	0.32317	0.760382	1	0.497979	0.660154	0.331576	0	0.340055	0.198698	0.0511935	0.634216	0.203581	0.293771	0.192975	0.450471	0.186119	0.402652	0.459725
XM_005631426	4.81429	4.83247	4.61134	4.84636	4.11389	5.02964	5.50686	5.04011	5.26505	5.74412	4.72212	4.87911	5.2297	4.94471	5.25144	5.85942	5.21399	5.14314		4.11389	1.74553	0.40125	0.411665	0.284986	0.419625	0	0.524624	0.798021	0.530623	0.65949	0.933947	0.348449	0.438388	0.639236	0.47597	0.651692	1	0.630235	0.589648
XM_005631751	3.09991	3.50111	3.8315	3.31718	4.27096	3.21045	2.98583	2.99356	2.9288	2.79138	3.61273	3.23818	2.9804	3.03665	3.0421	3.16694	3.00452	3.14623		2.79138	1.47958	0.208529	0.479684	0.702988	0.355376	1	0.283238	0.131427	0.136652	0.0928791	0	0.555128	0.301982	0.127758	0.165771	0.169454	0.253832	0.144056	0.239833
XM_005631878	7.91058	7.56661	7.44686	7.54928	6.46645	7.83348	8.15153	8.01323	8.15036	7.69383	7.63328	8.02406	8.35435	8.31806	8.13006	7.98277	8.07063	8.16651		6.46645	1.8879	0.764942	0.582743	0.519311	0.573563	0	0.724103	0.892566	0.819311	0.891949	0.650129	0.618055	0.825048	1	0.98078	0.881199	0.803176	0.849714	0.900505
XM_005633644	3.76209	3.7058	3.95391	3.79907	4.16044	3.79788	3.67525	3.52051	3.65268	3.58404	3.99497	3.60474	3.75149	3.58686	3.67673	3.74622	3.57837	3.49002		3.49002	0.670423	0.405816	0.321859	0.691932	0.460984	1	0.459209	0.276283	0.0454837	0.242616	0.140244	0.753176	0.17111	0.390001	0.14444	0.278493	0.382142	0.131779	0
XM_005634354	3.26178	3.26233	3.61818	3.2036	3.88851	3.04489	2.88477	3.22643	2.92479	3.0301	3.09604	2.94486	3.05681	2.89241	3.35069	3.24583	3.08925	2.78657		2.78657	1.10195	0.431248	0.431747	0.754677	0.378452	1	0.234421	0.0891163	0.399166	0.125432	0.221	0.28084	0.14365	0.245242	0.0960528	0.511929	0.416774	0.274682	0
XM_005639201	5.62565	5.51534	5.57026	5.45505	5.35474	6.2084	6.03072	6.42622	6.22206	6.37926	5.03286	6.13513	6.17867	6.2335	5.79262	6.45857	6.98779	6.38488		5.03286	1.95493	0.30323	0.2468	0.274897	0.215961	0.164649	0.601321	0.510433	0.71274	0.608311	0.688719	0	0.563841	0.586115	0.614163	0.388639	0.729291	1	0.691594
XM_005639790	5.25554	4.68999	4.64775	4.03361	4.0242	4.902	5.46255	4.97607	5.28129	5.56688	3.94748	5.26587	5.40958	5.06862	5.34061	5.42914	5.42449	5.25482		3.94748	1.6194	0.807744	0.458509	0.432424	0.0531827	0.0473746	0.589425	0.935571	0.635167	0.823641	1	0	0.814123	0.902862	0.692316	0.860272	0.914944	0.912072	0.8073
XM_014107750	3.12326	2.9538	3.0171	2.97149	3.54488	2.84322	3.07398	3.07589	2.92605	3.05781	3.50943	3.16813	2.86573	2.85606	2.97117	2.79002	2.83909	2.63189		2.63189	0.912988	0.538199	0.352591	0.421916	0.371969	1	0.231467	0.484222	0.48631	0.322197	0.466514	0.961174	0.587343	0.256123	0.245533	0.371613	0.173194	0.226946	0
XM_014109653	5.55959	5.36297	5.12652	5.37648	5.09607	6.33597	5.60704	5.81214	6.60977	6.8954	5.1167	6.16979	6.08231	6.24733	5.87134	6.68124	6.93869	6.54524		5.09607	1.84262	0.251556	0.144849	0.0165244	0.152183	0	0.672899	0.277308	0.388617	0.821494	0.976507	0.0111964	0.582713	0.535239	0.624793	0.420746	0.860279	1	0.786471
XM_014111392	3.47297	4.17577	4.18774	4.15919	4.17099	3.69867	3.62117	3.33675	3.44891	3.67237	3.16761	3.63871	3.30933	3.04391	3.54152	3.4225	3.842	3.46204		3.04391	1.14384	0.375109	0.989534	1	0.975043	0.985357	0.572431	0.504671	0.256023	0.354077	0.549438	0.10815	0.520012	0.232051	0	0.435042	0.330985	0.697734	0.365556
XM_014111487	5.02584	4.90522	4.90352	5.21014	5.5735	5.13693	4.93301	4.63283	4.97394	4.49395	5.51047	5.00831	4.65039	4.69615	4.98442	4.11442	4.5913	4.48392		4.11442	1.45908	0.624652	0.541983	0.540822	0.750966	1	0.700792	0.561032	0.355301	0.589085	0.260118	0.956798	0.61264	0.367335	0.398698	0.596268	0	0.326835	0.253238
XM_014112078	5.3203	5.71796	5.77189	5.32385	6.07248	5.36729	5.14623	5.76134	5.14548	4.92749	5.45502	5.37535	4.95095	5.04338	5.63505	5.16336	5.0724	5.06439		4.92749	1.14499	0.343071	0.690369	0.73747	0.346173	1	0.384106	0.191039	0.728263	0.19039	0	0.460732	0.391145	0.0204942	0.101215	0.617964	0.206007	0.126559	0.119569
XM_014112788	4.50857	4.41469	4.47539	4.47803	4.62408	5.23326	4.74748	4.94796	5.10425	4.80953	5.34984	5.08961	4.68015	5.55249	4.90737	5.01126	5.02178	5.25317		4.41469	1.1378	0.0825093	0	0.0533509	0.0556702	0.18403	0.719431	0.292483	0.468686	0.606051	0.347022	0.821891	0.593181	0.233309	1	0.433008	0.524317	0.533568	0.736928
XM_014113227	3.38374	3.39878	3.67365	3.10657	3.49656	3.29186	3.1588	3.12347	3.28924	3.06064	3.32549	3.28169	3.0099	2.9687	3.33424	3.07145	3.0507	3.04488		2.9687	0.704949	0.588748	0.610077	1	0.19557	0.748785	0.458417	0.26966	0.219539	0.454692	0.130418	0.50612	0.443981	0.0584434	0	0.518532	0.145748	0.116315	0.108056
XM_014119880	4.8856	4.73242	4.5125	4.51236	4.22749	4.31695	4.734	4.48995	4.23056	3.88478	4.3584	4.38011	4.14333	4.36756	4.23566	3.98608	3.97566	3.93093		3.88478	1.00082	1	0.846939	0.627207	0.627065	0.342434	0.431818	0.848521	0.604673	0.345492	0	0.473228	0.494928	0.258341	0.48238	0.350592	0.101216	0.0908107	0.0461153
XM_014121875	5.44269	5.83465	5.49192	5.17298	5.13188	5.28018	5.81926	6.44747	6.01472	5.98044	5.51855	5.35916	5.58357	6.13544	5.77097	5.77666	6.01135	5.76168		5.13188	1.31559	0.23625	0.534185	0.273673	0.0312432	0	0.112726	0.522487	1	0.671062	0.645002	0.293911	0.172761	0.343333	0.762819	0.485783	0.490108	0.668499	0.478721
XM_014122448	4.54532	4.23764	4.31308	4.39777	4.48383	4.51668	4.51546	4.9947	5.01762	5.05218	4.43786	4.6246	4.55694	4.79058	4.2176	4.67795	4.61505	4.59176		4.2176	0.834584	0.392679	0.024014	0.11441	0.215889	0.319003	0.358364	0.3569	0.931122	0.958594	1	0.263914	0.487676	0.406606	0.686552	0	0.551596	0.476234	0.448318
XM_534600	4.99973	5.09561	5.3615	4.71151	5.59942	4.74723	4.60569	4.7613	4.53137	4.48029	5.18604	5.02378	4.66973	4.43395	4.93965	4.43158	4.43588	4.44563		4.43158	1.16784	0.486496	0.568599	0.796274	0.239698	1	0.270289	0.14909	0.282332	0.0854533	0.0417106	0.646027	0.507095	0.203927	0.00203358	0.435053	0	0.0036865	0.0120348
XM_535164.2	10.1398	10.6274	10.9586	10.4538	10.469	10.9708	9.86107	10.338	10.1282	10.1747	8.87262	10.6042	10.3768	10.4905	10.4398	10.5047	10.5437	10.6819		8.87262	2.09813	0.60394	0.836364	0.994209	0.753615	0.760875	1	0.471105	0.698432	0.598427	0.62059	0	0.825298	0.716906	0.771126	0.746954	0.777869	0.796475	0.862311
XM_535293	4.92099	5.09527	4.82106	5.35965	4.6402	5.29898	4.89886	5.1953	5.15349	5.25737	4.90032	5.24138	5.45233	5.22663	5.36802	5.4988	5.99454	5.26363		4.6402	1.35433	0.207326	0.336008	0.133535	0.53122	0	0.486425	0.190986	0.409865	0.378998	0.455695	0.192061	0.443891	0.599649	0.432999	0.537396	0.633966	1	0.460322
XM_843612	5.02046	4.75685	4.62177	4.84204	4.6024	5.32213	4.65647	5.13488	5.69537	5.86356	4.76099	5.31434	5.29637	4.99975	5.44992	5.73186	5.57651	5.64286		4.6024	1.26116	0.331489	0.122467	0.0153634	0.190019	0	0.570692	0.0428754	0.422217	0.866639	1	0.125752	0.564513	0.550268	0.315067	0.672019	0.895576	0.772395	0.825007
XM_843766	2.75057	3.22116	3.29632	3.27686	4.08785	2.58913	2.59487	2.87841	2.68143	2.69294	3.42877	2.78099	2.56336	2.85235	2.54977	2.43327	2.50893	2.69643		2.43327	1.65458	0.191775	0.476191	0.521615	0.509851	1	0.094198	0.0976727	0.269037	0.149987	0.156945	0.601664	0.21016	0.0786264	0.253286	0.0704125	0	0.045728	0.159052
XM_843832	3.5177	3.19158	3.00493	3.06794	3.14125	3.65254	3.51221	3.35942	3.58095	3.73528	3.94505	3.38006	3.98705	3.42535	3.63626	3.52472	3.83249	4.07589		3.00493	1.07096	0.478791	0.174287	0	0.0588319	0.127283	0.604698	0.47367	0.331002	0.537857	0.681958	0.87783	0.350277	0.917042	0.392565	0.589499	0.485352	0.772729	1
XM_860128	5.08052	5.39775	4.14861	5.39449	4.11001	4.98314	5.25932	4.98314	5.79408	5.72901	5.90355	5.51646	5.37524	5.33581	5.55324	5.44737	5.89927	5.66492		4.11001	1.79355	0.541114	0.717991	0.0215262	0.716172	0	0.486821	0.640807	0.486821	0.938967	0.902686	1	0.784175	0.705439	0.683452	0.804685	0.745654	0.997615	0.86695
XM_861061	5.38315	5.78853	5.65821	5.97397	6.07434	5.76679	5.25559	5.52468	5.4785	5.3313	5.64061	5.52331	5.59214	5.36105	5.71863	5.49425	5.4444	5.51261		5.25559	0.818744	0.1558	0.650919	0.491746	0.877417	1	0.624362	0	0.328662	0.272256	0.0924638	0.470252	0.32698	0.411052	0.128807	0.565542	0.291491	0.230604	0.313909
YBX2	4.61788	4.14415	4.56368	4.67776	5.06408	4.1096	4.18464	4.05087	4.35831	4.36378	5.06115	4.17172	4.11455	3.92238	4.23585	4.25025	3.68207	3.92437		3.68207	1.38201	0.677143	0.334359	0.637923	0.720466	1	0.309357	0.363656	0.266863	0.489323	0.493279	0.997885	0.354309	0.312938	0.173887	0.40071	0.41113	0	0.175326
YPEL1	3.02516	3.09623	2.87086	3.45757	3.03485	3.4809	2.79426	2.66799	2.97501	2.7625	3.04884	2.93984	2.95473	2.91836	3.00047	3.10922	2.66553	2.95411		2.66553	0.815365	0.441065	0.528221	0.251827	0.971392	0.452947	1	0.157878	0.0030128	0.379557	0.118923	0.470107	0.336427	0.354687	0.31008	0.410783	0.544157	0	0.353923
ZBTB18	3.95058	3.74557	4.10733	3.87364	3.64892	4.13941	4.14572	4.10235	4.33865	4.66525	3.87881	4.50803	4.08463	4.54063	4.24401	4.14785	4.81219	3.98359		3.64892	1.16327	0.259323	0.0830856	0.394073	0.193182	0	0.42165	0.427072	0.389792	0.592921	0.873688	0.19762	0.738529	0.374553	0.766559	0.511563	0.428903	1	0.2877
ZCCHC16	2.65422	2.81647	3.66806	2.64437	3.3556	3.03218	2.66761	2.47566	2.61677	2.62902	2.71175	2.74479	2.18741	2.69567	2.83268	2.5309	2.51866	2.51654		2.18741	1.48065	0.315269	0.424851	1	0.308622	0.788968	0.570541	0.324315	0.194673	0.289981	0.298252	0.354129	0.376439	0	0.343266	0.435801	0.231985	0.223716	0.222288
ZDHHC15	4.25753	4.81055	4.8399	4.57679	4.37718	4.88643	4.41385	4.65655	4.05778	4.20601	4.04699	4.12771	4.87935	4.44331	4.57525	4.20181	4.85033	4.53706		4.04699	0.839444	0.250809	0.909605	0.94457	0.631128	0.393338	1	0.437033	0.726148	0.0128522	0.189435	0	0.0961613	0.991557	0.47212	0.629293	0.184431	0.956992	0.583803
ZIC2	3.0866	3.09275	2.86498	3.00946	2.9042	2.82382	2.95736	3.00144	3.04555	2.94034	3.52192	3.23901	2.79251	2.58467	2.86498	3.05092	2.79479	2.83771		2.58467	0.937251	0.535535	0.542098	0.299085	0.453239	0.340923	0.255162	0.397642	0.444682	0.491737	0.379487	1	0.698148	0.221761	0	0.299085	0.497467	0.22419	0.269986
ZNF24	6.26877	5.60215	5.69391	5.84837	5.35688	6.14441	6.43239	6.24278	7.14063	7.50375	5.70123	5.96631	6.36241	6.83631	6.26765	6.87243	6.7072	6.10627		5.35688	2.14687	0.424752	0.114247	0.156988	0.228933	0	0.366829	0.500965	0.412647	0.830863	1	0.160399	0.283869	0.46837	0.689113	0.424234	0.705933	0.628973	0.349064
ZNF648	3.57152	3.82443	4.04487	3.3186	3.92988	3.5434	3.49868	3.42387	3.35297	3.14059	4.04627	3.46275	3.42008	3.1814	3.4113	3.39224	3.27105	3.29071		3.14059	0.905685	0.475804	0.755053	0.99845	0.196549	0.871487	0.444755	0.395381	0.312779	0.234497	0	1	0.355707	0.308598	0.0450573	0.298903	0.277855	0.144051	0.165752
2017-03-01	3.93289	3.94031	3.71437	3.7876	4.39313	3.73926	3.97972	3.83936	3.55732	3.54313	4.388	4.04543	4.14599	3.74765	3.40976	3.48852	4.00879	3.9135		3.40976	0.98337	0.531982	0.539525	0.309767	0.384233	1	0.335072	0.579598	0.436867	0.150055	0.135623	0.994783	0.646419	0.748684	0.343605	0	0.080088	0.609158	0.512264
2017-03-02	4.25472	4.23357	4.05587	4.27782	4.75839	4.57929	3.97534	4.13619	4.14792	4.57204	4.36257	4.91758	4.19729	4.3427	4.40804	4.30156	4.19352	4.62894		3.97534	0.94224	0.296503	0.274057	0.0854594	0.321013	0.831043	0.640963	0	0.170709	0.183157	0.633268	0.410962	1	0.235552	0.389873	0.459221	0.346215	0.231549	0.693661
2017-03-03	3.37019	3.09324	3.37228	3.06032	3.54359	3.39535	3.3445	3.41743	3.68365	2.79705	3.68173	3.31096	3.23957	3.82846	3.3799	3.08885	3.1984	3.38028		2.79705	1.03141	0.555691	0.287172	0.557715	0.255252	0.723809	0.580086	0.53078	0.60149	0.859606	0	0.857743	0.498262	0.429041	1	0.565099	0.282915	0.389134	0.565471
2017-03-04	3.75402	3.92314	4.23061	3.75166	3.97636	3.74138	3.96518	3.97078	3.71621	3.55843	4.05205	4.18924	4.06064	3.84176	4.37521	3.98987	3.61455	3.77406		3.55843	0.816778	0.239461	0.446527	0.822969	0.236573	0.511682	0.223987	0.498	0.504852	0.193177	0	0.60435	0.772312	0.614863	0.346886	1	0.528219	0.068713	0.264008
2017-03-05	4.19759	4.73627	5.23518	5.06703	5.16307	4.5307	4.64379	4.93194	5.05385	5.24616	4.45129	4.70903	4.9369	5.11163	5.09503	5.21669	5.21355	4.62128		4.19759	1.04857	0	0.51373	0.989524	0.829164	0.920753	0.317683	0.425529	0.700339	0.8166	1	0.241949	0.487747	0.705067	0.871705	0.855868	0.971898	0.9689	0.404068
2017-03-06	7.70465	6.86851	6.01828	7.69391	4.9022	6.81372	7.9855	7.28745	6.81847	7.63805	4.68883	6.70126	7.46139	7.5832	6.64741	7.67769	7.17153	7.13701		4.68883	3.29667	0.914808	0.661175	0.40327	0.911551	0.0647233	0.644556	1	0.788257	0.645998	0.894606	0	0.610443	0.841017	0.877967	0.59411	0.906631	0.753093	0.742623
2017-03-07	6.4419	6.24708	4.93118	6.4858	3.67629	6.45097	6.91731	6.28347	6.90815	7.04938	3.90733	6.35915	6.60539	6.83035	6.77932	6.97785	7.35959	6.72279		3.67629	3.6833	0.750851	0.697959	0.340697	0.76277	0	0.753314	0.879923	0.707838	0.877437	0.91578	0.062725	0.728385	0.795237	0.856315	0.842459	0.89636	1	0.827111
2017-03-08	4.90641	4.51691	3.98977	4.65898	4.6113	4.20918	4.81129	4.58399	4.45741	5.41596	3.88114	4.37274	4.95406	4.68581	4.48334	4.6167	4.72196	4.53841		3.88114	1.53483	0.668006	0.414232	0.0707825	0.506797	0.47573	0.213734	0.606031	0.457939	0.375465	1	0	0.320301	0.699054	0.524277	0.392357	0.479249	0.547831	0.42824
2017-03-09	3.61639	3.81205	3.67087	3.78517	4.42597	3.94625	3.49723	3.74083	3.778	3.77023	3.51418	3.65545	3.4886	3.60545	3.94863	3.741	3.40341	3.82956		3.40341	1.02256	0.208284	0.399628	0.261559	0.373339	1	0.530864	0.0917477	0.32998	0.366322	0.358724	0.10833	0.246475	0.0833072	0.197581	0.53319	0.330141	0	0.416744
2017-03-10	2.91497	2.86162	3.3242	2.97181	4.32723	2.95567	2.72902	3.15749	2.80211	2.9134	3.38109	3.15489	2.73351	2.91882	3.05608	2.93377	2.92681	2.74691		2.72902	1.59821	0.116348	0.0829693	0.372401	0.151917	1	0.141817	0	0.268096	0.0457301	0.11537	0.408003	0.266469	0.00281108	0.118755	0.204643	0.128111	0.123756	0.0111946
2017-03-11	2.54698	3.39198	3.61913	2.74153	4.73151	2.99286	2.69441	3.15404	2.69751	2.78052	3.18911	2.98431	2.57454	2.6427	3.0157	2.86425	2.71247	2.81508		2.54698	2.18453	0	0.386812	0.490792	0.0890592	1	0.204107	0.0674883	0.27789	0.0689058	0.106905	0.293945	0.200195	0.0126158	0.0438182	0.214565	0.145237	0.0757531	0.122724
2017-09-01	7.80709	6.87047	7.45774	7.91176	7.00384	7.61327	7.51066	7.21719	7.69524	8.66333	7.09573	7.88658	7.98624	7.35519	7.89464	8.6167	8.02763	7.47062		6.87047	1.79286	0.522418	0	0.327557	0.580798	0.074391	0.414308	0.357079	0.19339	0.460027	1	0.125641	0.566755	0.62234	0.270361	0.571247	0.973991	0.645426	0.334741
2017-09-02	6.53641	6.32077	6.10561	6.69633	4.89761	6.49427	6.54446	6.62306	7.30583	7.14924	6.15478	6.59789	6.64479	7.05703	6.81754	6.27773	6.51981	6.80122		4.89761	2.40822	0.680504	0.590958	0.501615	0.74691	0	0.663005	0.683846	0.716483	1	0.934979	0.522033	0.706033	0.725508	0.896686	0.797239	0.573088	0.673611	0.790465
2017-09-05	3.05661	3.26375	3.40935	3.03585	3.36404	3.19145	3.19145	3.64063	2.88753	2.99345	3.91821	2.85422	2.76285	3.67623	3.11334	3.12006	3.15668	3.09503		2.76285	1.15536	0.25426	0.433549	0.559564	0.236286	0.520345	0.370966	0.370966	0.75975	0.107916	0.199594	1	0.079087	0	0.790557	0.303357	0.309176	0.340875	0.287511
2017-09-06	7.80579	7.73436	7.24617	7.85401	5.53218	7.30054	7.59547	7.39841	7.90094	8.08576	5.78791	7.87378	7.93306	7.53447	8.1143	7.96315	7.78428	7.68874		5.53218	2.58211	0.880522	0.85286	0.663793	0.899197	0	0.684847	0.799069	0.722753	0.917373	0.988947	0.0990364	0.906852	0.929813	0.775446	1	0.941463	0.872192	0.835191
2017-09-07	8.59174	7.98354	7.69905	8.99398	6.34645	8.02592	8.94004	8.0807	8.50925	9.3586	5.57	8.44744	8.85642	8.52893	8.31395	8.9305	8.55493	8.4494		5.57	3.78861	0.797587	0.637053	0.561963	0.903759	0.204945	0.648239	0.88952	0.662699	0.775813	1	0	0.7595	0.867449	0.781009	0.724265	0.887001	0.787871	0.760016
2017-09-08	5.07206	5.54075	5.16578	5.33551	5.1564	5.27626	4.74688	5.27286	5.4243	5.3248	5.59344	5.21195	4.76023	5.58428	5.7181	5.35979	5.47919	5.30854		4.74688	0.971218	0.334815	0.817393	0.431313	0.606069	0.421655	0.545063	0	0.541565	0.697491	0.595042	0.871647	0.478846	0.0137437	0.86221	1	0.631068	0.754014	0.578302
2017-09-09	9.15029	8.80709	8.15298	9.73469	6.70294	8.39118	8.84397	8.26925	8.39849	9.40154	7.04463	8.98487	8.89958	8.17385	8.34498	9.15191	7.95929	8.60996		6.70294	3.03174	0.807242	0.694038	0.478285	1	0	0.556855	0.706205	0.516635	0.559267	0.890113	0.112703	0.752677	0.724546	0.48517	0.541616	0.807776	0.414399	0.629018
2017-09-10	3.57904	4.34981	3.00164	3.54246	3.66067	3.77091	3.75476	3.71287	3.6255	3.95497	3.38046	3.89687	3.4669	3.84472	3.88079	4.12488	3.62697	4.24997		3.00164	1.34818	0.428284	1	0	0.401151	0.48883	0.570599	0.55862	0.527553	0.462746	0.707123	0.280991	0.664031	0.345103	0.625348	0.652104	0.833157	0.463838	0.92594
2017-09-11	7.69144	8.23831	8.04247	8.30097	6.17479	7.56343	7.82001	8.28954	8.83361	8.25627	5.85569	8.42891	7.25253	8.33409	8.57235	7.59054	7.27452	7.85461		5.85569	2.97792	0.616453	0.800096	0.734332	0.821137	0.107156	0.573467	0.659628	0.817298	1	0.806128	0	0.864101	0.469065	0.83226	0.912268	0.582571	0.476449	0.671247
2017-09-12	3.90525	3.98821	4.26746	4.02807	4.34448	3.70051	3.59032	3.99926	3.65238	3.51049	4.00222	3.83265	3.71138	3.61654	3.8031	3.67078	3.64604	3.7183		3.51049	0.83399	0.473341	0.572806	0.907645	0.620605	1	0.227847	0.0957162	0.586057	0.170131	0	0.589612	0.386291	0.240874	0.127156	0.350855	0.192192	0.162532	0.249171
2017-09-14	2.23024	2.32469	2.53865	2.03535	2.84016	2.25121	2.02414	2.23497	2.16849	2.00769	2.72268	2.22731	2.16981	2.28948	2.20987	2.24611	2.22721	2.53781		2.00769	0.83247	0.267345	0.380801	0.637815	0.0332311	1	0.292536	0.0197601	0.273023	0.193171	0	0.858885	0.263826	0.194747	0.338504	0.242872	0.286411	0.263706	0.636811
2017-09-15	7.97143	7.38986	6.95967	8.28979	6.80349	8.42358	7.76902	7.30769	8.21971	8.06357	5.96382	8.41274	8.6641	7.6224	8.08966	8.42024	8.27309	8.42281		5.96382	2.70028	0.743482	0.528108	0.368796	0.86138	0.310959	0.910929	0.668523	0.497679	0.835428	0.777605	0	0.906914	1	0.614226	0.787267	0.909692	0.855197	0.910642
14255000	3.65536	4.67323	6.30862	3.72678	7.20038	4.68421	3.69005	3.87264	3.79929	3.08637	4.15648	4.60736	3.43469	4.26052	4.75902	4.12414	4.17785	2.5462		2.5462	4.65418	0.238314	0.457015	0.808397	0.253659	1	0.459374	0.245768	0.285	0.269239	0.116061	0.345987	0.442861	0.190901	0.368339	0.475448	0.339037	0.350576	0
14255151	3.28038	3.50243	4.55014	3.06091	5.60079	3.47569	3.26642	3.65118	2.81003	3.26261	3.89523	3.3654	3.24982	3.19754	3.64095	3.38723	3.06625	3.20618		2.81003	2.79077	0.168539	0.248106	0.623527	0.0898962	1	0.238524	0.163536	0.301406	0	0.162172	0.388856	0.199006	0.157589	0.138855	0.297742	0.206827	0.0918107	0.14195
14255173	3.27608	2.90156	3.59746	3.18606	4.87255	3.18914	3.07515	3.4418	3.20239	2.8718	4.12062	3.34184	3.09063	3.10462	3.58603	3.32322	3.16325	3.18124		2.8718	2.00075	0.202066	0.0148764	0.362695	0.157071	1	0.158609	0.10164	0.284895	0.165234	0	0.624178	0.234934	0.109375	0.116366	0.356982	0.225628	0.145669	0.154663
14255467	2.42178	2.20177	2.2141	2.43234	2.45527	2.15482	2.2216	2.58491	2.22142	2.18542	3.1183	2.1853	2.61575	2.24633	2.09316	2.43197	2.7587	2.36907		2.09316	1.02514	0.320558	0.105939	0.117974	0.330857	0.353225	0.0601482	0.125289	0.479691	0.125115	0.0899919	1	0.0898741	0.509777	0.149412	0	0.330495	0.649215	0.269145
14255557	2.40216	2.92889	2.38143	2.33819	2.54661	2.36678	2.48459	2.38154	2.22452	2.48409	3.23489	2.40286	2.32231	2.45717	2.24574	2.42268	2.22376	2.48587		2.22376	1.01113	0.176434	0.69737	0.155929	0.11317	0.319295	0.141441	0.257959	0.156041	0.000748141	0.257463	1	0.17712	0.0974606	0.23084	0.0217305	0.196723	0	0.259221
14255864	4.22028	4.60487	4.55258	3.94936	5.59338	4.27283	4.28819	4.31685	4.15063	3.72309	6.21359	4.91767	4.03424	4.34814	4.43189	4.12574	3.99844	4.0881		3.72309	2.4905	0.199636	0.354056	0.333061	0.0908526	0.75097	0.220736	0.226901	0.238412	0.171669	0	1	0.479653	0.124936	0.250975	0.2846	0.161674	0.110561	0.146563
14256042	3.12493	2.91147	3.67619	2.65151	3.70169	3.21733	2.5266	2.76884	2.6362	2.71907	3.2435	3.18231	2.72416	2.97901	3.04308	2.71653	2.77733	2.91866		2.5266	1.17509	0.509175	0.327522	0.9783	0.106298	1	0.58781	0	0.206143	0.0932676	0.163789	0.610084	0.558007	0.168123	0.385	0.439526	0.161627	0.213372	0.333642
14256138	3.93193	3.71579	4.08981	3.84079	4.05224	3.48131	3.70775	3.85848	3.63733	3.52212	4.46542	3.49414	3.39564	3.82892	3.83761	3.64624	3.46121	3.73573		3.39564	1.06978	0.501309	0.29926	0.648885	0.416113	0.613773	0.0800744	0.291749	0.432651	0.225921	0.118231	1	0.092076	0	0.405011	0.413142	0.234248	0.061291	0.317902
14256362	2.81542	3.30179	2.99495	3.48933	4.5238	3.46786	3.12077	4.24618	2.99495	2.78032	4.36215	2.94309	3.13303	3.13487	3.31236	3.15962	3.0073	3.4356		2.78032	1.74348	0.0201311	0.299092	0.123102	0.406661	1	0.394344	0.195268	0.840766	0.123102	0	0.907283	0.0933567	0.202299	0.203357	0.305155	0.21755	0.130183	0.375841
14256438	3.06214	3.29019	3.73829	3.11988	4.81158	3.4774	3.19695	3.17207	2.79906	2.59468	3.12253	3.12521	3.27046	3.08268	3.66664	3.25104	3.16364	3.44119		2.59468	2.21689	0.21086	0.31373	0.51586	0.236905	1	0.398177	0.271671	0.260449	0.0921884	0	0.2381	0.239309	0.304831	0.220124	0.483542	0.296071	0.256647	0.381845
14256527	4.75331	4.84057	5.35059	4.77449	6.07549	5.03742	4.68526	5.00026	4.46141	4.32853	5.4628	4.52814	4.10047	4.47377	5.42117	4.68552	4.07569	4.18939		4.07569	1.9998	0.338847	0.382478	0.637515	0.349435	1	0.480914	0.304813	0.462331	0.192879	0.126435	0.693625	0.22625	0.0123907	0.199061	0.672809	0.304947	0	0.0568568
14256529	3.10034	3.41735	3.80747	2.55866	4.49795	2.82139	2.91848	3.09979	2.68456	2.82436	3.58818	2.9831	2.9103	2.88075	2.8415	3.0078	2.66282	2.74228		2.55866	1.93929	0.279319	0.442787	0.643956	0	1	0.135479	0.185541	0.279036	0.0649198	0.137009	0.530877	0.218865	0.181326	0.166088	0.145847	0.231604	0.0537141	0.0946878
14256772	5.39625	4.80157	5.28813	5.54154	5.86399	5.05128	4.68925	4.84234	5.36491	4.92481	6.20261	6.437	4.70843	4.1802	5.28356	5.30545	4.62065	4.34052		4.1802	2.2568	0.538841	0.275332	0.490933	0.603219	0.746097	0.38598	0.225561	0.293399	0.524952	0.329943	0.896143	1	0.234061	0	0.488905	0.498603	0.195166	0.0710405
14256783	3.2468	4.8982	4.92479	3.75557	5.51686	4.27741	3.9847	4.21825	3.28807	3.33165	4.90474	4.28692	4.12051	3.43593	4.2921	3.91811	3.65559	4.19299		3.2468	2.27006	0	0.727467	0.739179	0.224119	1	0.453997	0.325056	0.427937	0.018177	0.0373739	0.730347	0.45819	0.384883	0.0833116	0.460469	0.295722	0.180078	0.416811
14256949	8.38364	8.20786	8.02282	7.26946	6.95135	9.1435	8.24993	8.34203	8.60098	8.97794	5.58239	8.3857	8.8482	8.57649	8.19045	8.82409	8.84076	8.66859		5.58239	3.56111	0.786623	0.737263	0.685301	0.47375	0.384422	1	0.749077	0.774938	0.847654	0.95351	0	0.787201	0.917078	0.840777	0.732374	0.910308	0.914988	0.866642
14256950	4.61901	2.60452	2.77631	4.57206	4.08785	5.27516	2.80211	2.43152	2.49747	4.41174	1.98675	5.57755	3.1978	2.41083	2.81221	3.32181	3.84004	4.09254		1.98675	3.5908	0.733058	0.172043	0.219884	0.719981	0.585134	0.915786	0.227069	0.123864	0.142231	0.675334	0	1	0.337264	0.118102	0.229881	0.3718	0.516123	0.58644
14257120	3.1132	3.61914	4.39249	3.41838	4.8651	3.50093	3.09809	3.34927	3.60011	2.79831	3.66027	3.50379	3.43175	3.3616	3.40428	3.38579	3.24441	3.3414		2.79831	2.06679	0.152359	0.397152	0.771331	0.300016	1	0.339956	0.145044	0.266576	0.387944	0	0.417051	0.341339	0.306487	0.272543	0.293194	0.284248	0.215842	0.262772
14257254	2.42937	2.22078	2.13808	2.10246	2.16349	2.00524	2.27158	2.03179	2.21963	2.2081	3.34255	2.35727	2.22069	2.5756	2.07914	2.58875	2.11965	2.17276		2.00524	1.33731	0.317152	0.161174	0.0993332	0.0726972	0.118337	0	0.199161	0.0198546	0.160316	0.151689	1	0.263234	0.161103	0.426495	0.0552579	0.436328	0.0855491	0.12527
14257636	3.18648	2.96348	4.02498	2.89071	4.32339	3.58724	3.3702	2.96556	2.71172	2.54386	3.65796	2.86081	3.30509	3.13674	2.93698	2.89423	4.01757	3.06629		2.54386	1.77953	0.361118	0.235804	0.832306	0.194912	1	0.58632	0.464356	0.236972	0.0943263	0	0.62606	0.178106	0.427771	0.333167	0.22091	0.196888	0.828147	0.293576
14257929	8.03182	7.32441	9.16599	7.19485	9.49288	8.44794	7.92539	8.47995	7.58738	7.5498	9.92273	8.01518	7.30782	7.3798	8.41027	8.30979	7.97306	8.1718		7.19485	2.72788	0.30682	0.047497	0.722591	0	0.842425	0.459366	0.267806	0.471099	0.143895	0.130122	1	0.300723	0.0414126	0.0678023	0.445557	0.408722	0.285281	0.358137
14258025	2.36523	2.43545	2.18415	2.90361	3.15754	2.60802	2.56001	2.47081	2.81654	2.78545	2.84339	3.03535	2.37753	2.52551	2.50918	2.73787	2.79328	2.60194		2.18415	0.973384	0.186034	0.258169	0	0.739128	1	0.435459	0.386135	0.294494	0.649681	0.617737	0.677262	0.874473	0.19867	0.350695	0.333918	0.568858	0.625787	0.429217
14258303	5.21555	5.92518	6.55378	5.91098	7.08561	5.63909	6.06847	5.9678	5.17162	5.93566	6.55826	5.72591	5.12873	5.76598	6.33256	5.68723	5.71014	4.87687		4.87687	2.20873	0.153333	0.474616	0.759215	0.468191	1	0.345092	0.539494	0.493914	0.133445	0.479364	0.761244	0.384399	0.114027	0.402539	0.65906	0.366889	0.377258	0
14258391	3.26586	2.58101	3.433	2.67391	3.13497	3.40068	2.97367	3.5956	3.62876	3.04489	2.79496	3.3296	3.2516	3.4025	3.47043	3.817	2.68979	3.18072		2.58101	1.23599	0.554088	0	0.689318	0.0751673	0.448191	0.663172	0.317686	0.820873	0.847703	0.375314	0.173098	0.605657	0.542555	0.664641	0.719604	1	0.0880083	0.485205
14258423	2.33346	2.17348	2.16199	2.3526	2.57626	2.42041	2.33661	2.15841	2.37093	2.28604	2.93303	2.6203	3.13865	2.4045	2.19955	2.40354	2.15211	2.52769		2.15211	0.986546	0.183823	0.0216592	0.0100198	0.203229	0.429935	0.27196	0.187018	0.00638727	0.221803	0.135756	0.79157	0.474577	1	0.255837	0.0480918	0.254864	0	0.380705
14258426	2.16644	3.16695	3.45765	3.28299	3.15396	2.60894	2.26605	2.38734	2.11752	2.87132	4.73074	2.10937	2.52359	1.76959	2.48935	3.2593	2.55948	2.54694		1.76959	2.96115	0.134019	0.471897	0.570069	0.511087	0.467512	0.283455	0.16766	0.208618	0.1175	0.372063	1	0.114746	0.254631	0	0.24307	0.503084	0.266752	0.262517
14258430	2.63095	3.23224	3.28237	3.04638	3.77322	2.59916	2.62662	2.80263	2.07306	3.28836	3.94152	2.5235	2.94018	2.60778	2.71269	3.77726	2.43586	2.69626		2.07306	1.86846	0.298578	0.620394	0.647219	0.520919	0.909922	0.281568	0.296266	0.390466	0	0.650424	1	0.241075	0.464082	0.286179	0.342326	0.912084	0.194169	0.333537
14258434	2.01506	2.57607	2.00324	2.41897	2.86944	2.15692	2.00641	1.90816	2.38952	2.31295	3.17646	2.27747	1.87263	2.09445	2.33282	2.32483	2.16922	2.22674		1.87263	1.30383	0.10924	0.539519	0.100173	0.419028	0.764529	0.218038	0.102604	0.0272501	0.39644	0.337715	1	0.310503	0	0.170126	0.352955	0.346825	0.227474	0.27159
14258438	3.19753	2.89233	4.25349	2.69189	4.02466	2.9857	2.86193	3.0482	2.22818	5.82707	3.81504	2.81352	2.61199	3.06655	3.41845	5.86777	2.87933	2.91743		2.22818	3.63959	0.266335	0.182479	0.556466	0.127409	0.493595	0.208134	0.174127	0.225307	0	0.988818	0.435999	0.160827	0.105455	0.230348	0.327034	1	0.178907	0.189377
14258454	2.29565	2.54862	2.75545	2.34494	2.70667	2.37743	2.52375	2.37483	2.13524	2.45916	2.46976	2.33349	2.66832	2.51584	2.3375	2.62158	2.44771	2.4709		2.13524	0.620205	0.258638	0.666524	1	0.338109	0.921357	0.390503	0.626417	0.386304	0	0.522275	0.539358	0.319646	0.859512	0.613667	0.326113	0.784162	0.503821	0.541204
14258456	2.46294	2.54188	3.38169	2.54729	3.51824	2.66039	2.49938	2.60937	2.69059	2.51972	3.18231	2.69778	2.65667	2.45095	2.72769	3.00919	2.70553	2.70457		2.45095	1.06729	0.0112319	0.0851985	0.872061	0.0902593	1	0.196234	0.0453718	0.148426	0.224529	0.0644331	0.68525	0.231263	0.192752	0	0.259291	0.52304	0.238525	0.237624
14258614	4.08735	4.45216	4.37662	3.76338	5.32391	3.92399	3.78474	3.94382	3.74169	3.47187	6.60388	4.45558	3.88693	3.86283	3.7813	4.10385	4.10622	4.02435		3.47187	3.13201	0.196514	0.312991	0.288872	0.0930733	0.591325	0.144356	0.0998957	0.150684	0.0861498	0	1	0.314084	0.132522	0.124826	0.0987955	0.201781	0.202538	0.176399
14258616	3.45846	3.35642	5.07869	3.69648	5.04964	3.61863	3.60764	3.69828	3.53643	3.13994	3.50882	3.44251	3.34573	3.72614	3.61658	4.22585	3.55307	4.01202		3.13994	1.93875	0.164294	0.111659	1	0.287063	0.985017	0.246907	0.241238	0.287988	0.204511	0	0.19027	0.156067	0.106147	0.302359	0.245851	0.560108	0.213089	0.449813
14258618	2.461	3.19424	3.26193	2.41329	3.54076	2.25921	2.81465	3.20471	2.42361	2.15477	2.72816	2.71665	2.38555	2.71919	2.76861	2.9722	2.74245	2.8777		2.15477	1.386	0.220948	0.74998	0.798823	0.186524	1	0.0753573	0.476109	0.757537	0.193968	0	0.413702	0.405397	0.166513	0.407231	0.442887	0.589782	0.424014	0.5216
14258923	11.8547	12.0693	12.3216	12.0263	12.5055	11.7961	11.86	11.9042	11.2528	11.6398	12.5793	11.6897	11.7659	11.6484	11.7	11.74	11.5842	11.7473		11.2528	1.3265	0.45375	0.615532	0.805702	0.583156	0.944363	0.409571	0.457756	0.49105	0	0.291772	1	0.329371	0.386818	0.298211	0.337118	0.367263	0.249811	0.372801
14258935	2.14095	1.97525	2.16335	2.05227	2.14671	2.06114	2.07615	2.01648	2.12966	2.0338	2.35971	2.07406	2.00117	1.96996	2.02151	2.1262	2.02354	1.74903		1.74903	0.61068	0.641786	0.370451	0.678462	0.496564	0.651208	0.511098	0.535669	0.437964	0.6233	0.466323	1	0.532254	0.412888	0.361784	0.446197	0.61763	0.449521	0
14259404	5.16935	5.36432	4.99191	5.79534	5.05891	5.73572	4.94626	5.54002	6.00083	5.82096	4.33895	5.86478	5.40285	5.60845	5.44071	5.80727	5.48403	5.95814		4.33895	1.66188	0.499672	0.616994	0.392905	0.876353	0.433217	0.840475	0.365436	0.722715	1	0.891768	0	0.918132	0.640176	0.763895	0.662962	0.883528	0.689027	0.97431
14260063	5.37248	5.22213	5.38622	5.67793	6.07256	5.32304	5.00668	5.2833	5.24404	4.94812	6.92172	5.8159	4.83607	5.0951	5.34702	5.52488	5.06035	5.19286		4.83607	2.08565	0.257191	0.185104	0.263778	0.403643	0.592856	0.233488	0.0818011	0.21443	0.19561	0.0537266	1	0.469797	0	0.124197	0.244984	0.33026	0.107534	0.171068
14260073	2.08794	2.34773	2.50007	2.21365	2.19296	2.03204	1.88956	2.23155	2.0861	1.8955	3.35763	2.00188	1.99268	1.91291	1.91572	2.1665	2.12707	2.64086		1.88956	1.46806	0.135131	0.312091	0.41586	0.220758	0.206663	0.0970531	0	0.232949	0.133873	0.00404402	1	0.0765097	0.0702422	0.0159055	0.0178196	0.188644	0.161781	0.511763
14260676	2.69526	2.94418	3.21083	2.96997	3.72213	3.10317	2.46093	2.73125	2.79862	2.40244	4.64201	2.78368	2.76521	2.68208	2.91011	2.71522	2.48529	2.56902		2.40244	2.23956	0.130747	0.241892	0.360956	0.253408	0.589258	0.312886	0.026115	0.146819	0.1769	0	1	0.170226	0.161982	0.124861	0.226682	0.139657	0.0369918	0.0743771
14261280	7.38992	7.7304	8.92192	7.58424	9.31088	7.23573	7.40974	7.50401	6.97055	6.6902	9.09582	7.63275	7.16508	7.07253	7.84843	7.31383	6.84757	7.00258		6.6902	2.62069	0.267001	0.396919	0.851582	0.341149	1	0.208166	0.274563	0.310537	0.106976	0	0.917937	0.359659	0.181208	0.145893	0.441957	0.237967	0.0600516	0.119198
14261308	4.12347	4.27091	4.60487	3.5159	5.89188	3.58015	4.05646	4.15885	3.85649	3.68403	5.44244	4.0447	3.61868	3.44278	4.13654	3.64701	3.31086	3.54984		3.31086	2.58102	0.314839	0.371968	0.501357	0.079441	1	0.104334	0.288878	0.32855	0.211401	0.144581	0.825868	0.284323	0.119262	0.0511125	0.319906	0.130239	0	0.0925918
14261427	2.71616	3.01754	3.01809	2.87606	2.89606	2.99337	2.60362	2.59347	2.96508	2.79978	4.11809	2.71796	2.42567	2.57848	2.81221	2.86669	2.84716	2.90048		2.42567	1.69242	0.171643	0.349716	0.350043	0.266119	0.277941	0.335435	0.105141	0.099145	0.318722	0.221046	1	0.172702	0	0.090287	0.228391	0.260586	0.249043	0.28055
14261921	2.41126	2.56722	3.00416	2.46426	3.54028	2.19522	2.21263	2.31261	2.48832	2.66265	3.262	2.50787	2.52369	3.15856	2.58032	2.3216	2.84171	2.42027		2.19522	1.34506	0.16062	0.276572	0.601419	0.200021	1	0	0.0129473	0.0872753	0.217911	0.347516	0.793114	0.232444	0.244204	0.716211	0.286308	0.0939569	0.480641	0.167315
14262128	4.69982	4.82601	4.60261	5.55056	4.81711	4.94344	4.95166	4.85613	4.43219	3.67627	5.34599	4.85682	4.83748	4.69665	4.80016	4.11981	5.66352	5.19587		3.67627	1.98725	0.515058	0.578558	0.466139	0.94316	0.574082	0.637652	0.641785	0.593717	0.380383	0	0.840218	0.594062	0.584332	0.513461	0.565551	0.223191	1	0.764675
14262412	4.72334	5.13734	5.16352	4.92919	6.4972	5.06738	5.22386	4.55205	4.48575	4.30723	6.10607	5.15072	4.73087	4.52083	5.03076	5.32385	4.13062	4.61931		4.13062	2.36658	0.250454	0.42539	0.436451	0.337435	1	0.395829	0.461947	0.178075	0.150058	0.074626	0.834726	0.431044	0.253635	0.164883	0.380352	0.5042	0	0.206496
14262539	2.96414	2.45688	2.6046	2.79991	3.38341	2.79242	2.538	2.71986	2.56389	2.81992	2.64874	2.67134	2.75988	2.60106	3.00563	2.70797	2.61926	2.66847		2.45688	0.926523	0.547488	0	0.15943	0.370228	1	0.36215	0.087553	0.283831	0.115493	0.391832	0.207071	0.231461	0.327027	0.155614	0.592265	0.270994	0.175256	0.228367
14262758	4.36777	5.38452	6.53425	4.96274	6.61182	5.35656	4.18004	4.97534	4.55759	4.43861	7.22777	5.14546	4.62073	4.96486	5.06356	4.95406	4.74744	4.80945		4.18004	3.04773	0.0615976	0.395206	0.772445	0.256812	0.797899	0.386031	0	0.260949	0.123879	0.0848389	1	0.316767	0.144594	0.257507	0.289895	0.253964	0.186171	0.206516
14263167	5.34475	7.18102	8.36836	6.08997	8.55876	6.75428	5.99875	6.56498	5.84666	5.78088	7.32229	6.53614	6.3529	7.22977	6.90777	5.85174	6.76974	7.14057		5.34475	3.21401	0	0.571333	0.94076	0.231867	1	0.438559	0.203484	0.379659	0.156164	0.135698	0.615288	0.370687	0.313674	0.586501	0.486315	0.157743	0.443368	0.558747
14263895	3.59317	3.76463	4.29898	3.79849	5.31784	3.75511	3.47871	3.45538	3.35416	4.14929	4.6382	4.07571	3.20708	3.96089	3.82439	3.87479	3.64004	3.76703		3.20708	2.11076	0.182916	0.264147	0.517301	0.28019	1	0.259635	0.12869	0.117635	0.0696801	0.446383	0.678013	0.411525	0	0.357127	0.292459	0.316336	0.20512	0.265286
14263945	2.08553	2.13663	2.29824	2.2929	2.09733	2.08386	2.14209	2.03642	1.93587	2.19509	2.45653	2.09192	1.8808	1.9413	2.00164	1.7465	2.30798	1.96832		1.7465	0.710031	0.477477	0.549444	0.777064	0.769533	0.494104	0.475129	0.557141	0.408318	0.266709	0.631783	1	0.486476	0.189143	0.274346	0.359337	0	0.790781	0.312403
14263948	2.54397	3.30602	2.96121	2.75898	4.88149	2.42718	2.51424	2.6528	2.3065	2.5124	3.12559	3.34357	2.43796	2.15551	2.65226	2.60618	2.43257	2.28327		2.15551	2.72599	0.142505	0.422054	0.295566	0.22138	1	0.0996616	0.131599	0.182428	0.0553914	0.130924	0.355866	0.43583	0.103615	0	0.182228	0.165325	0.101638	0.0468686
14263952	2.86731	2.73231	3.01093	3.00344	3.66995	2.49386	2.88803	3.03074	2.43796	2.93861	3.11988	2.8436	2.73148	3.22464	2.88665	2.91227	2.96885	2.82202		2.43796	1.23199	0.348503	0.238928	0.465078	0.458997	1	0.0453804	0.365321	0.481162	0	0.406379	0.553513	0.329256	0.238251	0.638551	0.364205	0.384997	0.430926	0.311743
14263971	2.23656	2.37155	2.07224	2.30107	2.73707	2.35679	2.3825	2.45243	2.25791	2.04124	2.76932	2.60789	2.15715	2.41707	2.24956	2.34815	2.31623	2.56068		2.04124	0.728078	0.268259	0.453663	0.0425803	0.356863	0.955711	0.433392	0.468705	0.564755	0.297588	0	1	0.778282	0.159191	0.516193	0.286115	0.421531	0.377683	0.713437
14263976	2.15199	3.00815	3.07412	2.41263	3.23713	2.274	2.17201	2.41673	2.29113	2.15672	3.26272	2.52177	2.12117	2.4579	2.1723	2.4954	2.45553	2.5046		2.12117	1.14155	0.027	0.777	0.834786	0.255322	0.977586	0.133885	0.0445391	0.258914	0.148887	0.0311495	1	0.350929	0	0.294978	0.0447904	0.327829	0.292902	0.335886
14264336	4.98098	4.12421	4.76569	4.92348	5.99318	4.72897	5.03282	3.90655	5.1285	7.22914	4.26211	4.93211	4.53553	3.89592	5.43054	6.77799	3.68399	5.07081		3.68399	3.54515	0.365848	0.124175	0.305122	0.349629	0.651366	0.294764	0.380472	0.0627779	0.40746	1	0.163073	0.352065	0.240198	0.0597786	0.492658	0.872743	0	0.391187
14264337	5.43365	5.26098	5.54723	5.5809	4.17618	5.04532	5.09468	5.2689	5.33397	7.08851	4.8517	4.56227	3.54408	3.17753	5.23344	6.33186	4.75786	5.94636		3.17753	3.91097	0.576868	0.532718	0.605909	0.614519	0.255344	0.477576	0.490196	0.534743	0.551381	1	0.42807	0.354065	0.0937229	0	0.525677	0.806532	0.404074	0.707962
14264338	4.70243	3.82466	3.73763	4.50468	4.51771	4.32664	3.859	4.45098	4.51155	5.71874	5.22198	6.00378	4.50053	4.09068	3.94673	5.18153	3.64026	4.89014		3.64026	2.36353	0.449403	0.07802	0.0411975	0.365734	0.371249	0.290406	0.0925495	0.343013	0.36864	0.879397	0.669223	1	0.363977	0.190572	0.129668	0.652108	0	0.528823
14264339	5.29694	5.2942	5.44125	5.93361	5.50098	5.62086	5.56053	5.34111	5.56083	5.92619	6.11809	5.2957	5.2412	4.52788	6.08283	5.55432	4.81879	5.55323		4.52788	1.59021	0.483625	0.481898	0.574371	0.883994	0.611933	0.68732	0.64938	0.511402	0.649569	0.879326	1	0.482841	0.448574	0	0.977828	0.645474	0.18294	0.64479
14264341	12.4685	12.4665	12.3266	12.804	11.852	12.67	12.1969	12.5223	12.6609	12.9376	10.1692	12.6259	12.6527	12.6469	12.6553	12.9203	12.568	12.7011		10.1692	2.76841	0.830553	0.8298	0.779265	0.951745	0.607834	0.903341	0.73244	0.849957	0.900046	1	0	0.887403	0.897076	0.894995	0.898027	0.993729	0.866493	0.914572
14264342	12.0368	12.1887	11.9155	12.6037	11.8539	12.163	11.762	12.1591	12.0477	12.4748	11.6966	12.1876	12.0709	12.2078	12.1042	12.5865	11.9201	12.2369		11.6966	0.907084	0.375033	0.542522	0.241282	1	0.173366	0.514142	0.0720669	0.509875	0.387081	0.857836	0	0.541297	0.412585	0.563476	0.449295	0.980976	0.246355	0.595644
14264343	10.7338	10.7039	10.4051	11.4338	10.1481	11.3903	10.4684	10.8241	11.4479	11.7354	8.66891	11.4927	11.1101	11.1112	11.311	11.9389	11.208	11.38		8.66891	3.27001	0.631473	0.622322	0.530932	0.84552	0.452338	0.832229	0.550312	0.659067	0.849825	0.937774	0	0.863547	0.746525	0.746874	0.80797	1	0.776473	0.829086
14264344	8.55982	8.50972	8.38307	9.43593	7.69004	9.57593	8.13523	8.45425	9.03808	9.84983	4.54131	9.23028	9.17353	8.7731	9.16345	9.95649	9.1735	9.25071		4.54131	5.41518	0.742083	0.732831	0.709443	0.903871	0.581463	0.929724	0.663675	0.722587	0.830401	0.980304	0	0.865893	0.855415	0.781468	0.853553	1	0.855408	0.869667
14264345	2.52666	3.41743	3.70241	3.84004	4.20363	3.73758	3.3445	3.22963	3.49543	3.14225	4.86225	3.14082	3.09901	2.95925	3.98127	3.11602	3.15439	4.1254		2.52666	2.33559	0	0.38139	0.503406	0.562335	0.71801	0.518464	0.350164	0.300982	0.414788	0.263571	1	0.262958	0.245058	0.185216	0.622803	0.252337	0.268769	0.684512
14264347	8.58361	7.48687	8.15786	9.15535	5.99823	8.92365	9.2003	9.04767	8.68996	10.4638	5.4186	9.09741	9.08073	8.91683	8.4386	10.3611	8.93753	8.66052		5.4186	5.04519	0.627333	0.40995	0.542945	0.740656	0.114889	0.694731	0.749566	0.719314	0.648413	1	0	0.729173	0.725867	0.693381	0.598591	0.979642	0.697482	0.642577
14264348	6.42245	5.86704	6.08014	6.55018	4.47316	6.86378	6.99883	7.03632	7.13816	8.37751	4.70554	6.92317	6.53472	7.15473	6.78843	8.43846	6.63019	6.80775		4.47316	3.96529	0.491587	0.351519	0.40526	0.5238	0	0.602885	0.636942	0.646398	0.672081	0.98463	0.0586014	0.617863	0.519901	0.676259	0.583883	1	0.543976	0.588755
14264349	5.79255	5.09505	6.05527	6.19289	5.9529	5.8684	6.45781	6.37921	6.09614	7.72651	6.45321	6.0961	5.7856	6.03127	6.09529	7.10784	5.88046	6.12219		5.09505	2.63145	0.26506	0	0.364898	0.417198	0.325998	0.293886	0.51787	0.488001	0.38043	1	0.516123	0.380414	0.262421	0.35578	0.380107	0.764894	0.298469	0.39033
14264350	5.72856	5.98275	4.94976	6.86383	4.61901	6.00131	5.87074	6.32834	5.72183	7.16212	3.7431	5.699	6.20981	5.65902	5.9074	6.83908	6.08506	6.21789		3.7431	3.41902	0.58071	0.655057	0.352925	0.912755	0.256189	0.660485	0.622294	0.756134	0.578744	1	0	0.572065	0.721466	0.560372	0.633017	0.905517	0.684981	0.723829
14264351	4.54492	4.39737	4.43049	4.52965	5.30618	4.09109	3.82365	4.99457	4.27741	5.19303	3.67171	4.96128	4.53052	3.39525	4.45871	5.31646	4.35549	4.16787		3.39525	1.92121	0.59841	0.521607	0.538848	0.590461	0.994649	0.362186	0.222983	0.832454	0.459169	0.935754	0.143899	0.815128	0.590913	0	0.553536	1	0.499809	0.402152
14264352	6.13022	6.35014	6.09023	6.49688	6.44573	6.48976	4.53119	5.93534	5.30798	5.51275	8.6081	6.48261	5.60962	5.12856	5.79042	6.75522	5.4758	6.18139		4.53119	4.07691	0.392217	0.446158	0.382406	0.482151	0.469605	0.480406	0	0.344415	0.190534	0.240761	1	0.478651	0.264521	0.146525	0.308868	0.545517	0.231698	0.404768
14264354	5.33946	6.14817	5.11766	5.88078	6.92558	6.14255	5.18429	5.60962	4.85331	5.56067	8.28354	6.07684	5.90707	5.94578	6.38315	5.99703	5.49015	6.36685		4.85331	3.43023	0.141724	0.377485	0.0770654	0.299535	0.604119	0.375848	0.0964887	0.220484	0	0.206213	1	0.356692	0.307199	0.318482	0.445989	0.333424	0.185655	0.441235
14264357	11.482	11.7093	11.7348	11.9969	11.3497	12.1623	11.3579	11.8588	11.7252	11.8868	9.43321	11.9221	11.7844	11.801	11.6773	11.9668	11.7751	11.9362		9.43321	2.72909	0.750706	0.833999	0.843339	0.939389	0.70226	1	0.70526	0.888778	0.839841	0.899033	0	0.911982	0.861522	0.867617	0.822276	0.928377	0.858103	0.917163
14264358	11.2088	11.8078	11.4435	11.5257	10.7788	11.9731	10.9238	11.5198	11.3973	11.9783	9.44701	11.9275	11.6329	11.7081	11.393	11.9238	11.4951	11.8068		9.44701	2.53133	0.69599	0.93262	0.788728	0.821196	0.526117	0.997945	0.583399	0.818855	0.770457	1	0	0.979928	0.863522	0.893257	0.768747	0.978442	0.809081	0.932245
14264359	12.9781	13.4017	12.847	13.4636	12.6576	13.3914	12.9191	13.351	13.4464	13.5187	11.3235	13.4956	13.1305	13.1776	13.493	13.408	13.3914	13.3381		11.3235	2.19517	0.753732	0.946692	0.694024	0.974892	0.607745	0.942023	0.726882	0.923633	0.967062	1	0	0.989466	0.823177	0.844631	0.988324	0.949578	0.942023	0.917731
14264360	9.36665	10.4266	9.91355	10.33	9.01476	10.8918	9.32997	10.2141	10.3762	10.7074	8.06085	10.7159	10.1057	10.2981	10.1204	10.7765	10.6074	10.7342		8.06085	2.83095	0.461259	0.835665	0.654447	0.801568	0.336958	1	0.448304	0.760603	0.817862	0.93486	0	0.937877	0.722307	0.790295	0.727499	0.959278	0.899548	0.944333
14264361	6.16876	5.78625	5.15372	4.92319	6.35965	5.78345	5.42552	4.86626	5.65726	6.04874	4.1586	4.76457	6.04979	5.45771	6.40029	6.26572	4.70972	5.54013		4.1586	2.24169	0.896714	0.726078	0.443914	0.341076	0.981867	0.724833	0.56516	0.31568	0.668536	0.843175	0	0.270317	0.843641	0.579522	1	0.939966	0.245849	0.616289
14264362	6.31878	6.34057	6.38649	6.16024	7.8981	5.77888	5.68434	5.90764	5.94278	6.73786	7.47855	6.14275	5.58498	4.88747	6.54865	6.26214	6.18005	6.03132		4.88747	3.01063	0.475418	0.482657	0.497908	0.42276	1	0.296087	0.264688	0.338858	0.350527	0.614619	0.860644	0.416952	0.231682	0	0.551773	0.456608	0.429339	0.379938
14264363	3.65309	5.03364	3.94534	5.2173	4.50004	3.57391	4.32393	3.41324	3.30293	4.91445	5.72984	3.39104	3.52807	4.81477	4.54991	4.06675	4.47587	4.76864		3.30293	2.42691	0.144285	0.713136	0.264704	0.78881	0.493264	0.111656	0.420701	0.0454546	0	0.664023	1	0.0363052	0.0927706	0.62295	0.513814	0.314732	0.483307	0.603944
14264364	5.99996	5.83179	5.11591	7.52913	5.89061	5.4785	6.28995	6.43035	5.96828	7.66366	5.44629	6.19157	5.49864	5.96828	6.10987	7.62074	5.50731	5.15763		5.11591	2.54776	0.346993	0.280986	0	0.947196	0.304074	0.14232	0.460813	0.515921	0.334559	1	0.129676	0.422199	0.150224	0.334559	0.390132	0.983152	0.153626	0.0163755
14264365	4.16446	3.41743	2.00203	5.08892	2.23477	2.31062	5.03752	4.17951	1.98468	6.64865	3.95297	3.41002	3.63025	5.17546	3.12085	6.96744	3.262	2.65213		1.98468	4.98275	0.437465	0.287541	0.00348165	0.622997	0.0501908	0.065413	0.612681	0.440485	0	0.936022	0.39502	0.286054	0.330252	0.640364	0.228019	1	0.256348	0.133952
14264366	5.03034	5.21014	3.06214	5.98609	4.22647	4.7531	5.24405	4.50803	5.72026	6.99098	4.208	5.79042	3.95579	3.82967	5.18712	6.13593	2.13283	4.09254		2.13283	4.85815	0.596422	0.633433	0.19129	0.793155	0.430954	0.539356	0.640412	0.48891	0.738435	1	0.427153	0.752877	0.375237	0.349277	0.628693	0.823997	0	0.403386
14264368	5.97327	5.63113	5.70711	5.49	4.88452	6.88389	6.22049	6.49819	6.75693	6.26397	4.38494	6.91477	5.75889	6.02907	7.06615	7.18044	6.49187	6.81343		4.38494	2.7955	0.568172	0.445785	0.472961	0.395298	0.178707	0.893917	0.656607	0.755946	0.848501	0.672161	0	0.904966	0.491487	0.588135	0.959115	1	0.753687	0.868715
14264370	6.54889	5.4051	5.63524	5.25091	3.2158	6.83304	7.12114	6.74314	6.6348	7.12618	3.70138	6.58807	6.7663	6.38345	6.54591	6.84673	6.12248	6.77793		3.2158	3.91037	0.85237	0.559868	0.618723	0.520437	0	0.925036	0.998713	0.902047	0.874341	1	0.124176	0.86239	0.907969	0.810064	0.851608	0.928538	0.743326	0.910942
14264372	7.56393	8.62183	7.37754	9.35719	9.13175	9.73939	6.97409	8.36643	7.28599	8.27045	10.4799	9.72383	7.52461	8.05898	9.04956	9.21097	8.02343	9.07338		6.97409	3.50582	0.168244	0.47	0.115079	0.679754	0.615448	0.788773	0	0.397149	0.0889636	0.369773	1	0.784333	0.157029	0.309453	0.592006	0.638045	0.299311	0.598801
14264374	11.5194	11.3644	11.162	11.8898	9.59338	11.7366	11.5156	11.3887	10.6879	11.3956	9.89989	11.5999	11.2393	11.3289	11.6894	11.6539	11.3775	11.3396		9.59338	2.2964	0.838717	0.771232	0.683087	1	0	0.933313	0.837039	0.78179	0.476621	0.784785	0.133475	0.873783	0.716722	0.755752	0.912747	0.897306	0.776923	0.760421
14265079	3.00384	2.83539	2.91361	3.08634	3.15595	2.86366	2.87509	3.0903	2.84747	2.67806	2.98621	3.4159	2.82206	2.53377	2.92436	2.97567	2.571	2.8959		2.53377	0.88213	0.532878	0.341929	0.43059	0.626403	0.705315	0.373975	0.386927	0.630896	0.355614	0.16357	0.512892	1	0.326808	0	0.442781	0.50095	0.0422075	0.410516
14265272	2.38755	3.43935	6.09837	2.96038	5.24973	3.50799	2.73165	3.21419	2.56836	3.01763	4.43335	2.91378	3.03055	3.23707	3.09409	2.5857	3.02873	2.79582		2.38755	3.71082	0	0.283439	1	0.154365	0.771306	0.301937	0.0927279	0.222763	0.0487242	0.169794	0.551306	0.141807	0.173275	0.22893	0.190399	0.0533958	0.172785	0.110021
14265669	2.80975	2.74582	2.87442	2.75814	3.56498	2.79313	2.77411	2.81689	2.93005	2.8316	3.88344	2.73153	2.7781	3.12706	2.88171	2.98173	2.49973	2.72205		2.49973	1.38371	0.224054	0.177848	0.270785	0.186756	0.769854	0.212042	0.198298	0.229211	0.310994	0.239842	1	0.167521	0.201179	0.453368	0.276055	0.34834	0	0.160674
14265762	4.43689	3.07595	3.72167	3.36076	4.71906	4.13877	3.72059	3.57787	4.2718	4.08475	5.55742	3.88263	4.51419	3.33348	4.00317	4.02825	3.25324	3.90859		3.07595	2.48147	0.548439	0	0.260214	0.114775	0.662152	0.428301	0.259781	0.202265	0.481909	0.40653	1	0.32508	0.579591	0.103779	0.373657	0.383764	0.0714433	0.335542
14267415	2.167	2.73299	3.62053	1.94291	2.3896	2.86639	2.03693	3.11605	2.70761	2.40858	4.39979	2.15936	2.0542	2.737	2.39373	2.5335	2.67143	2.48957		1.94291	2.45688	0.0912106	0.321579	0.682824	0	0.181813	0.375874	0.0382668	0.47749	0.311247	0.189537	1	0.0880981	0.0452978	0.323209	0.183495	0.240382	0.296522	0.2225
14267421	2.1388	2.99222	3.73884	2.39209	2.6634	2.73024	2.58714	2.85096	2.57262	1.93596	3.871	2.63594	2.57879	2.29532	2.53754	2.85473	2.37187	3.1366		1.93596	1.93505	0.104826	0.54586	0.931701	0.235721	0.375933	0.410475	0.336519	0.47286	0.329016	0	1	0.361738	0.332207	0.185713	0.310887	0.474805	0.225273	0.620471
14267697	5.47999	6.71355	5.39337	5.46675	7.92555	6.48171	5.17129	5.5809	5.86039	5.00094	8.24783	6.07604	5.16775	5.85839	6.5608	2.93796	6.05226	6.31375		2.93796	5.30987	0.478735	0.711051	0.462422	0.476242	0.939306	0.667389	0.420599	0.497741	0.550376	0.388518	1	0.590989	0.419932	0.55	0.682282	0	0.586511	0.635756
14267698	4.57206	4.56514	5.59882	4.26476	4.97499	4.3625	4.40101	4.11221	4.967	4.95286	2.8624	4.0438	5.59275	4.42986	4.76361	4.75309	5.03764	3.93245		2.8624	2.73642	0.62478	0.622252	1	0.51248	0.772028	0.548197	0.56227	0.456734	0.769108	0.763941	0	0.431733	0.997783	0.572814	0.694781	0.690934	0.794921	0.391042
14267699	4.14572	3.91808	3.76351	3.45757	5.81766	4.24618	2.54737	2.86573	5.24827	4.41174	4.89554	4.31471	4.03141	2.71919	4.66793	3.61508	3.70071	4.3111		2.54737	3.27029	0.48875	0.41914	0.371875	0.278326	1	0.519469	0	0.0973499	0.825891	0.570093	0.718031	0.540423	0.453796	0.0525407	0.648433	0.326488	0.352672	0.539321
14267700	7.21784	7.63654	7.64643	7.20918	8.38264	7.97651	7.77438	6.61847	7.8171	7.47699	7.21736	7.41352	7.83789	7.64697	7.36116	7.80163	7.89145	7.59028		6.61847	1.76417	0.339741	0.577077	0.582683	0.334834	1	0.769789	0.655214	0	0.679427	0.486639	0.339469	0.450663	0.69121	0.582992	0.420981	0.670658	0.721575	0.550857
14268089	2.79431	2.73455	2.8688	2.50353	3.4782	2.57684	2.62829	2.531	2.89955	2.67165	4.1988	2.9181	2.93448	2.69572	2.77128	3.08432	3.18737	2.98329		2.50353	1.69527	0.171523	0.136276	0.215464	0	0.574938	0.0432433	0.0735929	0.0162068	0.233603	0.0991714	1	0.244545	0.254207	0.11337	0.157939	0.342594	0.403383	0.283001
14268172	3.0806	2.96625	3.69381	3.04877	3.82395	2.89652	3.47707	3.84985	2.76482	3.05854	4.85684	2.87441	3.15906	2.74921	2.86285	3.23163	3.25517	2.60516		2.60516	2.25168	0.211148	0.160363	0.483481	0.197012	0.541281	0.129398	0.387225	0.55278	0.0709057	0.201351	1	0.119575	0.245993	0.0639744	0.114441	0.278224	0.288678	0
14268737	3.96129	4.3869	4.27381	4.09632	5.08811	4.5643	3.50449	3.34737	3.29544	3.48719	5.74966	5.16955	3.44211	3.90638	4.40833	4.14617	4.32718	4.04621		3.29544	2.45422	0.271309	0.444726	0.398646	0.326326	0.730443	0.517012	0.0851795	0.0211577	0	0.0781304	1	0.763627	0.0597618	0.248932	0.45346	0.346638	0.420392	0.305907
14268738	8.83878	9.125	9.55242	9.42691	10.0873	8.30296	8.71682	8.9101	9.35703	8.39945	10.4283	7.61778	9.14348	8.93917	9.16372	8.53117	9.28203	7.94036		7.61778	2.8105	0.434444	0.536283	0.688362	0.643703	0.878683	0.243791	0.391047	0.459818	0.618841	0.278126	1	0	0.542858	0.470161	0.550057	0.324991	0.592153	0.114776
14268739	8.05393	8.64736	8.67596	8.0275	8.61296	8.86846	8.35137	8.23109	8.95149	8.25598	8.26158	8.8092	8.46188	8.42037	8.67924	8.50526	8.97629	8.7804		8.0275	0.948785	0.0278528	0.653324	0.683467	0	0.617063	0.886351	0.34135	0.214577	0.973868	0.240808	0.246715	0.823897	0.457824	0.414076	0.686915	0.503552	1	0.793544
14269040	3.52131	3.90697	3.65483	3.03319	3.05348	3.55707	2.93982	3.1678	3.53555	3.10431	2.95357	3.4734	3.20764	2.76676	4.01035	3.02069	3.07352	2.94923		2.76676	1.2436	0.606751	0.916865	0.714117	0.214244	0.230558	0.635502	0.139167	0.322483	0.618203	0.271431	0.150223	0.568227	0.354519	0	1	0.204189	0.246678	0.146729
14269493	3.15647	2.6294	2.95986	3.94575	3.5202	4.4501	2.84214	3.29227	3.14655	4.2961	3.29997	3.42082	2.58011	3.93002	3.37789	3.56903	3.07419	3.25704		2.58011	1.86999	0.308218	0.0263575	0.203079	0.730294	0.502726	1	0.140125	0.380838	0.30291	0.91765	0.384955	0.449583	0	0.721883	0.426623	0.52884	0.264218	0.361995
14269494	7.02329	6.82528	7.15566	6.30361	6.90495	8.05663	6.30289	7.07311	8.30549	7.66909	4.20556	6.70918	7.65883	7.41595	7.02976	7.46525	7.87994	7.57848		4.20556	4.09992	0.687265	0.638968	0.71955	0.511729	0.658401	0.939303	0.511554	0.699416	1	0.844779	0	0.610651	0.842276	0.783037	0.688841	0.795061	0.896206	0.822679
14269495	5.59171	6.76706	5.20104	6.44801	2.80286	8.17386	5.69845	6.19755	6.9408	6.62495	3.89434	6.63461	7.1153	7.29805	6.06884	6.24895	6.77579	7.03293		2.80286	5.371	0.519243	0.738074	0.446506	0.678672	0	1	0.539115	0.632041	0.770422	0.711616	0.203219	0.713415	0.802912	0.836938	0.608077	0.641611	0.7397	0.787576
14269496	6.87301	7.95119	6.41655	7.42252	4.71996	9.00306	6.41282	8.05699	8.26635	8.22784	3.87976	8.66197	7.98799	8.27758	7.79321	8.08484	8.12357	8.22955		3.87976	5.12329	0.584243	0.794689	0.495149	0.691501	0.163996	1	0.494419	0.815341	0.856205	0.848688	0	0.933424	0.801873	0.858396	0.763854	0.820776	0.828335	0.849022
14269522	2.47303	2.3025	2.26549	2.21486	2.5076	2.9481	2.80752	2.42915	3.10376	2.35016	3.00544	2.4062	2.64535	2.6361	2.78101	2.44118	2.25754	2.94235		2.21486	0.888895	0.290433	0.098592	0.0569571	0	0.329331	0.824882	0.666738	0.241069	1	0.152209	0.889389	0.215256	0.484292	0.473891	0.636911	0.254607	0.0480099	0.818416
14269692	3.95484	4.56447	4.54134	3.35467	5.28866	4.37758	3.8416	4.30783	3.98234	4.05762	5.41836	4.57909	3.75143	4.14745	4.5647	4.0508	4.4344	4.17552		3.35467	2.06369	0.290823	0.586233	0.575023	0	0.937153	0.495672	0.235949	0.46187	0.30415	0.340628	1	0.593317	0.192259	0.384156	0.586342	0.337321	0.523203	0.397761
14269722	4.91794	5.09505	5.30393	5.4107	6.84	4.92442	5.1785	5.16376	5.01466	5.06111	6.00536	4.97503	4.94483	4.72213	4.98304	5.43857	4.79034	4.50062		4.50062	2.33937	0.178386	0.254098	0.343384	0.389024	1	0.181159	0.289769	0.283468	0.219732	0.23959	0.643222	0.202791	0.189884	0.0946855	0.206216	0.400939	0.123841	0
14270658	4.74901	4.8578	5.30246	5.23098	6.10081	4.60181	4.61477	4.89982	4.43128	4.46448	6.44237	4.81813	4.60326	4.78753	5.12743	4.91004	4.41529	4.47438		4.41529	2.02709	0.164634	0.218299	0.437661	0.402397	0.831502	0.0920155	0.0984069	0.239028	0.00789107	0.0242692	1	0.198733	0.0927326	0.183636	0.351312	0.244071	0	0.0291529
14270718	3.66327	4.06177	3.93719	4.0717	4.83201	3.99228	4.31093	3.83025	3.91109	3.68224	4.58371	3.76905	3.67832	3.64883	3.59243	4.05523	3.51396	3.82491		3.51396	1.31805	0.113285	0.41562	0.321107	0.423159	1	0.362904	0.604657	0.23997	0.301305	0.127673	0.811618	0.193537	0.124702	0.10233	0.0595346	0.410661	0	0.235921
14270764	4.49403	4.57574	5.44353	4.45801	5.22357	4.2917	4.42858	4.67668	4.21319	4.15424	4.97014	4.59499	4.25034	4.57386	4.6483	4.4415	4.36822	4.43904		4.15424	1.28929	0.263551	0.326925	1	0.235608	0.829395	0.106621	0.212781	0.405218	0.0457217	0	0.632833	0.341856	0.0745412	0.325469	0.383207	0.222802	0.165968	0.2209
14270767	3.57969	3.50422	3.5049	3.83957	3.93457	3.62989	3.46643	3.37693	3.13302	3.47089	5.42944	3.97499	3.0482	3.4446	3.88132	3.36913	2.84125	3.16013		2.84125	2.58819	0.28531	0.25615	0.256414	0.38572	0.422426	0.304705	0.24155	0.206971	0.112729	0.243273	1	0.438043	0.0799588	0.233115	0.40185	0.203955	0	0.123206
14270812	4.2831	4.07978	5.26716	3.778	6.05611	4.54687	4.10718	3.96158	4.1641	3.81767	4.43113	3.8367	3.75929	3.99051	4.36257	4.55535	3.92397	4.09101		3.75929	2.29682	0.228057	0.139535	0.656501	0.00814472	1	0.342901	0.151464	0.0880733	0.176246	0.0254172	0.292506	0.0337031	0	0.100669	0.262656	0.346591	0.0716971	0.144426
14271608	3.30998	3.39634	3.67567	3.52042	4.07251	3.50069	3.24306	3.60842	3.29051	3.12162	3.70559	3.63363	3.22193	2.95236	3.60927	3.57154	3.66255	3.10033		2.95236	1.12015	0.319264	0.396357	0.645726	0.507128	1	0.489515	0.259519	0.585692	0.301879	0.151106	0.672436	0.608195	0.240656	0	0.586447	0.552765	0.634013	0.132094
14271946	3.18523	2.92098	2.65314	2.95897	3.5948	2.79311	2.7339	2.6767	2.67951	2.8097	3.50662	2.98116	2.76923	2.73656	2.76094	2.89479	2.76709	2.5055		2.5055	1.08929	0.624003	0.381418	0.135538	0.416294	1	0.264029	0.209671	0.157159	0.159742	0.27926	0.919053	0.436662	0.242106	0.212113	0.234494	0.357374	0.240141	0
14272443	6.37101	4.78127	6.76103	6.07538	4.96372	6.20763	6.30058	6.04215	6.64865	6.44284	2.15614	5.94125	6.91873	6.35001	6.24694	6.2033	6.26	6.48261		2.15614	4.76259	0.884995	0.551197	0.966888	0.822921	0.589505	0.85069	0.870207	0.815945	0.943291	0.900078	0	0.794759	1	0.880585	0.858943	0.84978	0.861686	0.908427
14272444	3.90414	3.07216	3.06214	2.83802	2.95002	3.68757	3.19568	2.6361	3.93429	2.82139	2.46353	2.83294	4.01231	3.20014	2.86785	3.32704	3.54852	3.36053		2.46353	1.54879	0.930152	0.392972	0.386506	0.241799	0.314114	0.790323	0.472726	0.111425	0.949623	0.231059	0	0.238518	1	0.475604	0.261055	0.557542	0.700544	0.579162
14272445	3.26084	2.46062	3.33137	2.52975	5.1107	2.45642	3.02429	2.71427	3.19925	2.9985	3.59658	3.02898	2.80653	3.04832	2.72093	2.5731	2.93623	2.99116		2.45642	2.65428	0.303065	0.0015825	0.329636	0.0276252	1	0	0.213945	0.0971452	0.279861	0.204227	0.429554	0.215712	0.131904	0.222999	0.0996528	0.0439572	0.180768	0.201461
14272455	5.98689	6.19106	6.20553	5.39095	4.3428	5.79855	6.25429	6.55246	7.94058	7.58922	3.87411	5.90012	6.5642	7.17637	7.15119	7.19431	6.92218	6.39775		3.87411	4.06647	0.519561	0.569771	0.573329	0.373013	0.115257	0.473246	0.585319	0.658644	1	0.913597	0	0.498225	0.66153	0.81207	0.805879	0.816483	0.749564	0.620599
14272537	3.1931	3.71652	3.58816	3.32378	4.38509	3.90289	3.3251	3.51165	3.18149	3.44966	4.46779	3.81599	3.24819	3.44768	3.30705	3.44926	3.82463	3.49892		3.18149	1.2863	0.00902442	0.415941	0.316153	0.110616	0.935707	0.560828	0.111645	0.256671	0	0.208478	1	0.493276	0.0518546	0.206939	0.0976086	0.208167	0.499993	0.246778
14272754	3.02105	2.75076	2.20559	2.71732	2.32306	2.80253	3.49441	3.00609	3.06281	2.65696	2.61855	2.71116	2.50751	3.07585	2.98204	2.60758	3.57922	2.9984		2.20559	1.37363	0.593655	0.396884	0	0.372541	0.0855205	0.434574	0.938258	0.582766	0.624053	0.328598	0.300631	0.368055	0.219799	0.633547	0.565256	0.292646	1	0.577168
14272826	5.64463	6.1839	6.27701	6.34423	6.74567	5.71035	5.92953	5.88206	5.69875	5.64765	6.81019	6.06865	5.67987	6.04813	5.72231	6.46173	5.41306	5.7385		5.41306	1.39713	0.16575	0.551735	0.618379	0.666489	0.953824	0.212787	0.369671	0.335689	0.204485	0.167912	1	0.469243	0.190973	0.454552	0.221352	0.75059	0	0.23294
14272853	3.17472	3.35299	3.91979	3.84004	5.50268	3.44418	2.42548	3.28469	3.05557	3.07781	6.28095	3.69013	3.50073	3.18926	3.51153	3.32181	2.93427	3.11463		2.42548	3.85547	0.194332	0.24057	0.387583	0.366898	0.798139	0.264224	0	0.222855	0.163428	0.169197	1	0.328015	0.27889	0.198104	0.281692	0.232483	0.131968	0.178746
14273435	4.30296	3.83039	4.242	4.03106	5.17214	3.93398	4.00507	3.92196	3.98521	4.17777	5.86407	4.29307	4.15598	3.46133	4.47518	3.93415	4.18407	4.05187		3.46133	2.40274	0.350282	0.153602	0.324911	0.237119	0.712025	0.196713	0.226301	0.191712	0.218033	0.298179	1	0.346163	0.289107	0	0.421956	0.196784	0.3008	0.245777
14273442	3.58599	3.61226	3.65916	3.19067	3.13473	3.75398	3.51615	3.46546	3.37341	3.29386	4.28525	4.18886	3.89786	3.39831	4.04986	3.26008	3.80491	3.56658		3.13473	1.15052	0.392222	0.415056	0.455822	0.0486201	0	0.538237	0.331522	0.287465	0.207456	0.138316	1	0.91622	0.663289	0.229101	0.795409	0.108948	0.582502	0.375352
14273445	4.39294	4.11047	4.62344	4.42661	4.57916	4.527	4.15853	4.40896	4.24554	4.51147	5.02226	4.72314	4.38722	4.02318	4.5187	4.25699	3.9823	3.89262		3.89262	1.12964	0.442903	0.192856	0.646948	0.472713	0.607749	0.561576	0.2354	0.457082	0.312421	0.547833	1	0.735211	0.437842	0.11558	0.554232	0.322558	0.0793907	0
14273448	5.07454	5.20903	5.85344	4.92692	6.16885	5.07083	5.17875	5.19349	4.65802	4.64679	6.22602	4.90882	5.19243	4.75497	5.36284	5.50404	4.78506	4.78232		4.64679	1.57923	0.270862	0.356021	0.764076	0.177382	0.963802	0.268512	0.33685	0.346181	0.00710929	0	1	0.165924	0.345512	0.0685028	0.453419	0.542825	0.0875552	0.0858216
14273452	3.77845	4.88599	5.20551	5.67508	6.63268	4.3625	3.7153	3.79206	5.11941	5.05218	4.74868	3.00889	5.22924	4.78995	4.57862	5.24193	3.77441	4.34962		3.00889	3.62379	0.212363	0.517992	0.606165	0.735746	1	0.373532	0.194937	0.216118	0.582406	0.563854	0.480102	0	0.612715	0.49149	0.433172	0.616217	0.211246	0.369978
14273490	4.9813	5.50247	5.62424	5.34143	6.32765	5.22012	5.02545	4.88245	4.7482	4.94637	6.70887	5.10432	4.72015	4.90381	5.45202	5.18085	4.78007	5.00059		4.72015	1.98872	0.131318	0.39338	0.454609	0.312404	0.808311	0.251404	0.153515	0.0816097	0.0141088	0.113752	1	0.193174	0	0.0923541	0.368012	0.231657	0.0301318	0.141018
14273665	2.76088	2.87013	2.71097	2.52948	2.94858	2.94187	2.99161	2.87369	3.16973	2.91519	3.30633	2.80947	2.95274	2.77549	2.92608	2.61553	3.93614	3.41836		2.52948	1.40667	0.164505	0.242174	0.129021	0	0.29794	0.293171	0.32853	0.244702	0.455156	0.274203	0.55227	0.199049	0.300899	0.174891	0.281944	0.0611776	1	0.631911
14273879	2.14871	2.60584	2.80355	3.00298	3.75479	2.33947	2.1703	2.56498	2.21132	2.58104	2.48055	2.65203	2.32759	2.40506	2.56792	2.65129	2.12599	2.56412		2.12599	1.6288	0.0139497	0.294603	0.415991	0.53843	1	0.131069	0.0272048	0.269519	0.0523879	0.279378	0.217682	0.322964	0.123775	0.171337	0.271327	0.322507	0	0.268991
14274077	3.86083	3.76507	2.77236	3.70379	3.0471	3.87354	3.50496	4.5171	3.95083	4.16843	3.14758	4.27237	3.49557	3.38422	3.74235	3.66224	2.98574	4.0653		2.77236	1.74474	0.62386	0.568972	0	0.533848	0.157466	0.631141	0.419888	1	0.675439	0.800161	0.215056	0.859734	0.414509	0.350687	0.555953	0.510033	0.122298	0.74105
14274333	2.67087	2.80097	4.81096	2.75565	4.91841	3.18454	3.18118	3.4737	2.75784	2.6165	4.49509	3.45515	2.62188	2.77678	3.44347	2.93013	2.74596	2.76998		2.6165	2.30191	0.0236213	0.0801366	0.953322	0.0604508	1	0.246767	0.245309	0.372386	0.0614006	0	0.816101	0.364326	0.00233858	0.0696279	0.359254	0.136246	0.0562411	0.0666737
14274838	2.35496	3.18375	3.47583	2.5117	5.24631	2.74981	2.0587	3.3223	2.37519	2.30157	4.04863	2.43835	2.51753	2.52125	2.8276	2.5793	2.32204	2.43978		2.0587	3.18761	0.0929393	0.352945	0.444573	0.142113	1	0.216812	0	0.39641	0.099286	0.0761922	0.624269	0.119102	0.143941	0.145107	0.241215	0.163319	0.0826136	0.119549
14274872	2.35325	2.16211	2.30816	2.33822	2.73008	2.20005	2.48991	2.06978	2.12055	2.29061	3.44735	2.19452	2.33065	2.18013	2.38578	2.2304	2.29261	2.39616		2.06978	1.37757	0.205778	0.0670233	0.173044	0.194865	0.479319	0.0945681	0.304981	0	0.0368553	0.160304	1	0.0905512	0.189372	0.0801064	0.229388	0.116594	0.161756	0.236927
14276391	4.79054	5.60454	5.32172	5.68052	5.13633	6.11865	5.04142	4.97665	5.38706	5.09884	6.48926	5.56885	5.31004	4.70826	5.47504	5.49499	5.36559	5.12207		4.70826	1.781	0.0461991	0.503245	0.344449	0.545909	0.240357	0.791909	0.187065	0.1507	0.381136	0.219307	1	0.483209	0.337891	0	0.430535	0.441736	0.369079	0.23235
14276610	2.93317	3.44044	3.47435	3.10469	3.75012	3.09491	2.66076	3.0963	2.42261	3.0941	3.63595	3.07345	2.53327	2.61624	2.53186	3.08886	2.86604	3.24683		2.42261	1.32751	0.384602	0.766723	0.792267	0.513808	1	0.506438	0.179399	0.507488	0	0.505824	0.913998	0.490271	0.0833563	0.145863	0.0822991	0.501883	0.334029	0.620878
14276768	9.64581	9.621	9.75411	10.1239	9.80729	10.8276	9.82286	9.91503	10.0495	10.0387	6.82588	10.0878	10.442	10.1408	9.89118	10.3348	10.6557	10.3624		6.82588	4.00176	0.704671	0.698473	0.731736	0.82413	0.745023	1	0.748915	0.771947	0.805557	0.802848	0	0.815123	0.903634	0.828368	0.765988	0.876834	0.957026	0.883748
14276769	9.08053	9.3427	9.27381	9.47021	8.85917	10.292	8.83825	9.00405	9.60733	9.46901	6.34709	9.79792	10.1202	9.30283	9.33926	9.889	10.139	9.86816		6.34709	3.94487	0.69291	0.759368	0.741905	0.791691	0.636798	1	0.631495	0.673524	0.82645	0.791389	0	0.874763	0.956457	0.749263	0.758498	0.897851	0.961234	0.89257
14276770	4.30324	4.02716	3.68718	4.91065	4.35638	4.89352	3.81562	3.74993	4.55225	4.54672	4.00154	4.14904	4.02935	3.31953	2.74981	4.07001	4.17685	3.76351		2.74981	2.16084	0.718901	0.591134	0.433795	1	0.743494	0.992069	0.493235	0.462837	0.834135	0.831578	0.57928	0.647537	0.59215	0.263657	0	0.610963	0.660407	0.46912
14277071	2.16826	2.20445	2.11244	2.21165	2.46822	2.38541	2.57195	2.11284	2.25044	2.1443	3.49662	2.33381	2.17971	2.12737	2.07914	2.26712	2.48823	2.18583		2.07914	1.41748	0.0628745	0.0884022	0.0234949	0.0934854	0.274488	0.216068	0.34767	0.0237785	0.120847	0.0459707	1	0.179666	0.0709505	0.0340293	0	0.132615	0.288603	0.0752673
14277312	2.65813	2.75914	4.19957	2.82706	3.49058	3.02464	2.38875	2.8335	2.56216	2.1841	5.66717	2.23096	2.50312	2.52241	2.94413	2.54193	2.56588	2.47677		2.1841	3.48307	0.136097	0.165098	0.578649	0.184597	0.375094	0.241323	0.0587573	0.186446	0.108542	0	1	0.013453	0.0915934	0.0971294	0.218207	0.102735	0.109611	0.0840268
14277466	9.57476	10.2066	10.8077	10.8046	11.2071	10.0075	9.68797	10.367	9.31983	9.20604	10.8699	9.42699	9.57375	10.0083	10.0145	10.0233	9.69418	9.89364		9.20604	2.00106	0.18426	0.500022	0.800394	0.79887	1	0.400519	0.240836	0.580174	0.0568625	0	0.831475	0.110414	0.183755	0.400906	0.404032	0.4084	0.243938	0.343614
14277705	2.75172	3.14215	2.47381	2.27154	2.34641	2.43631	2.77108	2.28325	2.13782	2.46775	4.12014	2.61285	2.43656	2.45025	2.28771	2.22248	2.4065	2.30072		2.13782	1.98232	0.309684	0.506641	0.169492	0.0674551	0.105223	0.150575	0.319453	0.0733618	0	0.166433	1	0.239633	0.1507	0.157607	0.0756092	0.0427048	0.135539	0.082174
14277944	2.27821	2.50308	2.81419	2.4786	2.40516	2.31228	1.97797	2.48668	2.24027	2.5139	3.00582	2.62858	2.38236	2.29762	2.20152	2.79599	2.35524	2.17383		1.97797	1.02786	0.29211	0.510884	0.813559	0.487071	0.415616	0.325252	0	0.494928	0.255192	0.521411	1	0.632977	0.393434	0.310996	0.217491	0.795852	0.367054	0.190553
14278058	8.91007	10.347	10.55	11.5746	11.6253	10.9086	8.30272	9.03208	9.67151	9.77244	12.0648	11.2776	10.5409	10.2937	10.5516	10.4685	10.4565	10.8355		8.30272	3.76205	0.161443	0.543404	0.597363	0.869716	0.883194	0.69268	0	0.193874	0.363842	0.390671	1	0.790749	0.594944	0.529222	0.59778	0.575689	0.572492	0.673232
14278903	3.05179	2.92305	4.21671	2.8595	3.85602	3.24315	2.93453	3.16549	2.64549	3.14287	3.17606	3.03006	3.17643	3.11049	3.11226	3.14152	3.21509	2.8013		2.64549	1.57122	0.25859	0.176651	1	0.136209	0.770439	0.380381	0.183961	0.330956	0	0.316557	0.33768	0.244758	0.337916	0.29595	0.297076	0.315697	0.362523	0.0991683
14279772	7.24455	6.99155	6.88414	7.19486	5.01304	7.84727	6.82103	7.27966	7.22083	7.24825	6.00219	7.79433	7.51966	7.40934	7.43506	7.17723	7.46701	7.81108		5.01304	2.83424	0.787343	0.698075	0.66018	0.769811	0	1	0.637913	0.799731	0.778972	0.788648	0.349003	0.981319	0.884407	0.845483	0.854559	0.763591	0.865833	0.987229
14279773	11.9475	11.8403	11.9459	11.6438	11.3207	11.9429	11.7579	12.0671	12.0196	12.0119	9.92913	11.8704	11.9691	12.1459	12.0497	11.9438	11.9965	11.9791		9.92913	2.21678	0.910484	0.862123	0.909765	0.773502	0.627729	0.908404	0.824966	0.964472	0.943029	0.939565	0	0.875724	0.920228	1	0.956622	0.908844	0.932615	0.924769
14279774	11.9119	11.9983	12.0605	11.7268	11.5177	12.1123	11.7338	12.0019	11.9018	11.861	9.26519	11.9035	11.9868	11.9953	11.9147	11.9356	11.7222	11.9216		9.26519	2.84712	0.929622	0.959961	0.98179	0.86459	0.791141	1	0.867059	0.961236	0.926068	0.911728	0	0.926663	0.955916	0.95891	0.930594	0.937927	0.862999	0.933013
14279775	12.1683	12.2475	12.1994	12.1952	11.7192	12.46	11.9366	12.1696	12.4477	12.2233	10.4153	12.3165	12.3153	12.238	12.3577	12.177	12.4191	12.267		10.4153	2.04476	0.857326	0.896044	0.872533	0.870471	0.637719	1	0.744006	0.85799	0.993988	0.884245	0	0.929826	0.92923	0.89143	0.949957	0.861605	0.980007	0.905608
14279776	11.9334	12.0312	11.988	12.0835	11.4838	12.2574	11.8459	12.215	12.2652	12.1087	10.2905	12.2095	12.164	12.1469	12.2201	12.2198	12.246	12.1213		10.2905	1.97466	0.831994	0.881504	0.859604	0.907988	0.604303	0.996057	0.787668	0.974562	1	0.920763	0	0.971784	0.94875	0.94008	0.977177	0.977018	0.990299	0.927116
14279777	9.18677	9.89988	10.2345	9.98957	9.53779	10.7902	9.19206	9.59823	9.89055	9.54408	9.52715	9.85649	9.7304	9.75584	9.93922	9.86036	10.4849	10.2638		9.18677	1.60345	0	0.444737	0.653429	0.500674	0.218917	1	0.00330012	0.256613	0.43892	0.222839	0.212282	0.417675	0.339039	0.354905	0.469271	0.420091	0.809601	0.671715
14280174	3.99767	4.38344	4.14779	4.00675	5.28402	4.11198	3.82414	3.83943	3.82003	3.44228	4.54651	4.06929	3.67399	3.72293	4.27462	3.85848	3.73015	3.56348		3.44228	1.84174	0.301559	0.511014	0.383068	0.306487	1	0.363621	0.207338	0.215637	0.205107	0	0.599558	0.340443	0.125808	0.152384	0.451931	0.225984	0.156306	0.0658054
14280388	2.49472	2.53813	2.37281	2.73413	2.84103	2.56076	2.78576	2.4962	2.21882	2.18322	3.03236	2.27263	2.77085	2.24312	2.69615	2.76417	2.30854	2.49895		2.18322	0.849132	0.366835	0.417962	0.223266	0.648781	0.77468	0.444612	0.709587	0.368583	0.0419156	0	1	0.105286	0.692025	0.0705425	0.604058	0.684168	0.147584	0.371825
14280980	3.52429	6.30293	7.13132	3.85054	7.51072	4.38002	3.51001	5.26255	3.80748	3.29537	6.8987	4.11841	4.23092	4.27153	4.87642	4.22254	3.68019	3.98712		3.29537	4.21535	0.0543054	0.713478	0.909996	0.131703	1	0.257309	0.0509193	0.46667	0.121486	0	0.854812	0.195249	0.221938	0.231572	0.37507	0.21995	0.0912894	0.164103
14281033	6.66052	6.72512	6.93827	6.60089	6.52134	6.41051	6.80039	6.53882	6.27689	6.67837	6.47072	6.13364	6.4912	6.41307	6.50448	6.38037	6.61287	6.57155		6.13364	0.804625	0.654807	0.735098	1	0.580706	0.481835	0.34409	0.828643	0.503555	0.178027	0.676994	0.418918	0	0.444377	0.347278	0.460882	0.306632	0.59559	0.544233
14281074	2.43769	2.78275	4.52378	2.98162	3.35354	2.50336	2.35299	2.47867	3.0079	2.07862	2.8332	2.71628	2.32694	2.51778	2.39602	2.55061	2.24041	2.24918		2.07862	2.44516	0.146847	0.287967	1	0.3693	0.521405	0.173704	0.11221	0.163608	0.380049	0	0.308599	0.260783	0.101553	0.179604	0.129806	0.193028	0.066167	0.0697507
14281102	3.0009	2.42018	3.70176	2.47805	3.08054	2.884	2.60289	3.49977	2.85138	2.79321	3.23391	2.76796	2.857	2.97862	3.74579	2.83729	2.52157	2.91406		2.42018	1.3256	0.438079	0	0.966789	0.0436524	0.498153	0.349889	0.137827	0.814415	0.325284	0.2814	0.613856	0.262355	0.329521	0.421269	1	0.314651	0.0764804	0.372564
14281103	1.80533	2.04959	1.7388	2.12527	2.34858	1.8026	1.84316	2.20266	2.01281	1.87035	3.43472	2.17545	2.10061	1.89874	1.89367	1.82859	1.85535	2.28503		1.7388	1.69592	0.0392297	0.183259	0	0.227886	0.359556	0.0376191	0.061539	0.273517	0.161574	0.077567	1	0.257473	0.213345	0.0943071	0.0913227	0.0529434	0.0687274	0.322083
14281104	2.14726	2.36679	2.30288	2.10684	2.33799	2.13651	2.09825	2.02124	2.24516	2.12955	3.27499	2.15495	2.70777	2.19655	2.01523	1.99507	2.18443	2.56246		1.99507	1.27992	0.118906	0.29042	0.24049	0.0873201	0.267923	0.110505	0.0806097	0.020445	0.19539	0.105064	1	0.12491	0.556829	0.157415	0.0157477	0	0.147942	0.443296
14281505	12.585	12.5418	12.5011	11.9626	12.1535	12.8235	12.3625	12.6695	12.7956	12.8484	10.7129	12.7477	12.6518	12.7409	12.5844	12.7659	12.7543	12.7583		10.7129	2.13547	0.876639	0.856413	0.837347	0.585186	0.674588	0.988349	0.772461	0.916205	0.975289	1	0	0.952858	0.907937	0.949631	0.876354	0.96135	0.955921	0.957818
14281515	2.45487	4.2979	3.20797	2.71241	4.25064	3.01765	2.86344	4.0438	2.16876	2.72348	3.7309	2.51238	3.09329	3.94649	2.8914	3.19664	2.9676	2.64272		2.16876	2.12914	0.134378	1	0.488089	0.255339	0.977807	0.398704	0.326273	0.880659	0	0.260538	0.733698	0.161391	0.434228	0.834952	0.339404	0.482771	0.375198	0.222608
14281608	3.76864	3.40785	3.83477	5.14566	4.74301	3.95243	3.98986	3.909	3.49126	3.48487	3.65129	3.8154	3.69096	4.45191	4.0392	4.64512	4.6604	4.0398		3.40785	1.73781	0.207614	0	0.245664	1	0.768303	0.313373	0.334908	0.288378	0.0479949	0.0443204	0.140081	0.234517	0.162913	0.60079	0.3633	0.711969	0.720765	0.363646
14281637	3.77147	3.48069	3.31735	3.43731	5.839	3.53403	3.34202	3.65604	3.45697	3.2446	5.09654	3.81026	3.5028	3.66603	3.38184	3.20801	3.43622	3.59313		3.20801	2.63098	0.214162	0.103639	0.0415577	0.0871514	1	0.123915	0.0509352	0.170288	0.094625	0.0139072	0.717803	0.228905	0.112042	0.174086	0.0660701	0	0.0867369	0.146375
14281649	2.59825	2.95102	3.52209	2.70498	3.39608	2.96994	2.78469	2.58226	2.62082	2.63917	2.52767	3.42561	3.01305	2.86634	2.85948	2.80032	2.81962	2.43314		2.43314	1.08895	0.151623	0.475579	1	0.249633	0.884284	0.492947	0.322834	0.136936	0.172347	0.189197	0.0868083	0.911402	0.532539	0.39781	0.391513	0.337188	0.354911	0
14281772	2.0129	2.45376	2.02737	1.90472	2.33488	1.96399	1.90073	2.03543	1.92572	2.35301	3.03813	2.34902	2.11371	1.8842	2.07563	2.18803	2.0142	2.29928		1.8842	1.15393	0.111534	0.493584	0.124074	0.0177786	0.39056	0.0691507	0.0143237	0.13106	0.0359788	0.406278	1	0.402817	0.198891	0	0.165895	0.263298	0.112659	0.359713
14282129	4.11802	4.43586	4.90096	4.14224	5.00512	3.84001	3.90015	4.3111	3.59042	3.64716	4.6779	4.13945	4.52578	3.96165	4.30567	3.7781	3.42407	4.10807		3.42407	1.58105	0.438917	0.63995	0.934123	0.454239	1	0.263081	0.301117	0.561042	0.105214	0.141103	0.793041	0.452471	0.696823	0.340015	0.557607	0.223921	0	0.432622
14282198	2.96158	3.39084	3.07725	2.8401	4.64855	2.87636	3.14424	3.04705	2.74769	2.61179	5.21492	3.02307	3.10394	2.96956	3.33933	3.01639	2.93925	3.01584		2.61179	2.60313	0.134373	0.299275	0.178809	0.0877067	0.782425	0.101635	0.204541	0.167206	0.0522064	0	1	0.157995	0.189059	0.137436	0.279487	0.155426	0.125794	0.155215
14282340	2.48712	2.5559	2.97178	2.45862	2.32213	2.42718	2.52176	2.28002	2.34793	2.60329	2.40135	2.98323	2.64433	2.48529	2.40059	2.43883	2.83304	2.57303		2.28002	0.703213	0.294515	0.392312	0.983715	0.253979	0.0598872	0.209273	0.343764	0	0.0965803	0.459702	0.172545	1	0.51807	0.291905	0.171459	0.225836	0.786422	0.41667
14282385	9.20992	8.67984	8.95092	7.95781	5.19947	9.85592	9.81368	9.51269	9.99394	9.6737	3.07997	9.4418	9.22057	9.2449	9.69791	9.33432	9.92942	9.88294		3.07997	6.91397	0.886603	0.809936	0.849143	0.705504	0.306552	0.980037	0.973927	0.930394	1	0.953682	0	0.92014	0.888144	0.891662	0.957184	0.904596	0.990668	0.983945
14282386	11.365	11.3339	11.3333	10.2416	8.48062	11.3877	11.7673	11.5859	11.5904	11.5022	6.77792	11.4999	11.0762	10.9128	11.3926	11.2031	11.5056	11.6313		6.77792	4.98935	0.91938	0.913138	0.913016	0.694222	0.341267	0.923922	1	0.963647	0.96455	0.946866	0	0.946407	0.861501	0.82875	0.924908	0.886928	0.947556	0.972757
14282387	11.7111	11.5925	11.4663	10.2467	10.0947	11.409	11.9982	11.8932	11.7235	11.8852	8.8491	11.6524	11.3767	11.4433	11.8232	11.3618	11.7324	11.6728		8.8491	3.1491	0.908837	0.871153	0.831088	0.443795	0.395547	0.812912	1	0.96666	0.912764	0.96413	0	0.890179	0.802648	0.823775	0.944426	0.797904	0.915593	0.896664
14282388	10.0525	9.75022	9.41066	8.88515	7.54509	9.72771	10.3139	10.4116	10.3634	10.3124	6.96812	9.86992	9.98717	10.1476	10.1504	9.62507	10.1833	10.4076		6.96812	3.44344	0.895742	0.807943	0.709332	0.556719	0.167558	0.801406	0.971651	1	0.986012	0.971194	0	0.842704	0.876754	0.923349	0.924169	0.7716	0.933725	0.998853
14282389	7.6093	6.39629	7.26263	6.27184	5.32499	7.45062	7.5779	7.51299	8.34478	7.51649	6.75611	7.12179	7.66281	6.95254	7.71444	6.55229	7.86607	7.82845		5.32499	3.01979	0.756445	0.354758	0.641646	0.313548	0	0.703899	0.746049	0.724552	1	0.725713	0.473913	0.595008	0.774165	0.538961	0.791263	0.406419	0.841474	0.829018
14282390	10.5485	10.4423	10.606	10.2331	7.28439	9.52408	10.7775	10.662	10.241	10.4153	7.47746	9.90733	9.91905	10.2315	10.2417	9.88283	9.86683	10.3255		7.28439	3.49316	0.934431	0.904022	0.950897	0.844131	0	0.641166	1	0.966913	0.846393	0.896288	0.0552716	0.750881	0.754236	0.843694	0.846591	0.743867	0.739288	0.870601
14282391	9.78444	9.68986	9.67656	9.77197	5.47632	9.15965	9.53233	9.77727	8.94434	9.3498	7.54446	9.40571	9.21023	8.71752	9.52988	9.14537	9.15129	9.42397		5.47632	4.30812	1	0.978048	0.974961	0.997107	0	0.854974	0.941482	0.998338	0.804998	0.899113	0.480058	0.91209	0.866715	0.752347	0.940912	0.85166	0.853035	0.91633
14282392	10.5638	10.4875	10.42	10.194	9.24238	9.81665	10.4705	10.562	10.2812	10.1551	9.3957	10.1817	9.95351	10.066	9.97795	9.749	9.72558	10.2944		9.24238	1.32141	1	0.942255	0.89121	0.720155	0	0.434593	0.929402	0.998681	0.78613	0.690753	0.116028	0.710838	0.538165	0.62331	0.556656	0.383393	0.365676	0.796157
14282393	8.65833	8.10033	8.61451	8.04549	4.56145	7.99643	8.65792	9.10512	8.5904	8.89235	7.14906	8.1293	8.33045	8.46721	7.99074	7.84983	8.31526	8.64774		4.56145	4.54367	0.901668	0.778861	0.892024	0.76679	0	0.755993	0.901577	1	0.886718	0.953174	0.569498	0.785236	0.829506	0.859606	0.754741	0.723728	0.826163	0.899337
14282395	9.2836	8.96822	7.77492	9.44851	7.0858	9.61675	8.4706	8.49666	7.58231	8.23925	9.76392	9.4727	9.28886	8.90507	8.88263	8.69169	8.55833	8.92046		7.0858	2.67812	0.820652	0.702889	0.257316	0.882229	0	0.945048	0.51708	0.52681	0.185395	0.430697	1	0.891261	0.822615	0.679309	0.67093	0.599633	0.549837	0.685058
14282397	5.69311	5.13255	5.11834	7.10882	5.59418	6.53098	5.86483	5.6483	5.61355	5.95314	8.61597	5.88425	5.96884	6.12563	5.83318	5.48099	6.18817	5.77145		5.11834	3.49763	0.164332	0.00406311	0	0.569094	0.136045	0.403883	0.213426	0.15152	0.141585	0.238676	1	0.218978	0.243165	0.287991	0.204377	0.103685	0.305871	0.18673
14282779	2.09387	2.10484	2.20002	2.09814	2.64923	2.15674	2.16822	2.06416	2.19013	2.45338	2.49508	2.60467	2.52966	2.19299	2.07478	2.11034	2.17833	2.29357		2.06416	0.585067	0.0507793	0.0695194	0.232214	0.0580693	1	0.158237	0.177847	0	0.215309	0.665261	0.736523	0.923843	0.795636	0.220187	0.0181449	0.0789247	0.195136	0.392098
14283244	2.15317	2.27671	2.31126	2.14699	2.40305	2.12645	2.12441	2.38824	2.24515	2.253	2.82596	2.55743	2.13094	2.01752	2.21304	2.26225	2.3615	2.10644		2.01752	0.808445	0.167794	0.320607	0.363346	0.160154	0.476878	0.13475	0.132226	0.458558	0.281572	0.291275	1	0.667838	0.140298	0	0.241856	0.302716	0.425485	0.109997
14284605	3.14094	3.61657	2.93339	2.48364	3.35052	2.66553	2.75778	3.20861	2.8683	3.20879	4.78179	3.61113	3.45183	3.17717	3.08688	3.64244	3.32716	2.89985		2.48364	2.29815	0.286016	0.492978	0.195703	0	0.377209	0.079149	0.119289	0.315457	0.167379	0.315539	1	0.49061	0.421293	0.301778	0.26249	0.504231	0.367045	0.181106
14284653	2.95908	3.1028	3.20864	2.88745	3.47569	3.07589	2.64847	3.26312	2.89554	2.85866	4.05061	3.42479	2.95744	2.85866	3.07744	2.7173	3.06831	3.22663		2.64847	1.40215	0.221524	0.32403	0.399509	0.170441	0.589971	0.304834	0	0.438369	0.176212	0.149908	1	0.553668	0.220361	0.149908	0.305941	0.0490955	0.299429	0.412341
14284773	4.31115	4.46406	4.78282	5.05175	5.00852	4.67632	4.57552	4.52958	4.63373	4.34996	5.56638	4.45348	4.95406	4.63806	4.78399	4.80408	4.6897	5.0569		4.31115	1.25522	0	0.121816	0.37576	0.590011	0.55557	0.290918	0.210608	0.174011	0.256989	0.030913	1	0.113388	0.512185	0.26044	0.376695	0.392701	0.301579	0.594115
14284810	2.37205	2.25293	2.35676	2.77423	2.34038	2.35072	2.42984	2.49757	2.66665	2.42561	2.29502	2.4741	2.58303	2.5249	2.46856	2.66882	2.59051	2.35199		2.25293	0.521305	0.228515	0	0.199177	1	0.167751	0.187596	0.33937	0.469296	0.793634	0.331246	0.0807376	0.424262	0.633229	0.521706	0.413632	0.797798	0.647568	0.190036
14284947	4.50225	4.75139	4.80942	4.33856	6.16393	4.42058	3.65426	4.04226	3.65831	3.39551	6.7361	4.02582	3.73038	3.60004	4.27993	4.16694	3.84566	4.08889		3.39551	3.34059	0.331301	0.405879	0.42325	0.282298	0.82872	0.306853	0.0774564	0.193604	0.0786672	0	1	0.188683	0.100243	0.0612251	0.264749	0.230926	0.134752	0.207563
14284991	2.09809	2.58641	3.05925	2.50151	3.76306	2.62275	2.2676	2.64911	2.33181	2.52883	2.48554	2.38971	2.37403	2.25128	2.64178	2.96988	2.42169	2.60782		2.09809	1.66497	0	0.29329	0.577284	0.242295	1	0.315116	0.101808	0.330946	0.140375	0.258703	0.232703	0.17515	0.165731	0.0920066	0.326546	0.523608	0.194358	0.306146
14285373	2.02214	2.59065	2.48848	1.97818	3.46913	2.31299	2.16036	2.02018	2.20539	2.15544	4.50252	2.37541	1.99531	2.11244	2.27845	2.81557	2.65159	2.33366		1.97818	2.52434	0.0174119	0.242624	0.202149	0	0.59063	0.132632	0.0721675	0.0166361	0.0900062	0.0702196	1	0.157358	0.0067839	0.0531846	0.118947	0.331724	0.266765	0.140819
14285715	2.70178	2.02038	2.06437	2.6106	2.37558	2.1134	2.01242	2.05996	2.35611	2.08357	4.69826	3.27115	2.36047	2.2514	2.31944	2.84609	2.24186	2.16172		2.01242	2.68584	0.256663	0.00296247	0.0193425	0.222717	0.135214	0.0375968	0	0.0177	0.127964	0.0264903	1	0.468653	0.129589	0.0889789	0.11431	0.310396	0.0854248	0.0555871
14285721	1.97549	2.38668	4.02617	2.2599	3.96492	2.69488	2.29558	2.21388	2.14027	2.09886	2.68262	2.23949	2.42954	2.27749	2.07306	2.36003	1.8761	2.2846		1.8761	2.15007	0.0462268	0.237473	1	0.178507	0.971514	0.380818	0.195101	0.157102	0.122867	0.103607	0.375114	0.169012	0.257404	0.186685	0.0916054	0.225079	0	0.189992
14286226	2.12049	2.47598	2.17923	2.22412	2.4296	2.11846	2.28344	2.12323	2.24673	2.51845	2.92791	2.33759	2.07544	2.16628	2.15226	2.18869	2.16913	2.22052		2.07544	0.852471	0.0528443	0.469855	0.121744	0.174414	0.415446	0.0504599	0.243994	0.0560592	0.20093	0.519671	1	0.307521	0	0.106556	0.0901168	0.132842	0.109906	0.170188
14286228	3.30565	4.04131	3.23527	3.36748	2.88359	2.80576	2.36864	2.7619	2.96739	2.57096	2.70468	2.96436	2.46094	2.91094	2.75083	3.3685	2.51283	3.55104		2.36864	1.67267	0.560185	1	0.518112	0.597152	0.307859	0.261327	0	0.235109	0.357959	0.120955	0.200901	0.356146	0.055182	0.324214	0.228493	0.597764	0.0862024	0.706895
14286441	3.50524	4.73496	2.5068	3.64715	4.1065	4.33282	2.51464	3.22032	4.05504	3.85433	4.73675	3.8088	3.83423	4.29055	4.77666	3.5469	3.97421	2.84897		2.5068	2.26986	0.439867	0.981628	0	0.502387	0.704755	0.804464	0.00345149	0.314343	0.682087	0.593662	0.982418	0.573604	0.584805	0.785842	1	0.458221	0.646477	0.150743
14286832	3.86064	4.62077	4.65715	4.24492	4.98877	3.67557	3.94294	4.85705	3.62625	3.81717	3.46839	4.04183	3.55603	4.56102	4.27159	3.66376	3.98567	3.92256		3.46839	1.52038	0.257995	0.757958	0.781887	0.510747	1	0.136268	0.312126	0.913362	0.103829	0.229402	0	0.377171	0.0576451	0.718657	0.528292	0.128502	0.340227	0.298721
14286955	3.5654	3.46018	4.64295	3.76351	4.31316	3.81021	3.79689	3.29831	3.70475	3.5332	4.68387	3.82466	3.12413	3.80307	3.78938	3.66452	3.48731	3.52542		3.12413	1.55974	0.282917	0.215453	0.973761	0.409926	0.762327	0.439872	0.431331	0.111671	0.372255	0.262268	1	0.449132	0	0.435291	0.426514	0.346464	0.232851	0.257281
14287428	2.26881	2.40805	2.46303	2.33717	3.84183	2.2492	2.23346	2.33722	2.22234	2.28087	5.12878	2.51566	2.3396	2.39521	2.37358	2.48181	2.3876	2.38275		2.22234	2.90644	0.0159874	0.0638951	0.0828118	0.0395086	0.557209	0.00924099	0.0038276	0.0395251	0	0.0201382	1	0.100923	0.0403438	0.0594793	0.0520359	0.0892746	0.0568618	0.0551901
14287702	2.21677	2.07474	2.30358	2.09242	2.13015	2.00402	2.188	2.1789	2.39438	2.19346	3.9432	2.20189	2.05265	2.01471	2.0066	2.19735	2.03817	2.29596		2.00402	1.93918	0.10971	0.0364702	0.154477	0.0455844	0.0650447	0	0.0948753	0.0901822	0.201302	0.0976891	1	0.102039	0.0250801	0.00551464	0.0013279	0.0996966	0.0176127	0.150551
14287794	10.3593	10.054	10.2731	9.91001	9.73874	9.92124	10.1185	10.2473	10.3953	10.2931	7.466	9.82277	10.6612	10.204	10.2998	10.2623	10.1134	10.0369		7.466	3.19516	0.905523	0.809983	0.878557	0.76491	0.711305	0.768423	0.83015	0.870463	0.916802	0.884793	0	0.737606	1	0.856925	0.886905	0.87517	0.828579	0.804632
14288207	2.6751	3.23803	3.46743	2.45894	3.69608	3.43336	2.32624	2.71246	2.46075	2.2014	3.85576	2.95026	2.49043	3.01049	3.48472	2.43771	2.7518	3.04751		2.2014	1.65435	0.286333	0.626606	0.76527	0.15567	0.903481	0.744677	0.0754616	0.308915	0.156767	0	1	0.452661	0.174705	0.489067	0.775721	0.142841	0.332694	0.511444
14288274	2.95756	2.88315	2.98616	3.19201	3.727	2.99299	3.04635	2.92721	2.92875	2.85623	3.56785	3.03156	2.97466	2.99865	3.39962	3.07829	2.73923	2.8246		2.73923	0.987774	0.22103	0.145702	0.249983	0.458384	1	0.256905	0.310919	0.190307	0.191865	0.118446	0.838881	0.295948	0.238345	0.262628	0.668565	0.343262	0	0.0864241
14288340	2.06553	2.86187	2.54495	2.63667	3.24317	2.56196	2.3038	2.53051	2.304	2.83972	2.49781	2.28323	2.31514	2.45063	2.27627	2.33171	2.48418	2.54735		2.06553	1.17764	0	0.676214	0.407104	0.484992	1	0.421549	0.20233	0.394839	0.202497	0.65741	0.367079	0.184866	0.211957	0.327013	0.178953	0.226028	0.355498	0.409142
14288634	2.89995	2.71902	2.87499	2.3828	3.45047	2.63578	2.83316	2.64883	2.76798	2.74979	3.24605	2.77112	2.85353	2.82811	3.093	2.5731	2.56967	2.53428		2.3828	1.06767	0.484374	0.314911	0.460993	0	1	0.236944	0.421811	0.249163	0.360769	0.343727	0.808536	0.363703	0.440892	0.417081	0.665189	0.178233	0.175023	0.141873
14289032	9.0131	8.33003	8.71069	8.54697	7.34633	9.35847	8.92488	8.48218	9.57623	9.17927	7.94227	9.09038	9.25025	8.76839	9.02685	8.55104	9.12339	9.22672		7.34633	2.22991	0.747463	0.441142	0.61185	0.53843	0	0.902345	0.707903	0.509374	1	0.821984	0.26725	0.782118	0.853812	0.637725	0.753628	0.540255	0.796925	0.843261
14289682	2.38718	3.13077	2.5607	2.20443	3.02482	2.24767	2.53975	2.45666	2.15861	2.24784	3.51494	3.12769	2.47337	2.64807	2.62401	2.65593	2.51251	2.72259		2.15861	1.35633	0.168524	0.716757	0.296454	0.0337821	0.638645	0.0656597	0.281012	0.21975	0	0.0657916	1	0.714485	0.232066	0.360872	0.343135	0.366662	0.260929	0.415811
14289919	2.54286	2.38788	2.62556	3.17837	3.20794	2.66984	2.73987	2.71761	2.67878	2.3191	3.54536	2.8739	2.82504	2.58236	2.93957	2.68874	2.80884	2.79728		2.3191	1.22626	0.182472	0.0560927	0.249917	0.700727	0.724833	0.286026	0.34313	0.324982	0.293314	0	1	0.452431	0.41259	0.21469	0.505987	0.301435	0.399377	0.389947
14289963	3.64718	3.64901	3.25081	3.2255	3.32694	2.97398	3.01637	3.97202	3.3068	3.59122	2.7455	3.11055	3.26071	3.31522	3.75796	3.06096	2.78508	3.32985		2.7455	1.22652	0.735155	0.736641	0.411984	0.391351	0.474055	0.186278	0.220844	1	0.457638	0.689528	0	0.297634	0.420054	0.464498	0.825475	0.257194	0.032267	0.476426
14290028	2.35311	2.65145	3.66229	2.19785	5.34453	2.78954	2.43764	2.67	2.67492	2.30856	3.37316	2.74961	2.04223	2.41822	2.96657	2.39114	2.37776	2.35199		2.04223	3.3023	0.09414	0.184483	0.490586	0.0471237	1	0.2263	0.119736	0.190102	0.191591	0.0806511	0.403032	0.214208	0	0.113857	0.279908	0.105657	0.101606	0.0938025
14290133	7.66366	8.4412	8.6854	7.61233	7.86727	9.20992	7.67958	8.59798	8.63465	8.6544	5.75908	8.70155	8.65074	8.78326	8.09735	8.40647	8.53916	8.57218		5.75908	3.45084	0.551919	0.777237	0.848002	0.537042	0.61092	1	0.556533	0.82267	0.833298	0.839018	0	0.852682	0.83796	0.876362	0.677595	0.767174	0.805625	0.815194
14290706	3.11527	3.54207	3.43901	3.10498	3.99274	3.35704	2.88258	3.04893	3.21277	2.99335	3.33151	3.08818	2.62577	3.35811	3.21277	3.27988	3.35522	3.30915		2.62577	1.36697	0.358095	0.670314	0.594923	0.350567	1	0.53496	0.187867	0.309561	0.429421	0.268906	0.516284	0.338273	0	0.535744	0.429421	0.478511	0.533629	0.499925
14290845	2.57249	2.57792	2.21402	2.4211	2.86471	2.25793	2.29011	2.71427	2.03067	2.51221	3.22162	2.35174	2.41247	2.34542	2.19493	2.34542	2.13756	2.54865		2.03067	1.19095	0.454948	0.459512	0.153955	0.327832	0.700317	0.190829	0.217846	0.574	0	0.404333	1	0.269596	0.320583	0.264284	0.137923	0.264284	0.0897559	0.434936
14290847	2.28972	2.04913	2.16611	1.97422	2.68448	2.04318	2.43543	2.31011	2.1716	2.39557	3.0881	2.82405	2.40612	2.1444	2.37871	2.41949	2.10786	1.96559		1.96559	1.12251	0.288756	0.0744303	0.178642	0.00769253	0.64043	0.0691303	0.418561	0.306924	0.18353	0.383052	1	0.764772	0.392455	0.1593	0.36804	0.404361	0.126751	0
14291091	3.57255	4.57425	5.49439	3.4862	5.50787	4.09353	3.66118	3.96106	3.63524	3.24818	5.89774	3.53506	3.67734	3.91179	4.01968	3.53827	3.63671	4.13489		3.24818	2.64957	0.122425	0.500488	0.847767	0.0898365	0.852852	0.319055	0.155877	0.269057	0.146087	0	1	0.108275	0.161977	0.250462	0.291181	0.109489	0.146639	0.334663
14291165	5.79602	6.00673	5.95854	5.70468	6.10796	7.31583	5.66804	6.2632	6.57691	6.32092	4.49624	6.7742	6.48349	6.55841	6.2574	6.37206	6.60332	6.76095		4.49624	2.81959	0.460984	0.535714	0.51862	0.428587	0.571616	1	0.415591	0.626675	0.737934	0.647145	0	0.807907	0.704803	0.731374	0.624615	0.665283	0.747301	0.803206
14291432	3.78759	4.14246	4.40407	3.93294	4.41922	3.69653	3.79232	3.68487	3.90933	3.83963	4.39581	3.89924	3.78714	3.9122	4.00028	4.19509	3.90766	3.76369		3.68487	0.734349	0.13987	0.623115	0.97937	0.337813	1	0.0158806	0.146323	0	0.305649	0.210741	0.968115	0.291911	0.13926	0.309565	0.429512	0.694794	0.303381	0.107324
14291550	2.44512	2.60616	2.44245	2.39272	3.68358	2.29297	2.22946	2.34601	2.59237	2.21771	3.52971	2.51119	2.58555	2.63182	2.50334	2.36293	3.28754	2.56989		2.21771	1.46587	0.155135	0.264998	0.153318	0.119392	1	0.0513449	0.00801308	0.0875224	0.255589	0	0.895032	0.200212	0.250938	0.282499	0.194855	0.0990692	0.729829	0.240255
14291684	3.1173	3.40831	3.50034	2.71312	3.56483	3.19044	3.14376	3.14962	3.24204	3.04789	3.77015	2.9336	2.99955	3.10466	3.39835	3.08852	2.57432	2.52146		2.52146	1.24869	0.477173	0.710228	0.783926	0.153491	0.835572	0.535747	0.498363	0.503053	0.577068	0.421585	1	0.330061	0.382869	0.467046	0.702251	0.454126	0.0423322	0
14291749	2.34951	2.24771	2.22536	2.0944	2.91523	2.33517	2.40732	2.38418	2.65562	2.4335	2.3158	2.24037	2.30548	2.31349	2.4763	2.3199	2.25651	2.09907		2.0944	0.820825	0.310799	0.186772	0.159544	0	1	0.293325	0.38122	0.353027	0.683725	0.41312	0.269728	0.177833	0.257157	0.266907	0.465254	0.274718	0.197497	0.00568361
14291797	6.56787	5.95778	6.47605	6.06946	5.43239	5.79224	6.39619	6.57401	5.71392	5.65598	5.60818	6.1615	5.72659	5.61777	6.19674	5.78147	6.00951	5.52731		5.43239	1.14161	0.994624	0.460214	0.914199	0.558043	0	0.315211	0.844239	1	0.246608	0.195853	0.153985	0.638666	0.257707	0.162386	0.669529	0.305776	0.505528	0.0831469
14292270	2.86244	2.29197	3.39721	2.74304	4.4365	3.20613	3.45939	3.32956	3.41225	3.48759	4.10429	3.11075	2.85005	3.18635	3.66044	2.79115	3.03062	2.79947		2.29197	2.14454	0.266011	0	0.515376	0.210336	1	0.426275	0.544372	0.48383	0.52239	0.557519	0.845088	0.381802	0.260234	0.417051	0.63812	0.23277	0.344436	0.236648
14292271	3.32451	3.52458	3.74586	3.47205	3.60998	3.59855	3.63649	3.33809	2.90613	3.31772	3.59103	3.40811	3.43612	3.03457	3.58624	3.80511	3.22008	3.65201		2.90613	0.898979	0.465392	0.687941	0.934097	0.629518	0.782945	0.770233	0.812431	0.480499	0	0.457844	0.761867	0.558382	0.589549	0.142877	0.756539	1	0.349229	0.829695
14292272	2.95435	3.52449	4.54843	2.9072	3.88196	3.487	2.83262	2.92875	2.69945	3.48637	3.6538	3.30895	2.81691	2.92873	3.0722	3.55327	2.58109	3.44178		2.58109	1.96735	0.189728	0.479529	1	0.165765	0.661235	0.460477	0.127855	0.17672	0.060162	0.460152	0.545258	0.369974	0.11987	0.176706	0.249632	0.494158	0	0.437492
14292273	7.5691	7.89605	8.31281	7.21668	9.64658	7.50781	7.62229	7.93717	6.89514	6.9589	9.70616	7.91255	7.29054	7.31885	8.19058	7.56685	7.40626	6.94551		6.89514	2.81102	0.239758	0.356066	0.504325	0.114385	0.978804	0.217953	0.258678	0.370696	0	0.0226822	1	0.361937	0.140661	0.150731	0.460841	0.238955	0.181828	0.0179193
14292817	2.47642	1.94116	2.54104	2.38678	2.15585	2.16309	1.9814	2.12256	2.02902	2.18299	3.67238	2.71665	2.28569	2.20829	2.1909	2.4476	2.39767	2.28914		1.94116	1.73121	0.309177	0	0.346506	0.257401	0.124011	0.128191	0.0232431	0.104781	0.0507505	0.139688	1	0.447942	0.199009	0.154297	0.144257	0.292534	0.26369	0.201
14292979	12.7461	12.7956	12.9711	12.5815	13.1008	12.4585	12.7652	12.693	12.2995	12.3819	13.0097	12.5008	12.5731	12.5643	12.6143	12.522	12.5925	12.5529		12.2995	0.801252	0.557305	0.619087	0.83821	0.351937	1	0.198415	0.581238	0.491058	0	0.10284	0.886341	0.251217	0.341405	0.330455	0.392824	0.277624	0.365656	0.316259
14293011	7.37834	9.17273	7.56219	8.18128	7.79625	8.81722	7.90079	9.52241	8.71182	7.00496	7.99847	8.12098	6.98452	9.5662	8.73235	7.69335	9.52804	8.60131		6.98452	2.58168	0.152542	0.847589	0.223757	0.463556	0.31442	0.709887	0.35491	0.983035	0.669058	0.00791553	0.392746	0.440201	0	1	0.677011	0.274561	0.985218	0.626254
14293013	2.68289	3.47995	2.9797	2.58303	3.69588	2.38279	2.46498	2.57005	2.49115	2.82749	3.0832	2.73853	2.71909	2.60619	2.4304	2.42456	2.469	2.58209		2.38279	1.31309	0.228539	0.83555	0.454578	0.152489	1	0	0.0625922	0.142605	0.0825168	0.338666	0.533402	0.270913	0.256112	0.170133	0.0362541	0.0318065	0.0656527	0.151777
14293311	9.7949	9.60036	10.0371	9.67633	9.28537	10.0214	9.82431	10.054	10.152	10.0554	6.55176	9.62095	10.3965	9.77005	9.92809	10.106	9.87774	9.6961		6.55176	3.84475	0.843523	0.792926	0.906522	0.812683	0.710998	0.902437	0.851174	0.910912	0.936394	0.911279	0	0.798281	1	0.83706	0.878166	0.924449	0.865069	0.817826
14293312	2.66265	2.58275	3.21106	2.69884	2.73602	2.95159	3.16053	2.71746	2.35258	2.75217	3.49795	2.65323	2.90592	2.5313	2.62293	2.48866	2.63324	3.44508		2.35258	1.14537	0.270716	0.200958	0.749523	0.302316	0.334772	0.522984	0.705403	0.318569	0	0.348879	1	0.262498	0.483113	0.156037	0.236042	0.118812	0.245045	0.953838
14293427	2.56214	2.69572	2.36554	2.12209	2.16392	2.24177	2.66265	2.2301	2.38058	2.07041	2.52851	2.0782	2.17291	2.34773	2.11809	2.31795	2.43294	2.43927		2.07041	0.625312	0.786382	1	0.471976	0.0826454	0.149543	0.27404	0.947113	0.255388	0.496027	0	0.732592	0.0124602	0.16393	0.4435	0.0762528	0.395877	0.579764	0.589894
14293430	2.29618	3.16427	2.62491	2.83633	2.68394	2.48582	2.49512	2.5349	2.3971	3.07641	2.71618	3.30432	3.38293	2.55441	3.16725	2.80425	2.26046	2.72576		2.26046	1.12246	0.031819	0.805198	0.32468	0.513035	0.377274	0.200771	0.209055	0.244496	0.12173	0.726928	0.405999	0.929967	1	0.261876	0.807849	0.484457	0	0.414532
14293509	4.44324	4.50511	4.3458	4.9386	4.98531	4.55034	4.2141	4.11236	4.27893	4.42287	4.50925	4.61738	4.46606	4.0424	4.5081	4.81591	4.16741	4.50045		4.0424	0.942909	0.425113	0.490732	0.321771	0.950468	1	0.538692	0.1821	0.0741938	0.250849	0.403503	0.495123	0.609794	0.449312	0	0.493902	0.820343	0.132584	0.485783
14293590	2.95598	2.61884	2.82413	2.68132	2.95653	2.68009	2.99798	2.33425	3.18311	2.89485	2.78653	2.74135	2.68452	2.40192	2.9281	2.32652	2.75073	2.63349		2.32652	0.856585	0.734848	0.341262	0.580921	0.414204	0.735486	0.412765	0.783875	0.009021	1	0.663485	0.537025	0.484282	0.417932	0.0880222	0.702303	0	0.495225	0.358357
14293787	2.79163	3.73029	3.76972	3.78596	3.64943	3.93209	2.96582	3.40225	2.99782	2.91322	4.70101	3.01101	3.75273	3.31261	3.11125	3.37318	2.9542	2.96236		2.79163	1.90937	0	0.491607	0.512257	0.52076	0.449254	0.597296	0.0912294	0.319798	0.107988	0.0636758	1	0.114896	0.503356	0.272851	0.167391	0.304577	0.0851395	0.089414
14293819	2.24462	2.29049	2.3403	2.55413	2.50492	2.58768	2.11641	2.14092	2.08968	2.23271	2.66763	2.24776	2.08681	2.21558	2.29919	2.0804	2.19152	2.32714		2.0804	0.587231	0.279662	0.357775	0.442588	0.806723	0.722934	0.863862	0.0613248	0.103069	0.0158075	0.25937	1	0.285008	0.0109257	0.230202	0.372582	0	0.189237	0.420179
14294152	5.46439	4.6252	6.48261	6.1563	7.08355	5.98988	6.11298	5.25038	5.33382	5.48567	6.14162	5.511	6.03633	6.60238	6.16415	6.60568	5.39337	5.07084		4.6252	2.45835	0.341362	0	0.755551	0.622817	1	0.555121	0.605195	0.254308	0.288251	0.350021	0.616845	0.360321	0.574015	0.804273	0.626009	0.805614	0.312472	0.181277
14294153	5.10797	4.89072	4.12836	5.22072	5.35844	5.2447	5.33715	5.10603	5.57913	5.50749	5.38544	4.87004	5.58504	4.36452	4.82594	4.91692	5.53647	5.41867		4.12836	1.45668	0.672496	0.523354	0	0.749901	0.844444	0.76636	0.829829	0.671162	0.995946	0.946764	0.86298	0.509156	1	0.16212	0.478884	0.541341	0.966659	0.885791
14294154	9.35157	8.50409	8.03413	8.84329	6.72974	9.64267	9.3407	8.83925	9.21182	8.84316	6.08529	9.32908	9.72781	9.01054	9.04618	9.00712	9.26904	9.44696		6.08529	3.64252	0.896709	0.664044	0.535024	0.757168	0.176922	0.976625	0.893725	0.756059	0.858341	0.757132	0	0.890533	1	0.803083	0.812867	0.802145	0.874049	0.922897
14294155	11.3655	10.7594	10.8038	11.1563	10.011	11.3744	11.3618	11.0352	11.436	11.0306	8.00092	11.2542	11.7086	11.0891	11.0378	11.0656	11.3655	11.3912		8.00092	3.70773	0.907442	0.743987	0.755945	0.85102	0.54214	0.909858	0.906446	0.818359	0.926467	0.817115	0	0.877431	1	0.832909	0.819062	0.82658	0.907441	0.914372
14294156	10.5318	10.2667	10.2093	10.5437	9.33394	10.8661	10.5107	10.3882	10.8466	10.2121	6.93344	10.6282	10.9882	10.4269	10.3683	10.4156	10.8231	10.9387		6.93344	4.05475	0.887433	0.822059	0.807911	0.890381	0.59202	0.969892	0.882239	0.852032	0.965078	0.808584	0	0.911216	1	0.861574	0.847112	0.858786	0.959281	0.987804
14294157	5.3215	4.14541	3.88413	4.96157	2.4812	6.34465	6.12674	4.78511	6.04404	6.1524	3.07334	5.81869	6.27931	5.67587	4.7163	5.42114	6.51837	5.85168		2.4812	4.03718	0.703538	0.412221	0.347505	0.614383	0	0.956968	0.902992	0.570674	0.882509	0.909348	0.146672	0.82669	0.940784	0.791313	0.55363	0.728218	1	0.834862
14294158	7.78067	6.59835	7.33263	6.81101	6.40883	8.54591	8.02877	7.09773	8.95616	7.82015	3.79593	7.51843	8.42753	8.10256	7.64233	8.14081	8.42078	8.21767		3.79593	5.16023	0.772201	0.54308	0.685376	0.584291	0.506352	0.920498	0.820281	0.639855	1	0.779853	0	0.721382	0.897557	0.834581	0.745393	0.841993	0.896249	0.856889
14294159	5.28626	4.06245	4.59044	3.17129	2.91453	6.94087	5.99022	4.68601	6.15018	5.43261	4.48734	4.9253	6.36803	5.2083	4.85042	5.90714	5.72564	6.4874		2.91453	4.02634	0.589053	0.285104	0.416236	0.0637703	0	1	0.763892	0.439972	0.803619	0.625402	0.39063	0.499404	0.857726	0.569692	0.480807	0.743259	0.698181	0.887374
14294160	5.78461	3.52472	3.84437	5.79764	2.02255	6.77713	5.98609	5.17102	6.39653	6.03144	5.12856	5.33183	6.73278	6.06651	4.66793	5.86977	4.95984	5.69127		2.02255	4.75458	0.79125	0.315942	0.383172	0.79399	0	1	0.833626	0.662197	0.919952	0.843163	0.653267	0.69602	0.990673	0.850539	0.556386	0.809161	0.617781	0.771617
14294494	5.43584	5.86936	4.48494	5.70023	4.45873	4.80767	5.18091	5.38304	5.18091	5.09678	4.6157	4.80626	5.04976	5.91982	5.03841	4.79992	4.95427	5.20736		4.45873	1.46109	0.668754	0.965463	0.0179435	0.849706	0	0.238824	0.494277	0.632618	0.494277	0.436693	0.107432	0.237857	0.404517	1	0.396743	0.233519	0.339159	0.512378
14294664	2.65209	2.64253	2.94501	2.70952	3.05112	2.57427	2.3936	2.21961	2.51566	2.47266	2.84712	2.68068	2.41753	2.45206	2.92617	2.58829	2.31349	2.67664		2.21961	0.831515	0.520118	0.508619	0.872387	0.589185	1	0.426523	0.209253	0	0.356041	0.304326	0.75466	0.554504	0.23803	0.27955	0.849728	0.443391	0.112911	0.54964
14295103	2.46208	2.91031	3.27905	2.12105	2.72557	2.16995	2.1626	2.32631	2.09733	2.05154	3.04574	2.05097	2.85195	2.33669	2.36612	2.47717	2.34371	2.21138		2.05097	1.22808	0.334762	0.699739	1	0.0570634	0.549314	0.096881	0.0908997	0.224203	0.0377531	0.000461806	0.810019	0	0.652223	0.232656	0.256621	0.347045	0.238368	0.130616
14295123	3.4658	3.63187	3.58562	3.44645	4.40791	3.33444	3.18231	3.25346	3.39767	3.05599	5.02524	3.18356	3.46178	3.57149	3.43736	3.4815	3.36311	3.42711		3.05599	1.96925	0.208102	0.292435	0.268949	0.198277	0.686513	0.1414	0.0641436	0.100276	0.173506	0	1	0.0647807	0.206061	0.261774	0.193659	0.216077	0.155954	0.188456
14295571	2.52708	4.04926	4.70569	2.93951	6.27228	3.5402	3.05291	4.48471	2.74414	2.80895	5.15129	3.03602	3.51833	3.92088	4.1037	3.8299	3.09984	3.53422		2.52708	3.74519	0	0.406435	0.581707	0.110121	1	0.270512	0.140401	0.522704	0.0579561	0.0752612	0.700685	0.135889	0.26467	0.372156	0.42097	0.347863	0.15293	0.268914
14296087	2.32689	3.09507	2.90863	2.84072	2.45527	2.74981	2.67289	2.78705	2.8314	2.82139	2.70782	2.53126	2.42138	2.80312	2.90863	2.58793	1.98675	2.75236		1.98675	1.10832	0.306899	1	0.831781	0.770513	0.42273	0.688489	0.619085	0.722086	0.762099	0.75307	0.6506	0.491297	0.392157	0.736584	0.831781	0.542426	0	0.69079
14296088	12.6939	12.8285	12.9514	12.933	12.9119	12.8074	12.8594	12.8902	12.655	12.8585	12.7876	12.7697	12.7803	12.7243	12.7889	12.8185	12.6847	12.7305		12.655	0.296411	0.131125	0.585412	1	0.938004	0.866673	0.514215	0.689549	0.793659	0	0.686467	0.44753	0.387142	0.42263	0.233862	0.451593	0.551737	0.100123	0.25484
14296090	2.08607	2.04768	1.9434	2.01489	2.27892	2.05326	2.19645	1.8934	2.41947	2.22377	2.44036	2.18841	2.14106	2.17438	1.92126	2.29969	2.0442	2.20758		1.8934	0.546962	0.352257	0.28206	0.0914127	0.222107	0.70483	0.292274	0.554059	0	0.961808	0.604012	1	0.539362	0.452798	0.513712	0.0509365	0.742801	0.275697	0.574409
14296092	10.7832	10.2457	10.9388	11.0067	11.7261	11.1018	10.818	10.5987	9.5063	9.95926	10.5533	10.1771	10.4525	10.5308	11.2161	11.1462	10.4364	10.1548		9.5063	2.21983	0.575221	0.333067	0.645335	0.675904	1	0.71874	0.590906	0.492124	0	0.20405	0.471653	0.302177	0.426242	0.461538	0.770223	0.738769	0.418978	0.292125
14296129	4.05552	4.83652	4.8799	4.74504	6.74942	4.92839	4.68206	4.94663	4.73388	4.45815	7.67183	5.2074	4.27868	4.75079	4.80465	4.96181	4.82053	4.91937		4.05552	3.61631	0	0.215967	0.227962	0.190669	0.744932	0.241369	0.173254	0.246414	0.187585	0.111337	1	0.318525	0.0617101	0.19226	0.207153	0.250612	0.211546	0.238877
14296133	4.53742	4.87862	4.43314	4.8478	4.91543	4.29223	4.56731	4.21753	5.27516	4.34626	5.89882	4.28916	4.51828	3.90574	4.70252	4.18564	4.39936	4.56416		3.90574	1.99308	0.316935	0.488126	0.264612	0.472665	0.506594	0.193913	0.331929	0.156436	0.687084	0.221021	1	0.192373	0.30733	0	0.399772	0.140432	0.247667	0.330351
14296392	3.16618	3.57036	3.93722	2.9533	4.43365	3.3739	2.82466	3.33778	2.81753	2.65091	4.26931	3.34823	2.80023	3.3113	3.42977	2.91692	3.07745	3.24013		2.65091	1.78274	0.289034	0.515755	0.721539	0.169625	1	0.405548	0.0974633	0.385291	0.093465	0	0.907815	0.391152	0.0837622	0.370438	0.436892	0.149219	0.239261	0.330514
14296475	2.24286	2.17238	2.52456	2.11974	2.18244	2.11241	2.17033	2.12262	2.30833	2.1393	2.81238	2.56458	1.97454	2.40543	2.02197	2.30377	2.2407	2.29638		1.97454	0.837837	0.320251	0.23613	0.656472	0.173305	0.248136	0.16455	0.233685	0.176741	0.398389	0.196643	1	0.70424	0	0.514288	0.0566089	0.392946	0.317675	0.384126
14297028	3.80191	4.49503	4.57823	4.07475	5.06815	4.26009	4.31284	4.21076	4.08384	4.25139	4.43228	4.24895	3.80827	4.20606	4.26626	4.298	3.75103	3.86078		3.75103	1.31712	0.0386298	0.56487	0.628039	0.245784	1	0.386497	0.426543	0.349044	0.25268	0.379894	0.517225	0.378041	0.0434641	0.345473	0.391179	0.415278	0	0.0833247
14297436	1.98504	2.04837	1.99916	1.93641	1.85757	1.80106	2.11002	1.95352	2.01207	2.1719	3.15634	2.26312	2.08169	1.98792	1.81331	2.08052	2.00019	2.17694		1.80106	1.35528	0.135751	0.182481	0.146169	0.0998676	0.0416982	0	0.227966	0.112493	0.1557	0.273628	1	0.340936	0.207063	0.137877	0.00903896	0.206199	0.146934	0.277349
14297712	1.97763	2.27491	2.13708	2.16871	2.53383	2.00535	2.08306	1.96578	2.18613	2.15807	2.1072	2.26675	2.04819	2.18405	2.1072	1.94447	2.39076	2.00497		1.94447	0.589356	0.0562584	0.560676	0.326806	0.380478	1	0.103305	0.235149	0.036151	0.410042	0.362424	0.276122	0.546838	0.175986	0.406506	0.276122	0	0.757243	0.102661
14297744	2.95706	2.93719	2.86398	2.96427	3.3316	2.82525	3.07837	3.0012	2.86575	2.8456	3.42054	3.0013	3.0477	3.04679	2.84146	3.01294	2.86314	3.22564		2.82525	0.595293	0.221422	0.188045	0.0650584	0.233533	0.850579	0	0.425203	0.295569	0.0680322	0.0341783	1	0.295732	0.373676	0.372144	0.0272249	0.31529	0.0636474	0.672584
14297845	9.82528	9.33479	9.77753	9.7392	8.17986	10.8278	9.97422	10.2731	10.3265	10.3023	6.61929	9.99227	10.2229	10.3279	9.97088	10.1183	10.4063	10.4593		6.61929	4.20854	0.761783	0.645236	0.750438	0.741329	0.370811	1	0.797174	0.868202	0.880888	0.875124	0	0.801463	0.856258	0.88122	0.796378	0.831399	0.89983	0.912441
14297846	10.294	10.3947	10.1556	10.4256	10.4399	10.9195	10.3636	10.2128	10.4104	10.5085	10.3351	10.4418	10.5614	10.2894	10.2582	10.2354	10.6692	10.7044		10.1556	0.76385	0.181181	0.312982	0	0.353371	0.372102	1	0.272244	0.0748304	0.333486	0.462003	0.23489	0.374668	0.531173	0.175142	0.134206	0.104402	0.672307	0.71838
14297847	9.03398	8.47674	9.04345	9.10995	8.75428	10.0555	9.01992	9.49975	9.65613	9.96569	6.3602	9.6765	9.78675	9.81069	9.37685	9.74547	9.6362	10.0153		6.3602	3.69532	0.723559	0.572761	0.726122	0.744116	0.647869	1	0.719755	0.849601	0.891921	0.97569	0	0.897433	0.927267	0.933746	0.816343	0.916096	0.886528	0.989106
14297848	7.03617	4.12448	3.84437	6.85313	5.89153	8.10234	6.76483	7.66287	7.78926	8.51323	4.3625	7.88086	7.2997	7.74922	7.76626	7.92638	8.09459	7.71072		3.84437	4.66886	0.683635	0.059996	0	0.644431	0.438471	0.911993	0.625518	0.817866	0.844936	1	0.110974	0.864555	0.740079	0.83636	0.840008	0.874304	0.910333	0.828113
14297849	8.24575	7.95894	8.46201	7.95446	7.67735	8.73343	8.67629	8.81172	9.26164	9.47926	5.95533	7.00752	8.7225	9.02348	8.2626	8.61514	9.09468	8.50716		5.95533	3.52393	0.649961	0.568574	0.711333	0.567303	0.488665	0.788353	0.772138	0.81057	0.938245	1	0	0.298583	0.785251	0.870662	0.654743	0.754787	0.890868	0.724143
14297850	10.1716	9.55786	10.6666	9.90846	9.95106	9.89959	10.5335	11.056	11.1998	11.459	8.54427	9.74313	10.5105	11.1085	9.95458	10.5262	10.5536	10.1361		8.54427	2.91477	0.558321	0.347744	0.728132	0.468026	0.482643	0.464983	0.682468	0.86174	0.911048	1	0	0.411305	0.674567	0.87973	0.48385	0.679966	0.689349	0.54612
14297851	8.77544	7.82834	8.63275	7.97483	7.02533	8.35227	8.91104	9.28326	9.39634	9.83854	4.47208	8.10751	9.02773	9.61883	8.10437	8.7235	8.88869	8.96422		4.47208	5.36646	0.801899	0.625415	0.775309	0.652711	0.475778	0.723044	0.827167	0.896527	0.917599	1	0	0.677435	0.848912	0.959058	0.676851	0.792221	0.823003	0.837077
14297852	7.09942	6.48261	6.63662	7.06631	3.79325	7.30731	7.39178	7.76331	7.99647	8.25889	1.78133	6.80679	8.08974	7.67155	5.79042	7.46117	7.93394	8.09913		1.78133	6.47756	0.821001	0.725779	0.749555	0.81589	0.310599	0.853095	0.866137	0.923492	0.959488	1	0	0.775825	0.973887	0.909326	0.618919	0.876849	0.949834	0.975336
14297853	10.2205	10.3032	10.0729	10.5238	9.19846	9.99384	10.0141	9.43028	10.0066	9.67017	9.9718	9.943	9.90248	9.66542	9.86435	9.74708	10.113	9.85182		9.19846	1.32532	0.771146	0.833592	0.659824	1	0	0.60014	0.615395	0.174913	0.609741	0.355922	0.583513	0.561782	0.531209	0.352337	0.502437	0.413955	0.69002	0.492984
14297854	10.6477	10.6622	10.3779	11.201	9.82274	10.1367	10.6084	10.6173	10.5952	10.5225	9.78689	10.2279	10.5236	10.4274	10.2659	10.5255	10.5204	10.5914		9.78689	1.41408	0.608727	0.61901	0.417933	1	0.0253529	0.247368	0.580928	0.587275	0.571619	0.520173	0	0.311859	0.520969	0.452947	0.338729	0.522311	0.518699	0.568955
14297855	9.56751	8.94982	9.02968	9.31009	6.96525	8.42224	9.25657	9.25524	9.46068	9.64249	3.58212	8.58107	9.39154	9.37163	8.44027	9.12193	9.3596	9.07757		3.58212	6.06037	0.987627	0.885704	0.898882	0.945152	0.558237	0.79865	0.93632	0.9361	0.97	1	0	0.824858	0.958591	0.955305	0.801626	0.914104	0.95332	0.906784
14297856	10.019	10.1334	9.50297	10.3672	8.9942	10.0104	9.78981	9.62537	10.005	9.6856	7.98696	9.89209	10.247	9.55226	9.99811	9.76633	10.0815	9.93723		7.98696	2.38028	0.853682	0.901754	0.636908	1	0.423163	0.850085	0.757414	0.688329	0.847824	0.713634	0	0.800385	0.9495	0.657614	0.844923	0.747548	0.879943	0.819346
14297857	7.05071	6.60692	6.8084	6.94077	5.09323	6.75551	7.56439	6.35197	6.36393	7.22547	4.57963	6.49516	7.67414	6.51421	7.55192	7.84744	7.11831	7.41308		4.57963	3.26781	0.756189	0.620383	0.68204	0.722545	0.157171	0.665854	0.913384	0.542364	0.546025	0.809668	0	0.586183	0.946969	0.592012	0.909568	1	0.776877	0.867079
14298130	2.15665	4.04127	3.48619	2.24353	5.27352	2.42114	2.52216	2.70406	2.17646	2.43641	3.3848	2.49212	2.45445	2.66068	3.04554	2.88985	2.54765	2.54549		2.15665	3.11687	0	0.60465	0.426562	0.0278759	1	0.0848593	0.117269	0.175628	0.00635508	0.0897569	0.394034	0.107631	0.0955452	0.161712	0.285186	0.235237	0.125447	0.124753
14298298	3.73474	3.77112	5.51802	3.95715	4.85276	4.17402	4.01764	4.13877	3.74189	3.28846	3.99576	3.95406	3.3771	3.64128	4.61278	3.8869	3.17123	3.69607		3.17123	2.34679	0.240116	0.255618	1	0.33489	0.716523	0.4273	0.360667	0.412283	0.243164	0.0499525	0.351345	0.333575	0.0877211	0.200294	0.614263	0.304955	0	0.22364
14298464	2.42318	3.16269	2.92512	2.65458	4.45956	2.46041	2.41052	2.57227	2.74957	2.51227	3.61896	2.90358	2.66692	2.75891	2.76842	2.59757	2.65105	2.53395		2.41052	2.04905	0.00618195	0.367085	0.251143	0.119114	1	0.0243494	0	0.0789419	0.165469	0.0496597	0.589759	0.240631	0.125135	0.170028	0.174667	0.0912878	0.117389	0.0602381
14298603	2.29876	2.26248	2.27962	2.78602	2.48012	2.52236	2.37705	2.12944	2.55883	2.29088	3.41743	2.80296	2.33884	2.33903	2.33028	2.6722	2.8406	2.24263		2.12944	1.28799	0.131459	0.103287	0.116595	0.509768	0.27227	0.30506	0.192244	0	0.333375	0.125337	1	0.522921	0.162578	0.162721	0.155933	0.421401	0.552149	0.0878776
14299036	2.21305	3.13961	3.34741	2.4301	2.77772	2.56506	2.25036	2.60346	2.66734	2.47687	3.27987	2.29785	2.5257	2.46015	2.56536	2.74981	2.43875	2.46208		2.21305	1.13437	0	0.816815	1	0.191345	0.497788	0.310315	0.0328977	0.344174	0.400482	0.232577	0.940456	0.074763	0.275624	0.217838	0.310583	0.473187	0.198967	0.219538
14299130	7.87725	7.18075	7.5222	7.11814	8.28564	7.13951	7.54886	7.49865	7.23854	7.51952	6.71247	7.52077	7.32465	7.32683	7.55259	7.36777	6.96787	7.12036		6.71247	1.57317	0.740404	0.297668	0.514712	0.257872	1	0.271454	0.531659	0.499743	0.334402	0.513012	0	0.513807	0.38914	0.390525	0.534034	0.416551	0.162348	0.259281
14299242	2.69719	3.50583	3.25482	2.78652	4.20791	3.04865	2.47384	2.64041	2.77518	2.68006	5.14947	3.53891	2.6451	2.67881	3.26235	3.10287	2.86983	2.74702		2.47384	2.67563	0.0834763	0.385701	0.291886	0.116861	0.648099	0.214831	0	0.0622553	0.112623	0.0770747	1	0.398064	0.0640078	0.0766072	0.294702	0.235097	0.147999	0.102101
14299257	6.61697	6.75393	5.72784	6.76733	4.88892	7.49208	7.29096	7.74924	7.37979	7.0045	5.19337	6.75034	6.81019	7.9871	7.8507	7.55162	7.20309	7.48753		4.88892	3.09818	0.557765	0.601971	0.270778	0.606295	0	0.840222	0.775308	0.923226	0.803979	0.682846	0.0982686	0.600812	0.62013	1	0.955975	0.859441	0.746945	0.838753
14299554	2.59568	2.19631	2.16867	2.52322	2.2386	2.41398	2.05224	2.01974	2.41041	2.88233	2.7101	2.60335	2.45188	2.18013	2.28886	2.63404	2.26786	2.70472		2.01974	0.862592	0.667688	0.204697	0.172654	0.583689	0.25372	0.457046	0.0376725	0	0.452903	1	0.800334	0.676576	0.500982	0.185936	0.311994	0.712155	0.287641	0.794092
14299629	2.90771	3.7406	5.4858	3.09876	5.46874	3.13855	2.79444	3.26575	2.95299	2.58067	3.86486	2.97633	2.96389	2.87372	3.73848	3.41574	3.38923	2.85916		2.58067	2.90513	0.112573	0.399268	1	0.178334	0.994128	0.192033	0.0735841	0.235816	0.128159	0	0.442044	0.136194	0.13191	0.100873	0.39854	0.287445	0.278321	0.0958603
14299646	7.47237	6.8843	6.57548	6.18253	4.65079	7.091	7.22672	7.03352	7.05277	7.41206	4.92279	6.96587	7.23456	7.17775	6.60597	7.1681	7.38829	7.65449		4.65079	3.0037	0.939367	0.743585	0.640773	0.50995	0	0.812402	0.857587	0.793264	0.799672	0.91929	0.0905553	0.770741	0.860197	0.841282	0.650925	0.838069	0.911377	1
14299846	2.98745	3.06641	4.00625	2.97745	3.55672	3.39008	2.84364	2.91232	3.22179	3.44226	4.9162	3.29248	3.46937	3.00526	3.05917	3.07053	2.74255	2.69608		2.69608	2.22012	0.131239	0.166805	0.590134	0.126737	0.387655	0.312597	0.066463	0.0974001	0.236796	0.336099	1	0.268634	0.348312	0.139261	0.163548	0.168662	0.0209318	0
14300140	2.41401	1.98624	2.35413	2.46605	2.80925	2.06075	1.86918	2.12692	2.05937	1.95804	2.52653	2.31351	1.95577	2.21729	2.0427	1.94886	2.20279	2.08737		1.86918	0.940076	0.579558	0.124527	0.515862	0.634918	1	0.203783	0	0.274169	0.202316	0.0945293	0.69926	0.472661	0.0921109	0.370308	0.184589	0.0847579	0.35488	0.232103
14300324	2.20634	3.41142	4.48751	2.4764	3.57501	2.30095	2.26284	2.69582	2.22408	2.21568	3.08036	2.40081	2.61331	2.36575	2.18444	2.43745	2.32514	2.24016		2.18444	2.30307	0.00951185	0.532758	1	0.126772	0.603791	0.0505889	0.0340431	0.222046	0.0172149	0.0135663	0.389011	0.0939502	0.186218	0.0787283	0	0.109858	0.0610945	0.0241965
14300463	2.31442	2.43459	2.20251	2.45417	2.24039	2.45657	2.20195	2.51112	2.38491	2.45573	2.38569	2.39955	2.42442	2.47878	2.36735	2.27322	2.49028	2.30346		2.20195	0.309173	0.363767	0.752441	0.0018233	0.81578	0.124321	0.823553	0	1	0.591776	0.820826	0.594288	0.63913	0.719563	0.895369	0.534978	0.230505	0.932588	0.328312
14300574	3.32539	3.54818	2.45514	3.16882	3.50848	3.53092	2.82175	3.33899	3.23476	3.46172	2.92056	3.12521	3.11551	3.33219	4.035	3.79391	3.57457	3.33899		2.45514	1.57986	0.550839	0.691858	0	0.451735	0.666728	0.680935	0.23205	0.559451	0.493472	0.637129	0.294592	0.42413	0.417994	0.555145	1	0.847397	0.70856	0.559451
14300575	5.70905	5.63539	5.89153	6.38252	5.54061	5.53634	5.3008	6.20981	5.97753	5.81788	5.54736	5.67442	5.43887	5.21876	5.99894	6.29346	5.65387	5.90434		5.21876	1.16375	0.421296	0.358006	0.578104	1	0.276563	0.272894	0.0704921	0.851593	0.651997	0.514813	0.282358	0.391538	0.189135	0	0.670395	0.923475	0.373886	0.589113
14301020	4.61202	4.52355	4.71989	3.88685	4.43454	4.50254	4.27902	4.81957	5.00494	4.70752	4.59805	4.6094	4.57318	4.4265	4.66056	4.29395	4.8621	5.10935		3.88685	1.2225	0.593184	0.520821	0.681424	0	0.448008	0.503633	0.320794	0.762962	0.914598	0.671307	0.581757	0.591047	0.561419	0.441432	0.632896	0.333005	0.797752	1
14301040	3.35405	3.40506	3.24408	3.50868	3.99442	3.29735	3.25509	3.32525	2.99341	2.97465	4.24889	3.54589	3.09273	3.08508	3.3125	3.12771	3.36209	3.03229		2.97465	1.27424	0.297747	0.337777	0.211443	0.419092	0.800299	0.253246	0.220086	0.275142	0.0147181	0	1	0.448298	0.0926668	0.0866584	0.26514	0.120114	0.304052	0.0452316
14301042	3.62206	5.10196	5.58237	3.93987	6.59724	4.25086	3.8227	4.52165	3.92223	3.71724	4.68582	3.40417	3.86385	3.85082	4.27978	3.97966	3.77314	3.64592		3.40417	3.19306	0.068236	0.531711	0.682166	0.16777	1	0.265166	0.131073	0.349972	0.162244	0.0980462	0.401386	0	0.143962	0.139881	0.274223	0.180229	0.115552	0.0757092
14301180	2.68443	2.73978	2.82628	2.61758	3.36513	2.74718	2.65239	2.50582	2.68039	3.3166	2.40734	2.69143	2.97164	2.26307	2.79664	2.72056	2.98528	2.2728		2.26307	1.10206	0.382343	0.432561	0.511058	0.32168	1	0.439277	0.35327	0.220274	0.378677	0.955972	0.130914	0.388692	0.642951	0	0.484158	0.415128	0.655334	0.0088304
14301182	5.9672	5.77081	6.59668	5.79705	7.31052	5.56278	5.83514	5.67354	5.21745	5.52361	7.72849	5.70894	5.57309	5.64122	6.19027	5.66005	5.50342	5.55589		5.21745	2.51104	0.29858	0.220372	0.549267	0.230821	0.833546	0.137524	0.245989	0.181634	0	0.121926	1	0.195732	0.141629	0.168763	0.387416	0.17626	0.113886	0.134781
14301214	8.60256	9.31939	8.49537	10.4259	10.0296	10.4583	8.55823	8.69027	8.83679	10.0161	8.59025	10.0584	8.87559	9.12425	9.96924	10.4165	10.0713	9.24239		8.49537	1.9629	0.0546073	0.419795	0	0.983521	0.781635	1	0.0320212	0.0992898	0.173933	0.774718	0.0483364	0.796261	0.193702	0.320382	0.750857	0.978738	0.802839	0.380569
14301216	6.6296	8.32828	7.46548	10.2618	11.2177	9.12349	7.59242	5.16129	6.81786	7.04198	12.0773	7.75683	7.08023	5.6301	7.26493	7.94293	7.45574	6.15467		5.16129	6.91603	0.212305	0.457921	0.333166	0.737494	0.875712	0.572901	0.351521	0	0.239526	0.271932	1	0.375294	0.277463	0.0677856	0.304168	0.402202	0.331758	0.143634
14302171	4.46451	4.44415	4.90071	4.55673	4.95103	4.32581	4.61878	4.56788	4.73756	4.64652	4.613	4.53981	4.99996	4.81799	5.26223	4.99695	4.27896	4.04411		4.04411	1.21812	0.345122	0.328406	0.703215	0.420827	0.744525	0.231255	0.471769	0.429979	0.569277	0.49454	0.467022	0.406934	0.78469	0.635303	1	0.782222	0.192798	0
14302173	2.16061	2.901	2.18731	2.24573	2.28886	2.29416	2.37247	2.34485	2.12509	2.21568	4.65898	2.37247	2.63671	2.13343	2.48644	2.27291	2.79024	2.54176		2.12509	2.53389	0.0140194	0.306214	0.0245556	0.0476091	0.0646337	0.0667239	0.0976305	0.0867291	0	0.0357513	1	0.0976305	0.201913	0.00329001	0.142609	0.0583392	0.262503	0.164437
14302424	2.77858	2.93684	2.70446	2.50487	3.18467	2.5497	2.79331	2.67649	2.76773	2.56336	3.41062	2.57812	2.56719	2.82656	2.80649	2.8202	2.36844	2.77693		2.36844	1.04218	0.393539	0.545388	0.322414	0.13091	0.783192	0.173925	0.407669	0.295579	0.383125	0.187025	1	0.201188	0.190708	0.439577	0.42032	0.433478	0	0.391954
14302449	2.31174	3.09507	2.5731	2.58796	2.76818	2.30787	2.09751	2.71551	2.01941	2.07914	2.59196	2.45202	2.31407	2.01563	2.99243	2.45027	2.05796	2.25216		2.01563	1.07944	0.27432	1	0.516443	0.530208	0.697173	0.270733	0.0758522	0.648372	0.00350435	0.058836	0.533917	0.404275	0.276478	0	0.904915	0.402653	0.0392161	0.219125
14302735	2.52812	2.84241	2.96717	2.41257	2.72278	2.75898	2.65686	2.68594	2.71094	2.50809	2.58941	2.62922	2.85666	2.58509	2.59432	2.37115	2.22753	3.07895		2.22753	0.851428	0.353048	0.722179	0.868705	0.217329	0.581671	0.624189	0.504255	0.538407	0.567767	0.329522	0.425035	0.471784	0.738917	0.419957	0.4308	0.168687	0	1
14302890	7.55055	7.13707	7.81838	7.57985	7.7548	7.93785	7.54305	7.7743	7.60423	7.77835	7.09817	7.53903	8.1361	7.57188	7.6951	7.86179	7.57386	7.29416		7.09817	1.03793	0.435852	0.0374808	0.693886	0.464082	0.632638	0.80899	0.428628	0.651418	0.487568	0.655327	0	0.424751	1	0.456397	0.575115	0.735709	0.458307	0.188828
14302918	3.94921	3.94102	4.87829	4.07384	4.86022	4.02856	3.95505	4.00496	3.75273	4.1694	4.69672	4.04329	3.84485	3.92603	4.34793	4.17825	3.47019	4.02233		3.47019	1.4081	0.340196	0.334374	1	0.428703	0.98717	0.396545	0.344338	0.379784	0.200654	0.496566	0.871057	0.407003	0.266082	0.323729	0.623351	0.502851	0	0.392118
14303022	4.12501	5.32028	6.36307	4.43407	7.12542	4.45167	4.04495	4.64665	4.21958	3.75564	6.21912	3.88854	4.23503	4.6365	4.24868	4.34724	4.27528	4.32921		3.75564	3.36978	0.109612	0.464315	0.773768	0.201329	1	0.206551	0.0858555	0.264411	0.137678	0	0.73105	0.0394377	0.142262	0.2614	0.146311	0.175559	0.154206	0.170211
14303363	3.5757	3.50833	3.701	3.85271	4.23756	3.6988	3.63597	3.4722	3.53053	3.73112	3.55115	3.61658	3.50164	3.49623	3.94581	3.72167	3.40046	3.16958		3.16958	1.06798	0.380269	0.31719	0.497596	0.639653	1	0.495532	0.436701	0.283359	0.33798	0.525796	0.357285	0.418553	0.310921	0.305861	0.726824	0.516947	0.216188	0
14303536	5.08647	5.19813	4.79825	4.76806	5.8309	5.01532	4.56642	4.54633	4.84129	4.41194	6.98577	5.10691	4.65981	4.66218	4.63381	4.68828	4.50648	4.48871		4.41194	2.57382	0.26207	0.305453	0.150089	0.138359	0.551303	0.234428	0.060016	0.0522118	0.166813	0	1	0.270014	0.0963021	0.0972234	0.0862002	0.107363	0.0367306	0.0298272
14305086	2.85532	3.56485	4.73572	3.21316	5.58776	2.80852	2.56615	3.46871	2.50601	3.15894	5.54958	2.70787	2.89616	3.38144	3.08473	3.38752	2.49369	2.65325		2.49369	3.09407	0.11688	0.3462	0.724621	0.232532	1	0.101754	0.0234209	0.315126	0.00398112	0.215008	0.987662	0.0692239	0.130079	0.286922	0.191024	0.288885	0	0.0515694
14305312	2.95232	3.21413	3.50265	2.90023	4.46927	3.03063	3.12587	2.86573	2.70279	2.51862	4.26116	3.1978	2.82513	3.20994	3.32365	3.12727	2.84039	3.13346		2.51862	1.95065	0.222339	0.356557	0.504464	0.195633	1	0.262484	0.311307	0.177947	0.0944182	0	0.893314	0.348181	0.157133	0.354408	0.412701	0.312025	0.164958	0.315199
14305329	4.20776	5.27991	5.69067	4.06074	7.27714	4.71617	4.4555	4.57885	4.04638	4.27103	6.962	4.58416	3.99342	4.06596	4.35095	4.58217	4.16923	4.01999		3.99342	3.28372	0.0652738	0.39178	0.516869	0.0205027	1	0.220101	0.140719	0.178285	0.0161307	0.0845442	0.90403	0.179902	0	0.0220935	0.108881	0.179294	0.0535413	0.00809275
14305587	2.39907	2.52122	2.56293	2.2399	3.20951	2.41424	2.27334	2.41953	2.09733	2.36982	2.70311	2.52307	2.09299	2.14807	2.25591	2.40015	2.22743	2.18541		2.09299	1.11652	0.274138	0.383546	0.420896	0.131578	1	0.28773	0.161535	0.292467	0.00389086	0.247945	0.546454	0.385201	0	0.0493333	0.145916	0.275104	0.120413	0.0827792
14306463	4.77814	5.835	3.7806	6.50857	3.56553	5.72971	5.53595	4.69885	5.55672	4.70469	3.71557	4.46638	5.43329	5.27621	5.10874	6.35976	6.3855	4.05393		3.56553	2.94304	0.412028	0.771132	0.0730794	1	0	0.735355	0.669518	0.385087	0.676577	0.38707	0.0509842	0.306095	0.634636	0.581263	0.524362	0.949437	0.958185	0.165953
14306464	6.27184	5.97594	3.37477	5.98609	2.67551	4.57541	6.37255	7.26784	5.76514	6.25457	5.4444	4.45462	6.05811	5.89153	5.27516	6.38123	6.96041	4.83634		2.67551	4.59233	0.783117	0.718684	0.152267	0.720895	0	0.413713	0.805047	1	0.67278	0.779357	0.602938	0.387408	0.736576	0.700303	0.566085	0.806938	0.933057	0.47053
14306465	4.81222	5.30355	4.01759	4.02137	7.1255	3.93423	4.8188	5.31249	4.29828	5.3198	4.23883	4.00332	4.42982	4.30869	4.19736	5.43989	6.06983	3.69239		3.69239	3.43311	0.326185	0.469299	0.0947253	0.0958241	1	0.070444	0.328102	0.471904	0.176484	0.474032	0.159167	0.0905685	0.214798	0.179517	0.147088	0.509013	0.692501	0
14306466	6.72594	6.29081	3.41646	6.03474	5.94197	6.02884	6.11324	6.04131	5.77903	6.01885	4.63967	5.10555	6.47838	6.22125	5.55207	6.61746	6.81147	5.56149		3.41646	3.39501	0.974806	0.846641	0	0.771215	0.74389	0.769478	0.794338	0.77315	0.695896	0.766534	0.360296	0.497522	0.901889	0.826151	0.629044	0.942855	1	0.631819
14306467	3.48982	2.23586	2.12514	3.36009	2.82653	3.05993	4.20084	4.03542	4.25234	4.67515	2.17941	3.1564	4.10682	3.72501	2.43279	3.81646	4.78456	2.50206		2.12514	2.65942	0.513152	0.0416343	0	0.46437	0.26374	0.351503	0.780512	0.718308	0.799876	0.958859	0.0204073	0.387777	0.745158	0.601588	0.115686	0.635973	1	0.141732
14306468	3.61652	2.04723	3.04003	3.34707	2.48954	2.58025	2.40912	2.40822	2.39339	2.21557	2.34376	2.3292	3.16265	2.46354	2.15221	2.70613	3.44612	2.64409		2.04723	1.56929	1	0	0.632647	0.8283	0.281856	0.339655	0.230611	0.230036	0.220588	0.107271	0.188958	0.17968	0.710779	0.26529	0.0668966	0.419875	0.891419	0.380336
14306469	5.44308	6.82454	5.91344	6.65132	5.93216	5.58441	6.95104	7.12332	6.30776	6.48054	4.42361	4.87349	6.06375	6.87905	5.6149	6.78699	6.38658	5.9155		4.42361	2.69971	0.377622	0.889328	0.551849	0.825167	0.558781	0.429973	0.936188	1	0.69791	0.761908	0	0.166641	0.607526	0.90952	0.441267	0.875421	0.727106	0.552611
14306470	2.02558	2.1192	1.57085	1.76938	2.17937	1.90357	1.63425	2.04837	1.98468	2.28551	3.89017	2.96657	1.85717	1.72224	2.16199	3.12727	1.89902	2.28551		1.57085	2.31932	0.196065	0.236429	0	0.0855982	0.262372	0.143458	0.0273357	0.20589	0.17843	0.308136	1	0.601781	0.123451	0.0652753	0.254879	0.671068	0.141495	0.308136
14306471	4.72018	4.89939	3.24916	5.15928	4.27153	4.02858	4.63522	4.50237	4.3831	5.29237	2.87132	4.68143	5.00413	4.32248	3.98501	5.10623	5.73529	4.51499		2.87132	2.86397	0.645559	0.708132	0.13193	0.798878	0.488907	0.404076	0.615893	0.569508	0.527862	0.84535	0	0.632031	0.744706	0.506697	0.388865	0.780355	1	0.573916
14306472	7.74274	7.52435	3.96683	8.32969	3.88272	6.27882	7.76688	6.43377	6.47178	7.90333	3.12626	6.67487	7.56425	7.59905	6.70476	8.27775	7.89649	7.24519		3.12626	5.20344	0.887199	0.845229	0.161543	1	0.145377	0.605862	0.891838	0.635639	0.642945	0.918061	0	0.681976	0.852896	0.859584	0.687719	0.990016	0.916747	0.791578
14306473	3.56501	3.48204	2.67367	5.56041	5.204	3.77376	4.32359	4.87782	3.31859	4.94392	3.46009	2.71433	4.85302	3.11761	3.76752	5.11949	4.82667	4.56167		2.67367	2.88674	0.30877	0.28003	0	1	0.876536	0.381084	0.571553	0.763544	0.223407	0.786441	0.272425	0.0140847	0.754951	0.153786	0.378924	0.847261	0.745825	0.654025
14306474	2.59134	3.41743	1.44794	2.06697	2.02255	2.74981	2.05723	1.67389	2.49747	2.02104	2.33558	2.76096	3.03055	1.83695	1.68014	1.74311	2.13283	1.86705		1.44794	1.96949	0.580559	1	0	0.314311	0.291756	0.661021	0.309363	0.114723	0.532896	0.290991	0.450698	0.666681	0.803561	0.197517	0.1179	0.149873	0.347749	0.212804
14306475	4.62477	5.17271	4.3828	4.85917	4.5675	3.90578	5.55209	5.05409	4.61851	5.81277	2.70362	3.67335	5.58156	5.49425	4.43512	5.95402	6.59817	3.00285		2.70362	3.89455	0.493292	0.633986	0.431161	0.553478	0.478587	0.308677	0.731399	0.603528	0.491685	0.798334	0	0.248996	0.738966	0.716547	0.444595	0.834603	1	0.0768336
14306477	2.14762	2.89321	1.90207	3.28807	1.7646	1.57085	2.05723	2.35524	2.42361	1.83695	3.74075	4.0438	2.10362	2.26838	2.30206	2.03622	3.03055	2.03232		1.57085	2.47296	0.233234	0.53473	0.133937	0.6944	0.0783473	0	0.19668	0.317191	0.344835	0.107604	0.877452	1	0.215439	0.282067	0.295684	0.188185	0.590265	0.186609
14306527	3.31379	3.62805	3.98256	3.54542	4.32827	3.5661	3.49696	3.42792	3.2596	3.13358	3.69705	3.8021	2.86658	3.34425	3.93437	3.41257	3.24464	3.267		2.86658	1.46169	0.305956	0.520952	0.763488	0.464419	1	0.478572	0.431265	0.384035	0.268882	0.182668	0.568155	0.640027	0	0.32679	0.730521	0.373532	0.258644	0.273944
14307564	4.67666	4.44698	5.15426	4.08984	5.57071	4.18611	4.10204	3.5807	3.83561	4.07986	5.72849	4.09934	4.17604	4.64858	3.94967	4.45026	3.87783	4.23849		3.5807	2.14779	0.510273	0.403338	0.732642	0.237054	0.92654	0.281877	0.242737	0	0.118688	0.232407	1	0.241476	0.277188	0.497203	0.171794	0.404865	0.138346	0.306264
14307686	8.68549	9.00075	10.2674	8.26691	8.79274	10.3043	8.84639	8.92487	10.2731	8.86999	7.37975	9.55024	9.04212	9.80362	9.83985	8.64141	10.1134	9.7589		7.37975	2.92457	0.446473	0.554272	0.987386	0.303349	0.483146	1	0.50149	0.528324	0.98931	0.50956	0	0.742159	0.568417	0.828795	0.841184	0.431403	0.934715	0.813506
14307687	11.8138	11.6977	12.3539	10.9245	11.5042	12.1251	11.9818	12.0264	12.692	11.9594	9.70799	11.7398	11.9801	12.1786	12.2164	11.6441	12.4375	11.9767		9.70799	2.98402	0.705698	0.666806	0.886702	0.407671	0.601938	0.810018	0.761997	0.776947	1	0.754487	0	0.680904	0.761438	0.82795	0.840624	0.648817	0.914725	0.760286
14307688	11.751	11.8683	12.1011	11.4953	11.4911	11.5401	11.6236	11.6541	11.5116	10.9698	10.1946	11.5907	11.6913	11.4897	11.911	11.2226	11.449	11.4751		10.1946	1.90648	0.816392	0.877926	1	0.682269	0.680028	0.705773	0.749546	0.765558	0.690812	0.40659	0	0.732319	0.785042	0.679303	0.900289	0.539191	0.657992	0.671645
14307690	12.2889	12.6585	12.4918	12.3227	11.8808	12.4264	12.1476	12.1847	12.7209	11.7545	11.4025	12.3833	12.3981	12.1344	12.7374	11.8734	12.6099	12.591		11.4025	1.33485	0.664024	0.940893	0.81601	0.689394	0.358335	0.767075	0.558183	0.585969	0.987648	0.263726	0	0.734726	0.745811	0.548271	1	0.352743	0.904519	0.89037
14307691	8.16256	9.02836	9.10919	8.74075	7.73335	9.35728	8.22442	8.13163	9.17522	7.49155	7.28745	8.92445	8.46503	8.27371	9.45392	7.51648	9.10205	9.21676		7.28745	2.16647	0.403935	0.803572	0.840881	0.670817	0.205819	0.955393	0.432489	0.38966	0.87136	0.0942085	0	0.755608	0.54355	0.455238	1	0.105716	0.837584	0.890535
14307692	7.58988	8.44202	8.65769	7.50652	7.45845	8.47458	7.46253	7.2316	8.68172	6.76407	6.08055	7.84155	8.14591	7.20473	8.24904	6.82336	8.48205	8.61537		6.08055	2.60117	0.58025	0.907848	0.990762	0.548203	0.529723	0.920365	0.53129	0.442512	1	0.262775	0	0.677005	0.794014	0.432184	0.833659	0.285568	0.923238	0.974493
14308107	7.71155	7.97415	7.94708	7.53871	8.07593	8.14937	7.37562	7.82346	7.74612	7.46094	6.62911	8.2851	7.72386	7.86095	8.30202	7.79598	7.7449	7.82959		6.62911	1.6729	0.647042	0.804012	0.787833	0.543724	0.864852	0.908755	0.446237	0.713938	0.667708	0.497234	0	0.989891	0.654398	0.736347	1	0.697514	0.666976	0.717603
14308409	1.57085	2.34773	2.05513	1.76938	1.7646	1.87031	1.89902	2.16905	1.98468	2.58768	3.89017	1.82512	2.04223	1.83695	2.65213	1.85717	2.60693	1.67533		1.57085	2.31932	0	0.334963	0.208802	0.0855982	0.0835371	0.129116	0.141495	0.257921	0.17843	0.438419	1	0.109632	0.203243	0.114732	0.466207	0.123451	0.446719	0.0450487
14308410	1.48488	2.04837	3.06214	2.65213	1.7646	1.42563	1.68014	1.87848	2.03622	2.02104	1.87848	2.16199	1.74311	2.55449	2.16199	1.9085	2.2482	1.81924		1.42563	1.63651	0.0362037	0.380527	1	0.749458	0.207124	0	0.155518	0.276711	0.373102	0.363828	0.276711	0.449957	0.193997	0.689792	0.449957	0.29506	0.502635	0.240517
14308411	5.25877	4.55662	5.21014	4.51155	6.09023	4.14572	3.3445	4.79157	4.7531	5.24616	3.58212	5.12856	4.50098	4.50098	4.55322	3.71267	4.46141	4.67084		3.3445	2.74573	0.697183	0.441457	0.679471	0.425041	1	0.291807	0	0.527025	0.513017	0.69259	0.0865419	0.649759	0.421193	0.421193	0.440218	0.134088	0.406781	0.483056
14308412	1.90646	2.26838	3.13166	1.68014	2.67551	1.94801	2.1192	1.76938	2.35199	2.9985	4.62844	1.98468	2.10362	2.6361	2.02838	2.49061	2.19631	2.49747		1.68014	2.9483	0.0767616	0.19952	0.492323	0	0.337608	0.0908558	0.14892	0.0302664	0.227878	0.447158	1	0.103294	0.143634	0.324241	0.118114	0.274895	0.175073	0.277221
14308413	2.59134	2.26838	2.90863	1.81924	2.26838	2.19631	1.78444	2.23155	2.22408	2.02104	2.8624	1.58026	2.24212	2.55449	2.90863	1.9085	1.58026	1.86705		1.58026	1.32836	0.761149	0.518022	1	0.179905	0.518022	0.463763	0.153707	0.490291	0.484671	0.331821	0.965198	0	0.498247	0.7334	1	0.2471	0	0.215898
14308414	1.90646	2.60452	3.21106	1.95834	2.67551	2.16199	1.78444	2.23155	1.48274	2.21568	2.62275	2.0637	1.85717	3.13166	1.63657	2.3216	2.54737	2.28551		1.48274	1.72832	0.245163	0.649059	1	0.27518	0.690133	0.393014	0.174565	0.433259	0	0.424077	0.659608	0.336144	0.216645	0.954058	0.0890072	0.48536	0.61599	0.464483
14308415	2.26838	2.34773	4.14572	1.59901	5.9593	2.16199	2.41588	3.49841	3.28807	2.43391	3.74075	5.54736	2.37841	3.22155	2.12209	3.90414	1.75878	1.7646		1.59901	4.36029	0.153517	0.171715	0.58407	0	1	0.129117	0.187344	0.435614	0.387374	0.19148	0.491192	0.905525	0.17875	0.372119	0.119965	0.528664	0.0366443	0.0379769
14308416	2.46208	2.1192	1.95146	2.1837	1.95146	2.90863	2.4819	2.49747	2.16199	2.66265	2.17291	2.76096	1.68805	1.83695	3.54499	2.40866	1.71522	2.35199		1.68805	1.85694	0.416835	0.232184	0.141851	0.266918	0.141851	0.657307	0.427508	0.435892	0.255229	0.524842	0.26111	0.577786	0	0.080184	1	0.388065	0.0146324	0.357549
14308417	1.71202	2.26838	2.16199	3.03585	2.17937	2.09431	1.63425	1.98965	2.03622	1.72771	2.17291	2.96657	2.10362	2.19631	1.51559	1.68805	1.93635	2.5731		1.51559	1.52026	0.129207	0.495177	0.425194	1	0.436625	0.380674	0.0780511	0.311833	0.342462	0.139527	0.432378	0.954432	0.386795	0.447766	0	0.113442	0.276769	0.695612
14308418	2.96038	2.98826	1.66623	1.76938	3.79325	1.7646	2.94034	2.6361	4.17313	2.5139	1.82512	2.5139	2.10362	2.55449	2.96657	3.61508	2.48529	3.76351		1.66623	2.5069	0.516233	0.527357	0	0.041144	0.848468	0.0392371	0.508241	0.386881	1	0.338135	0.0633796	0.338135	0.174473	0.354324	0.518704	0.777394	0.326722	0.836602
14308419	2.14762	2.1192	5.98988	4.06074	3.05536	4.67084	2.87023	4.24618	2.42361	2.14762	2.97752	4.45462	3.71267	3.13166	2.74981	2.93796	3.70071	4.67084		2.1192	3.87068	0.00734292	0	1	0.501602	0.24186	0.659222	0.194031	0.549511	0.0786444	0.00734292	0.221748	0.603361	0.411676	0.261571	0.16292	0.21153	0.408587	0.659222
14308420	3.69625	5.15538	5.39337	2.24212	6.09023	3.63025	2.23489	3.74993	2.80211	3.63025	5.12856	3.1978	2.31062	3.66373	4.23073	2.40866	2.19631	2.09431		2.09431	3.99592	0.400895	0.76605	0.825607	0.036989	1	0.384376	0.03518	0.414328	0.177129	0.384376	0.759338	0.276153	0.0541321	0.392755	0.53465	0.078668	0.0255255	0
14308421	3.54721	4.97705	6.38027	1.90646	5.34174	3.67202	1.78444	2.93796	3.98127	2.14762	5.24405	2.76096	1.80158	2.01752	4.78705	3.80591	3.54721	4.02464		1.78444	4.59583	0.383558	0.694676	1	0.0265491	0.774029	0.410715	0	0.250993	0.478005	0.079024	0.752771	0.212479	0.0037298	0.0507142	0.653334	0.439847	0.383558	0.487442
14308422	2.87921	2.26838	3.76351	2.06697	1.95146	2.35199	3.13679	3.25852	2.49747	2.07914	2.5139	2.69572	2.78122	2.01752	2.25591	4.15583	3.03055	1.7646		1.7646	2.39124	0.466125	0.210681	0.835931	0.126451	0.0781444	0.245647	0.573841	0.624748	0.306484	0.131539	0.313355	0.389389	0.425144	0.10577	0.205463	1	0.529412	0
14308423	4.02464	2.60452	2.90863	2.50202	4.22647	2.39738	1.78444	3.8954	4.3625	2.14762	4.62844	1.75405	2.69572	4.14976	2.45088	1.97525	2.48529	3.6903		1.75405	2.87439	0.789938	0.295879	0.401677	0.260217	0.860154	0.223814	0.0105732	0.744976	0.907478	0.136924	1	0	0.327606	0.833467	0.242427	0.0769561	0.254398	0.673622
14308425	2.33558	4.21629	6.02225	1.86	6.15293	3.83507	2.17291	4.11221	2.49747	2.74981	4.50098	4.31471	2.45842	3.13166	3.65751	2.84609	2.30206	4.83634		1.86	4.29293	0.110783	0.548878	0.969561	0	1	0.460075	0.0728908	0.524634	0.148494	0.207274	0.615193	0.571803	0.139398	0.296222	0.418714	0.229702	0.102974	0.693312
14308426	3.54721	3.41743	1.75878	3.03585	5.89153	2.46574	2.35199	3.25852	2.80211	2.82139	2.25244	1.8635	4.7126	2.1307	3.1978	2.03622	2.74245	4.16638		1.75878	4.13275	0.432745	0.401342	0	0.30901	1	0.171062	0.143539	0.36289	0.252452	0.257118	0.119448	0.0253379	0.714734	0.0899913	0.348197	0.0671307	0.238017	0.582566
14308427	1.75878	3.30644	7.60065	2.24212	7.03983	3.63025	3.20662	3.6585	4.0438	2.02104	2.5139	3.27829	3.95579	2.1307	2.69572	3.71267	2.96038	4.3111		1.75878	5.84187	0	0.264925	1	0.0827358	0.904	0.320353	0.247838	0.32519	0.391145	0.0448927	0.12926	0.260106	0.376079	0.0636631	0.160383	0.334462	0.205686	0.436901
14308428	2.08794	2.98826	2.5731	1.90646	2.79971	2.46574	2.29011	1.98965	1.82512	2.02104	2.4192	1.98468	1.98094	2.48529	1.93977	2.66023	2.09024	1.86705		1.82512	1.16314	0.225962	1	0.643067	0.0699307	0.837895	0.550768	0.399772	0.141459	0	0.168443	0.510753	0.137183	0.133969	0.567576	0.0985696	0.717976	0.227935	0.0360546
14308430	4.09254	4.91571	5.21014	3.03585	2.67551	3.46645	2.87023	4.3111	4.46141	3.63025	2.97752	3.90414	5.15763	5.83179	4.9947	2.66023	4.92285	3.15782		2.66023	3.17156	0.45161	0.711159	0.803993	0.118433	0.00481868	0.254205	0.0662156	0.520525	0.567916	0.305849	0.100042	0.392207	0.787435	1	0.736063	0	0.71341	0.156893
14308431	2.26838	3.1978	2.45088	3.53643	2.45527	2.39738	2.4819	2.35524	2.35199	1.95146	2.5139	5.60962	1.91186	1.89902	3.03055	2.25244	2.54737	3.07249		1.89902	3.7106	0.0995437	0.350018	0.148726	0.441281	0.149908	0.134307	0.157087	0.122952	0.122076	0.0141324	0.16571	1	0.00346131	0	0.304945	0.0952453	0.174729	0.316249
14308432	2.46208	3.1978	1.95146	2.30541	4.36452	2.19631	2.05723	3.25852	3.12727	2.90863	5.98483	1.58026	3.11646	2.41083	2.20799	2.3216	2.48529	1.86705		1.58026	4.40457	0.200206	0.36724	0.0842748	0.164634	0.632129	0.139865	0.108288	0.381026	0.351228	0.301588	1	0	0.348773	0.188569	0.142517	0.16831	0.205475	0.0651123
14308433	6.20981	5.94317	7.76993	6.55741	9.6109	5.74288	6.87378	5.44071	6.25457	6.03144	9.31675	6.96812	5.95284	6.69635	6.46548	6.95073	6.05212	6.08079		5.44071	4.17018	0.184427	0.120489	0.558541	0.26778	1	0.0724591	0.343646	0	0.195161	0.141654	0.929465	0.366267	0.122807	0.301099	0.245736	0.362097	0.146613	0.153487
14308435	2.52666	2.60452	1.90207	1.72224	2.45527	1.83695	2.1192	2.71427	2.42361	2.43391	2.4192	2.0637	2.17291	2.34773	3.08473	1.85717	1.84444	2.03232		1.72224	1.36249	0.590406	0.647551	0.131983	0	0.538006	0.0841882	0.29135	0.728103	0.51477	0.522334	0.511532	0.250616	0.330772	0.459081	1	0.0990312	0.0896917	0.227584
14308436	3.18582	5.04008	3.45757	2.96038	4.36452	2.79003	2.05723	2.79003	2.87921	1.78444	4.77835	2.35199	2.45842	4.22442	3.60362	2.17291	2.30206	5.23982		1.78444	3.45538	0.405563	0.942193	0.48421	0.34032	0.746683	0.29102	0.0789447	0.29102	0.31683	0	0.866449	0.164252	0.195053	0.706138	0.526477	0.112425	0.149801	1
14308437	2.87921	2.04837	2.77631	3.37477	4.22647	1.98468	2.87023	2.04837	2.49747	2.74981	3.74075	2.25244	3.37816	2.41083	3.48556	2.84609	2.48529	2.21568		1.98468	2.24179	0.399025	0.0284101	0.353123	0.62008	1	0	0.395021	0.0284101	0.228742	0.341304	0.783333	0.119438	0.621592	0.190092	0.669503	0.384253	0.223308	0.103042
14308438	4.2003	4.12448	4.3625	2.71919	6.09023	3.29692	3.07781	2.79003	4.41174	4.12906	4.208	3.82466	4.85851	3.40565	2.86785	2.3216	3.03055	2.09431		2.09431	3.99592	0.527035	0.508062	0.567626	0.156379	1	0.300959	0.246126	0.174106	0.579949	0.509207	0.528963	0.433029	0.691756	0.328169	0.193582	0.0568795	0.234298	0
14308439	3.32539	2.26838	5.89153	3.61508	4.49795	3.29692	3.80236	3.6585	4.96241	4.06074	3.58212	2.69572	3.71267	3.91324	5.98483	4.07001	3.18582	4.02464		2.26838	3.71644	0.284413	0	0.974896	0.362361	0.599918	0.276751	0.412754	0.374044	0.724894	0.482277	0.353492	0.114985	0.38862	0.442588	1	0.484771	0.246857	0.472563
14308440	3.03055	1.78444	3.06214	1.81924	2.67551	2.05149	1.73473	2.93796	2.96038	2.35199	3.41743	4.11548	2.10362	2.19631	1.98675	2.25244	2.13283	2.42361		1.73473	2.38075	0.544289	0.0208811	0.557561	0.0354983	0.395161	0.133051	0	0.505401	0.514814	0.259273	0.706794	1	0.154946	0.19388	0.105856	0.217455	0.167215	0.289353
14308441	2.74245	3.09507	3.45757	2.71919	2.35199	1.7646	2.87023	2.86573	2.71919	2.35199	5.4444	4.69424	1.74311	2.41083	2.02838	2.5731	4.61901	1.7646		1.74311	3.70129	0.269997	0.365266	0.463206	0.263713	0.164506	0.00580433	0.304521	0.303304	0.263713	0.164506	1	0.797324	0	0.180401	0.0770717	0.224242	0.777	0.00580433
14308442	2.26838	2.19631	2.33558	2.50202	2.26838	2.09431	2.87023	3.09108	2.35199	3.71454	2.10362	2.16199	3.37816	1.57085	4.13243	3.22155	4.56465	2.15603		1.57085	2.99381	0.232994	0.208919	0.25544	0.311032	0.232994	0.174849	0.434025	0.507792	0.260921	0.716044	0.177958	0.197456	0.603683	0	0.855629	0.551373	1	0.195464
14308443	2.08794	3.09507	5.85404	3.53643	3.05536	2.74981	2.1192	4.0438	2.87921	3.48556	5.64343	4.25005	3.28807	2.26838	2.12209	4.38282	3.32539	2.42361		2.08794	3.7661	0	0.267418	1	0.384613	0.256876	0.175744	0.00829938	0.519333	0.210103	0.371105	0.944078	0.574097	0.318665	0.0479117	0.00906542	0.609352	0.328575	0.0891277
14308444	2.74245	3.52472	3.45757	3.03585	2.93138	2.74981	3.27829	4.3111	2.16199	2.43391	7.22083	2.58768	2.94714	2.96038	3.08473	2.17291	2.4192	4.37165		2.16199	5.05884	0.114741	0.269376	0.256102	0.172738	0.152087	0.116197	0.220663	0.424823	0	0.0537518	1	0.0841475	0.155202	0.157819	0.182401	0.00215882	0.0508426	0.436792
14308445	2.59134	4.3111	7.03434	4.26476	6.95073	3.29692	2.17291	4.68187	3.04555	3.07781	4.208	1.90357	2.94714	6.01731	3.65751	5.40537	2.19631	3.07249		1.90357	5.13076	0.134049	0.469234	1	0.460202	0.983704	0.271567	0.0524954	0.541498	0.222574	0.228862	0.44914	0	0.203393	0.801779	0.341847	0.682509	0.0570552	0.227825
14308446	2.26838	1.97525	2.77631	1.76938	3.79325	1.87031	1.78444	2.2948	2.49747	2.58768	2.8624	2.19631	1.91186	2.01752	2.02838	1.74311	3.18582	3.24683		1.74311	2.05014	0.256213	0.113231	0.503963	0.0128107	1	0.0620425	0.0201597	0.269098	0.367955	0.411956	0.545955	0.221056	0.082311	0.133846	0.139144	0	0.703709	0.73347
14308448	4.57206	2.43152	4.41736	2.58303	3.1978	3.25039	5.12171	2.16905	4.41174	4.36452	1.98675	4.0438	4.81403	3.58212	5.06371	5.19554	3.84004	3.42479		1.98675	3.20879	0.805696	0.13861	0.757486	0.185826	0.377416	0.393805	0.976992	0.0568129	0.755733	0.741016	0	0.641068	0.881105	0.497188	0.958915	1	0.577568	0.448157
14308450	2.33558	1.78444	2.33558	2.36264	2.09733	2.58768	2.05723	2.16905	2.09733	2.21568	1.87848	3.12521	1.74311	2.6361	2.07914	1.68805	1.89902	3.07249		1.68805	1.43716	0.450566	0.0670719	0.450566	0.469389	0.284786	0.62598	0.25688	0.334687	0.284786	0.367135	0.132502	1	0.0383136	0.659672	0.272126	0	0.146795	0.963319
14308451	4.3111	2.04837	2.33558	2.06697	2.93138	2.95517	2.66265	3.25852	2.03622	2.74981	2.8624	4.25005	3.54499	2.01752	3.13166	2.03622	2.74245	3.60362		2.01752	2.29359	1	0.0134527	0.138677	0.0215623	0.398441	0.408816	0.281276	0.541074	0.00815435	0.31928	0.368366	0.973381	0.665974	0	0.485763	0.00815435	0.31607	0.691538
14308453	3.76351	3.82466	2.27157	2.58303	5.59418	2.46574	3.74993	2.86573	2.80211	2.82139	1.87848	2.58768	3.63025	2.41083	2.65213	2.25244	1.89902	3.42479		1.87848	3.7157	0.507315	0.523773	0.105794	0.189614	1	0.158049	0.503661	0.265698	0.248575	0.253765	0	0.190867	0.471451	0.143271	0.208212	0.100643	0.00552857	0.416157
14308455	1.89499	2.26127	1.80158	1.95834	2.67875	1.94368	1.76836	2.17889	1.77556	1.92516	2.60212	2.33505	2.00008	2.54376	1.76836	2.19183	2.62658	2.24425		1.76836	0.910387	0.139099	0.541431	0.0364952	0.208678	1	0.192577	0	0.450938	0.00790872	0.172239	0.91583	0.622474	0.254529	0.851728	0	0.46516	0.9427	0.52273
14308456	2.9214	2.51432	3.37477	3.20662	3.95151	2.43239	3.05543	2.96342	3.2626	2.61357	3.44346	2.62794	2.89644	2.1307	2.66279	2.63886	2.3874	2.21752		2.1307	1.82082	0.43426	0.210688	0.68325	0.590903	1	0.165689	0.507867	0.457336	0.621647	0.265197	0.720978	0.273089	0.420549	0	0.29223	0.279087	0.140985	0.0476817
14308457	2.5153	2.14658	2.42251	2.3665	2.48207	2.60054	2.45779	2.01901	2.68056	2.11181	2.54896	2.39577	2.00311	2.0619	2.10249	2.51196	2.7085	2.52508		2.00311	0.705394	0.726103	0.203395	0.594565	0.515163	0.678995	0.846938	0.644577	0.0225435	0.960389	0.154094	0.773828	0.556648	0	0.0833377	0.140883	0.721372	1	0.739964
14308691	2.02343	2.21794	2.23858	2.1429	2.54444	2.25009	2.09315	2.31675	2.09001	2.19084	2.2324	2.27325	2.24434	1.9213	2.21793	2.01656	2.56285	2.28954		1.9213	0.641553	0.159191	0.462389	0.494549	0.345414	0.971307	0.512498	0.267871	0.616395	0.262983	0.420145	0.484927	0.548591	0.503534	0	0.462361	0.148486	1	0.573986
14309200	3.83609	4.48827	4.44269	4.03739	3.38597	3.86064	3.89134	3.27581	4.37128	4.72543	3.93225	3.04307	3.49645	4.16576	3.37129	3.55	4.70892	3.33211		3.04307	1.68236	0.47137	0.859028	0.831937	0.591025	0.203818	0.485965	0.504214	0.138339	0.789488	1	0.528528	0	0.269487	0.667331	0.195095	0.30132	0.990187	0.171808
14309566	4.02733	4.278	4.03687	3.51063	4.49167	3.94538	4.05059	4.18671	3.76929	3.29157	5.47965	4.5187	3.71158	3.62994	3.81991	4.08936	3.95345	3.9722		3.29157	2.18808	0.336255	0.450818	0.340617	0.100115	0.548468	0.298805	0.346888	0.409098	0.218326	0	1	0.560822	0.191952	0.154641	0.241461	0.364606	0.302493	0.311063
14309745	4.52716	4.81201	4.67176	3.94175	5.37146	5.09495	4.00508	4.3601	5.19242	4.35089	5.71654	4.50932	4.34834	5.16525	5.23743	4.20863	4.07176	4.50153		3.94175	1.77479	0.329847	0.490347	0.411325	0	0.805565	0.649767	0.0356851	0.235718	0.704688	0.23053	1	0.319794	0.229095	0.68938	0.730048	0.150375	0.0732567	0.315405
14310128	5.16762	4.69638	5.46331	5.61562	5.43137	5.68352	5.36249	4.87198	5.22527	5.4858	6.21359	5.66286	4.88779	4.84556	5.66383	5.80108	4.77201	5.03565		4.69638	1.51722	0.310597	0	0.505489	0.605877	0.484438	0.650626	0.439037	0.115738	0.348597	0.520312	1	0.637011	0.126164	0.0983274	0.637649	0.728113	0.0498519	0.223613
14310303	5.95333	5.59352	5.72918	6.38916	6.35437	5.7733	6.13722	5.23376	5.40117	6.09721	6.8084	5.88897	5.4431	5.1599	5.6237	5.83963	6.12006	5.60093		5.1599	1.6485	0.481307	0.263042	0.345333	0.745688	0.724581	0.372097	0.592857	0.044806	0.146359	0.568583	1	0.442265	0.171796	0	0.281349	0.412333	0.582449	0.267533
14310361	5.94895	3.41743	6.05694	6.4113	5.25038	6.0253	5.92225	6.20981	5.36702	4.8693	5.64343	5.511	5.08094	6.56674	4.82811	4.72064	4.88744	5.89692		3.41743	3.14931	0.803835	0	0.838124	0.950645	0.582016	0.828076	0.795356	0.886664	0.619052	0.461011	0.706823	0.66477	0.528214	1	0.447933	0.413808	0.466772	0.787314
14310602	2.21732	2.23862	3.27962	2.27592	2.85923	2.5799	2.08821	2.58056	2.22291	2.18241	2.53058	2.10841	2.26306	2.69156	2.21846	2.30764	2.12273	2.25467		2.08821	1.1914	0.108368	0.126245	1	0.157548	0.647149	0.412692	0	0.413251	0.113054	0.0790675	0.371299	0.0169535	0.14676	0.506415	0.109322	0.184177	0.0289697	0.13971
14310759	3.97027	4.29164	4.06243	4.04112	4.08785	3.94868	3.65845	3.53217	3.91324	3.59817	5.15272	3.95118	3.6825	3.57583	4.22805	3.97532	3.80214	3.81222		3.53217	1.62055	0.270338	0.468645	0.327206	0.314058	0.342893	0.257017	0.0779202	0	0.235146	0.0407244	1	0.258558	0.0927609	0.0269366	0.429409	0.273457	0.166587	0.17281
14311090	2.25379	2.77492	2.52468	2.45687	3.22033	2.24054	2.42132	2.40282	2.29853	2.656	2.60883	2.43675	2.20513	2.43223	2.85704	2.6482	2.21475	2.36262		2.20513	1.0152	0.0479305	0.561262	0.314764	0.247968	1	0.0348824	0.212957	0.194731	0.0920049	0.444121	0.397658	0.228151	0	0.223703	0.64215	0.436436	0.00947136	0.155128
14311322	2.04027	2.21099	1.86537	2.03723	2.14924	1.89218	2.18754	2.05321	2.1936	2.16588	2.76325	2.03723	2.0978	1.96971	1.7646	2.07298	1.99852	1.99174		1.7646	0.998654	0.276041	0.446997	0.10091	0.273004	0.385161	0.127759	0.423513	0.289	0.429583	0.401823	1	0.273004	0.333655	0.205393	0	0.308804	0.234236	0.22745
14311360	2.14868	1.94024	1.96903	2.28948	2.06048	1.98233	1.97162	2.11112	1.90103	1.93666	2.35391	1.8805	2.20633	1.92761	1.90896	1.89963	2.08532	1.98566		1.8805	0.473405	0.56648	0.126177	0.187	0.863909	0.380176	0.215087	0.192479	0.487153	0.0433626	0.118629	1	0	0.688257	0.0995178	0.060113	0.0404036	0.432644	0.22213
14311933	4.4718	4.66198	4.81548	5.0493	4.5351	4.553	4.62039	4.58592	4.64835	4.26343	5.88621	4.73423	4.40431	4.48823	4.8813	4.21248	4.71491	4.58094		4.21248	1.67373	0.154933	0.268559	0.360274	0.499972	0.192754	0.203451	0.24371	0.223116	0.260417	0.0304379	1	0.311725	0.11461	0.16475	0.399598	0	0.300184	0.220143
14312032	5.16067	5.59151	5.66656	5.14644	6.69266	5.53881	5.43485	5.55565	5.2356	5.27002	6.86419	5.46416	5.16415	5.0967	5.55153	5.51848	5.08173	5.24981		5.08173	1.78246	0.0442878	0.285996	0.328104	0.0363005	0.903768	0.256432	0.198107	0.265879	0.0863234	0.105635	1	0.21455	0.0462384	0.00839742	0.26357	0.245027	0	0.0942954
14312419	5.98269	5.224	4.67641	5.7967	4.13594	5.76955	5.9699	6.15831	7.22135	7.49385	3.12614	5.96212	6.69162	6.61554	4.90144	6.97101	7.04074	5.84858		3.12614	4.36771	0.654015	0.480311	0.354937	0.611432	0.231197	0.605216	0.651087	0.694224	0.93761	1	0	0.649304	0.816326	0.798907	0.406461	0.880294	0.896258	0.62331
14312420	9.79399	9.05048	9.25761	9.22748	8.34844	9.10607	9.32779	9.71577	10.0749	10.3776	8.01181	9.5447	10.0466	9.63199	9.04769	9.93116	10.0455	9.60172		8.01181	2.36584	0.7533	0.439028	0.526577	0.513844	0.14229	0.462523	0.556244	0.720237	0.872018	1	0	0.647925	0.860058	0.684824	0.437851	0.811279	0.859587	0.672027
14313095	2.62719	2.31048	2.49272	2.20821	2.92584	2.32452	2.36096	2.46852	2.68576	2.74981	3.87574	2.4093	2.44883	2.34671	2.5322	2.02001	2.16967	2.32675		2.02001	1.85573	0.327195	0.156525	0.254732	0.101416	0.488126	0.164093	0.18373	0.241689	0.358755	0.393271	1	0.209779	0.231081	0.176051	0.276004	0	0.0806514	0.165295
14313328	2.55427	2.48541	3.61508	2.72769	3.7741	2.8055	2.96454	2.66371	2.68512	2.75666	3.93165	2.82196	2.87503	2.41416	2.58845	2.76175	2.81448	2.52224		2.41416	1.51748	0.0923288	0.0469496	0.791386	0.206609	0.896181	0.257885	0.362693	0.164449	0.178558	0.225698	1	0.268732	0.303701	0	0.114851	0.229052	0.263801	0.0712186
14313330	2.06635	2.26838	2.26307	2.07791	2.68545	2.08581	2.19405	1.91653	1.85164	1.99995	2.50348	2.38707	2.31417	2.24679	2.22912	1.97198	2.17711	2.40048		1.85164	0.833803	0.257504	0.499809	0.49344	0.271367	1	0.280847	0.410652	0.0778238	0	0.177865	0.781766	0.642148	0.55472	0.47391	0.452719	0.144323	0.390335	0.658239
14313411	2.12772	1.87668	1.99834	1.96831	2.24266	2.09769	2.05775	2.26021	2.26432	1.95804	2.13745	2.27673	1.95248	2.08478	1.99015	2.12543	1.97228	2.90211		1.87668	1.02543	0.244817	0	0.11864	0.089355	0.356901	0.215524	0.176576	0.374017	0.378028	0.0793429	0.254298	0.390127	0.0739217	0.202935	0.110658	0.242575	0.0932293	1
14313729	8.81302	8.49572	8.55182	7.79391	8.90899	6.49876	9.0241	9.18574	7.47267	7.25131	8.0319	7.08277	8.5099	9.02307	7.98962	7.97528	9.19234	6.63572		6.49876	2.69358	0.859174	0.741378	0.762204	0.480829	0.894806	0	0.937541	0.997547	0.361565	0.279386	0.569181	0.216814	0.74664	0.937156	0.553485	0.548161	1	0.0508456
14313819	4.48505	4.76597	4.69593	4.44663	6.11319	4.84977	3.99845	3.9383	4.10766	4.55856	4.82558	4.67371	4.93582	4.38315	4.84936	4.82879	3.86404	4.55444		3.86404	2.24915	0.276107	0.401008	0.369869	0.259028	1	0.438267	0.0597614	0.0330161	0.108319	0.308792	0.427514	0.359991	0.476529	0.230804	0.438088	0.428939	0	0.306963
14313996	3.47238	3.43098	3.48226	3.54282	4.61324	3.55769	3.35457	3.65193	3.48015	3.58926	5.22723	3.92115	3.26412	3.54659	3.99012	3.66274	3.37155	3.61251		3.26412	1.96311	0.106088	0.0849984	0.11112	0.141969	0.687234	0.149546	0.0460781	0.19755	0.110047	0.165627	1	0.334691	0	0.143891	0.369824	0.203056	0.0547264	0.17747
14314096	3.20539	3.42806	4.72769	3.45421	6.02441	3.65943	2.8158	2.76269	2.91431	3.32466	5.64343	4.30403	3.1978	3.35657	3.53564	3.45343	3.21602	3.07704		2.76269	3.26172	0.135724	0.203993	0.602443	0.212011	1	0.274928	0.0162824	0	0.0464838	0.172291	0.883197	0.472554	0.133397	0.182074	0.236974	0.21177	0.138984	0.0963728
14314558	2.21778	2.40402	3.08121	2.30803	2.49652	2.48056	2.28846	2.5875	2.09413	2.70323	2.67776	2.36106	2.38193	2.7206	2.1527	2.60118	3.1461	2.33855		2.09413	1.05197	0.117539	0.294579	0.938316	0.203329	0.38251	0.367344	0.184735	0.468995	0	0.579013	0.554795	0.253743	0.273584	0.59552	0.0556819	0.481999	1	0.232348
14314638	2.42894	2.28156	2.40268	2.02001	2.65807	2.09284	2.08821	2.2323	2.10802	2.04851	2.31267	2.31976	2.49062	2.439	2.3747	2.2861	2.27862	2.15412		2.02001	0.638063	0.640887	0.409915	0.599735	0	1	0.114142	0.106889	0.332701	0.137929	0.0446677	0.458665	0.469773	0.73756	0.656663	0.555885	0.417018	0.405304	0.210176
14314690	4.99395	6.26054	8.09443	5.06151	8.36015	5.78038	4.98489	5.81775	5.04933	4.14032	5.4956	5.31796	4.96038	5.24956	5.71515	5.91953	4.58364	5.34737		4.14032	4.21983	0.20229	0.50244	0.937031	0.2183	1	0.388654	0.200142	0.397512	0.215413	0	0.321169	0.279072	0.194335	0.262863	0.373197	0.42163	0.105055	0.286042
14314705	2.3249	3.07019	3.2637	2.5222	2.66301	2.85204	2.52838	2.53187	2.16632	2.11962	3.51629	2.24728	2.40484	2.29616	2.76247	2.43714	2.32584	2.38718		2.11962	1.39667	0.146978	0.680596	0.819153	0.288248	0.389065	0.524408	0.29267	0.29517	0.0334417	0	1	0.0914031	0.204216	0.126403	0.460273	0.22734	0.147657	0.191569
14314739	2.03025	2.9902	4.07226	2.36264	4.9913	2.35575	1.97902	2.74401	2.19147	2.4109	3.7568	2.76198	2.41679	2.64578	2.52676	2.33321	2.16347	2.4992		1.97902	3.01228	0.0170074	0.335688	0.694903	0.127351	1	0.125065	0	0.253957	0.0705282	0.143375	0.590177	0.259923	0.145329	0.221348	0.181836	0.117582	0.0612332	0.172685
14314879	3.38877	3.12878	2.75221	3.21633	3.49215	4.86443	3.86288	3.30691	4.17899	3.4748	3.57171	3.81816	3.17916	3.33336	3.49907	3.62768	4.43018	4.62013		2.75221	2.11223	0.30137	0.178282	0	0.21973	0.350314	1	0.525833	0.262615	0.675486	0.342099	0.387981	0.504658	0.202133	0.275139	0.353589	0.414478	0.794408	0.88434
14315180	4.34743	4.27405	4.22468	4.22589	4.40984	4.23739	4.32525	4.43135	4.17313	3.98736	4.65819	4.38613	4.21958	4.27485	4.5306	4.20364	4.04425	3.9613		3.9613	0.696889	0.554064	0.448774	0.377925	0.379674	0.643622	0.396163	0.522242	0.674492	0.303956	0.0373933	1	0.609596	0.370611	0.449926	0.816909	0.347745	0.119018	0
14315555	3.15471	2.62785	2.95007	3.1859	3.69656	3.30342	2.5534	3.4246	2.69891	2.99422	3.67686	3.18411	3.22646	3.43079	3.27817	3.38546	3.04449	3.17948		2.5534	1.14317	0.526009	0.065133	0.346992	0.553292	1	0.656092	0	0.762093	0.12729	0.385616	0.982767	0.551727	0.58877	0.767515	0.634005	0.727856	0.429588	0.547672
14315849	2.28576	2.30566	2.19592	2.46932	2.74776	2.25101	2.10316	2.15775	2.24824	2.33278	2.70131	2.29836	2.33745	2.27874	2.18062	2.0407	2.08207	2.42162		2.0407	0.707054	0.346591	0.374742	0.219527	0.606201	1	0.297437	0.0883365	0.165547	0.293522	0.413089	0.934304	0.364416	0.419696	0.336658	0.197881	0	0.0585139	0.538741
14316218	4.25661	2.97763	3.6141	3.41466	3.79325	3.32287	4.65671	3.22332	2.86401	2.67127	4.28176	3.20856	3.32287	3.02977	3.56532	3.32181	2.8041	3.05326		2.67127	1.98544	0.798485	0.154306	0.474873	0.37442	0.565106	0.328191	1	0.27805	0.0970768	0	0.811152	0.270617	0.328191	0.180566	0.450302	0.327655	0.0668998	0.192396
14316570	3.90147	3.87382	3.97513	3.81455	4.51059	4.05988	3.81793	3.86746	3.90465	3.64997	4.8824	3.90414	3.82092	4.27494	4.20909	4.06829	3.69543	3.50104		3.50104	1.38137	0.289879	0.269865	0.343204	0.226955	0.730834	0.404554	0.229402	0.265257	0.292186	0.107814	1	0.291811	0.231572	0.56024	0.512571	0.410645	0.140723	0
14316785	5.65317	5.67973	6.11905	5.59142	5.9593	5.71289	5.41576	5.56249	5.55249	5.45363	6.44112	5.80922	5.35191	5.41114	6.04275	5.51688	5.39002	5.4354		5.35191	1.0892	0.276581	0.300973	0.704314	0.219889	0.55764	0.33141	0.0586167	0.19333	0.184149	0.0933845	1	0.419857	0	0.0543775	0.634257	0.151459	0.0349845	0.0766455
14316846	3.90889	3.83723	4.78888	4.10035	5.28797	4.5441	4.22893	3.81934	3.92151	3.9919	5.01067	4.37582	3.71722	3.93567	4.70844	4.11225	4.11368	4.09606		3.71722	1.57075	0.122019	0.0764014	0.682259	0.243912	1	0.52642	0.325771	0.0650088	0.130056	0.174868	0.823461	0.419291	0	0.139072	0.631046	0.251487	0.252398	0.241184
14316908	1.88191	1.85283	1.84085	1.95463	2.32534	1.94205	2.29333	2.19443	1.84437	1.96331	2.30554	2.08503	2.12591	1.93205	2.15702	2.1579	1.98675	2.14578		1.84085	0.48449	0.0847602	0.0247401	0	0.234863	1	0.208883	0.933943	0.729808	0.00726741	0.252763	0.959135	0.503997	0.588382	0.18824	0.652593	0.654404	0.301145	0.629383
14317089	6.3528	6.88264	6.93004	6.72804	8.17128	7.59924	6.1529	6.52297	6.0297	6.1476	8.64003	7.35694	6.32668	6.30911	6.04459	6.5202	6.67974	6.93573		6.0297	2.61033	0.12378	0.326758	0.344916	0.26753	0.820426	0.601283	0.0471978	0.188971	0	0.0451658	1	0.508459	0.11377	0.107042	0.00570603	0.18791	0.249026	0.347094
14317149	8.85963	9.3294	9.23231	8.16164	8.5391	10.5433	8.93767	9.75226	9.49462	9.59172	6.76953	9.83867	9.59266	9.79659	9.47758	9.6264	9.42476	10.0423		6.76953	3.7738	0.553844	0.678329	0.6526	0.36889	0.468911	1	0.574524	0.790379	0.722108	0.747839	0	0.813277	0.748087	0.802125	0.717593	0.757028	0.703598	0.867242
14317332	2.32732	3.04657	4.15685	2.35248	3.19181	2.89359	2.64121	2.61303	2.30065	2.62127	3.15707	3.76169	2.74344	2.55587	2.78957	2.68874	2.51866	2.72395		2.30065	1.85621	0.0143725	0.401854	1	0.0279265	0.480102	0.319438	0.183472	0.168289	0	0.172728	0.461382	0.787115	0.238549	0.137499	0.2634	0.209079	0.117452	0.22805
14317389	2.8881	2.42131	2.76792	2.99492	3.05024	2.80512	2.84642	2.72372	2.78454	3.72702	4.27507	3.04576	2.51605	2.57029	3.05655	2.80134	2.46147	2.68629		2.42131	1.85377	0.251809	0	0.186977	0.30943	0.339275	0.207045	0.229324	0.163132	0.195944	0.704359	1	0.336856	0.0511098	0.0803693	0.342677	0.205006	0.0216686	0.142943
14317391	3.6854	4.50104	4.22927	4.10967	5.63628	4.45801	3.72474	4.23305	4.2159	3.48813	6.20216	4.13279	3.74247	4.3019	4.64062	3.98423	4.02136	3.89315		3.48813	2.71403	0.0726832	0.373213	0.273078	0.229008	0.791496	0.357356	0.0871789	0.274471	0.268149	0	1	0.23753	0.093713	0.299838	0.424642	0.182792	0.19647	0.149231
14317593	2.02558	2.23377	2.3134	2.1837	2.303	2.07598	2.12451	2.119	2.22714	1.99295	4.78332	2.13986	2.30273	2.08127	2.3936	2.21887	2.27289	2.18884		1.99295	2.79037	0.0116963	0.0863051	0.114842	0.068361	0.111116	0.0297564	0.047148	0.0451752	0.0839307	0	1	0.0526512	0.111017	0.0316527	0.143583	0.0809665	0.100326	0.0702049
14317639	2.40201	2.94037	3.09466	2.34449	2.99875	2.65284	2.68352	3.13089	2.20174	2.47697	3.4093	2.5127	2.4364	2.73776	2.63611	2.36984	2.34305	2.59268		2.20174	1.20756	0.165841	0.611667	0.739435	0.118207	0.660016	0.373564	0.398968	0.769437	0	0.227922	1	0.257505	0.19432	0.44388	0.35971	0.1392	0.117018	0.32374
14317824	5.9012	5.97594	6.76321	6.2607	7.95222	5.89004	5.4531	6.17432	5.33252	5.33856	7.73709	6.80888	5.49517	5.15959	6.82505	5.99772	5.29821	4.91897		4.91897	3.03325	0.323822	0.348462	0.608006	0.442341	1	0.32014	0.17609	0.413862	0.136337	0.138328	0.929076	0.623064	0.189961	0.0793275	0.628394	0.35564	0.125026	0
14317943	3.27294	3.62805	3.45757	3.33716	4.25276	3.61215	3.6937	3.12774	3.12712	2.61207	3.64957	4.03719	3.34165	3.18988	3.226	3.43837	3.28486	3.15782		2.61207	1.64069	0.402797	0.619239	0.515333	0.441943	1	0.609545	0.659255	0.314301	0.313922	0	0.632356	0.868609	0.444677	0.352172	0.374193	0.503629	0.410064	0.332636
14317945	2.37772	2.47837	2.59884	2.30541	2.98295	2.23253	1.94801	2.29291	2.70263	2.24405	4.76784	2.8596	2.41106	1.97845	2.33207	2.37282	2.29419	2.07775		1.94801	2.81983	0.152388	0.18808	0.230805	0.126743	0.367023	0.1009	0	0.12231	0.267611	0.104984	1	0.323279	0.164212	0.0107961	0.136198	0.15065	0.122766	0.0460091
14318105	5.0649	5.29476	4.9105	5.5958	4.81576	5.09606	5.06564	6.04948	4.82388	4.62586	4.76484	4.38754	4.5518	6.23645	4.49654	4.78817	4.91079	5.13438		4.38754	1.84891	0.366357	0.490681	0.282848	0.653498	0.231609	0.383213	0.366756	0.898876	0.235999	0.1289	0.204065	0	0.0888414	1	0.0589544	0.216688	0.283006	0.403938
14318242	3.61003	4.89921	4.94535	3.87315	4.32993	4.49457	3.56436	3.61207	3.66866	3.55415	4.20927	4.31181	3.43834	4.02946	4.33398	3.87049	3.96814	3.99713		3.43834	1.507	0.113923	0.969388	1	0.288527	0.591631	0.700876	0.0836199	0.11528	0.152831	0.0768446	0.51156	0.579603	0	0.392244	0.594315	0.286756	0.351555	0.370792
14318355	2.63607	2.44066	2.17872	2.77327	3.3089	2.47262	2.86224	2.7391	2.32811	2.48104	4.2944	2.53993	2.94788	2.72869	2.28888	2.68754	4.58619	1.99807		1.99807	2.58812	0.246508	0.171005	0.069797	0.29952	0.506478	0.183356	0.333898	0.286319	0.127521	0.186611	0.887257	0.209362	0.366986	0.282298	0.112363	0.266396	1	0
14318545	2.95216	3.62805	3.19713	3.07988	4.32808	2.85702	2.6613	3.02432	2.42106	3.00571	4.64944	3.03096	3.17378	2.73224	3.32939	3.03019	3.01936	3.02022		2.42106	2.22838	0.238334	0.541645	0.348269	0.295649	0.855786	0.195639	0.107811	0.270717	0	0.262366	1	0.273698	0.337788	0.139643	0.407618	0.273352	0.268493	0.268879
14318829	3.43581	3.02874	2.92643	3.07015	4.17467	3.08894	3.2986	3.08566	3.25119	3.22785	4.40876	3.41032	3.37139	3.17737	3.29729	3.54031	2.98707	2.94665		2.92643	1.48234	0.343634	0.0690208	0	0.0969581	0.842079	0.109635	0.25107	0.107421	0.219087	0.203343	1	0.326441	0.300178	0.16929	0.250191	0.414134	0.0409099	0.0136432
14318842	4.20472	4.3037	4.83677	4.59011	5.60173	4.48075	4.19511	4.42507	4.40543	4.25434	5.07578	4.47372	4.32794	4.19908	4.54788	4.55613	4.10746	4.39458		4.10746	1.49427	0.0650873	0.131328	0.488071	0.322999	1	0.249817	0.0586597	0.212552	0.19941	0.0982937	0.648018	0.245111	0.147553	0.0613175	0.294736	0.300263	0	0.192144
14319155	5.4856	5.73004	5.6907	4.9368	5.89742	5.15343	5.38797	5.70836	5.38602	4.78338	5.09171	4.88745	5.12777	4.96095	5.28655	4.97558	5.11184	5.13603		4.78338	1.11405	0.630338	0.849751	0.814436	0.137722	1	0.332169	0.542696	0.830287	0.540946	0	0.276772	0.0934196	0.309133	0.159391	0.451659	0.172524	0.294837	0.316551
14319171	8.39601	8.88572	9.45865	8.50876	9.78055	8.70102	8.03203	8.61269	8.11009	8.02586	9.58637	8.38527	8.52009	8.4008	8.57454	8.42877	8.45402	8.38882		8.02586	1.75469	0.210948	0.490039	0.81655	0.275207	1	0.384776	0.00351811	0.334438	0.0480067	0	0.889338	0.204832	0.281664	0.213682	0.312695	0.229621	0.244009	0.206855
14319178	8.91977	9.31186	9.99631	8.91762	10.3091	9.38709	8.71324	9.18942	8.50202	8.28321	10.5244	8.9446	8.83128	8.91705	9.09039	8.92836	8.93728	8.95892		8.28321	2.24118	0.284031	0.45898	0.764376	0.283069	0.903922	0.492547	0.191879	0.404345	0.0976321	0	1	0.295107	0.244547	0.282816	0.360158	0.287863	0.291843	0.301499
14319188	3.036	3.17151	2.8147	3.37882	3.92997	3.17997	3.1952	2.71005	2.92049	2.83645	4.91486	3.36579	2.92644	3.02967	2.98795	3.44099	3.11315	3.14927		2.71005	2.20481	0.147836	0.209297	0.0474659	0.303322	0.553299	0.213134	0.220043	0	0.0954461	0.05733	1	0.297416	0.0981465	0.144966	0.126044	0.331521	0.182829	0.19921
14319190	2.03885	2.34773	2.95415	2.13892	2.7397	2.11569	2.00206	2.22621	2.05306	2.16446	2.45051	2.18905	2.0555	2.41193	2.07914	2.2898	2.30206	2.45132		2.00206	0.952093	0.0386415	0.363068	1	0.143753	0.774762	0.119346	0	0.235436	0.0535651	0.170575	0.47102	0.196397	0.056127	0.430492	0.0809579	0.302225	0.315098	0.471869
14319195	1.91215	3.59924	2.50722	2.20048	3.79415	2.2487	1.81408	3.32012	2.1772	2.03893	2.92395	2.10909	1.8538	2.31992	2.27159	1.86213	2.59808	1.88946		1.81408	1.98007	0.0495283	0.901565	0.35006	0.195148	1	0.219498	0	0.760602	0.183387	0.113559	0.560521	0.148992	0.0200593	0.255469	0.231059	0.0242707	0.395949	0.0380701
14319439	2.80769	2.35131	2.85927	2.6412	2.8913	2.53264	2.33877	2.46001	2.63664	2.65363	2.78436	2.60099	2.91907	2.72939	2.47874	2.83014	2.60693	2.79899		2.33877	0.580297	0.808067	0.0216024	0.896942	0.521154	0.952149	0.334075	0	0.208914	0.5133	0.542582	0.767863	0.451864	1	0.673136	0.241191	0.846755	0.462105	0.793062
14319488	2.33486	2.28312	2.27157	2.07038	2.02255	2.27801	1.89865	2.04837	2.08915	2.07914	1.85197	2.2948	2.17291	1.94836	1.97723	2.02109	2.2482	2.11683		1.85197	0.482891	1	0.892854	0.868939	0.452292	0.353249	0.882268	0.0966681	0.40672	0.491175	0.470433	0	0.91704	0.664631	0.199616	0.259392	0.350223	0.820539	0.548493
14320701	2.5836	2.71945	2.49782	2.37424	3.26915	2.80169	2.76219	2.69999	2.69844	2.62755	3.20143	2.83013	2.45077	2.43999	2.81768	3.00812	2.70305	3.06479		2.37424	0.894915	0.233947	0.385753	0.138094	0	1	0.477646	0.433505	0.364003	0.362275	0.283058	0.924328	0.509429	0.0855221	0.0734774	0.495511	0.708318	0.367429	0.771645
14320769	3.69067	2.50557	3.61541	2.31736	3.62441	2.1804	2.66862	2.50723	2.28577	2.7308	3.30496	2.14299	2.95551	2.63052	2.50223	2.41027	2.59962	2.49064		2.14299	1.54768	1	0.234271	0.951371	0.112662	0.957187	0.0241714	0.339622	0.235344	0.0922517	0.379799	0.750783	0	0.524993	0.315005	0.232114	0.172697	0.295039	0.224624
14321009	4.21448	4.0111	5.69759	3.67784	6.00869	3.96368	3.62645	4.21972	3.64806	3.77238	6.65778	4.57206	3.92494	4.46771	4.30835	4.23914	3.13507	4.12647		3.13507	3.5227	0.306413	0.248679	0.727429	0.154075	0.815743	0.235219	0.139488	0.307901	0.145624	0.180913	1	0.407921	0.224221	0.378298	0.333061	0.313415	0	0.28143
14321116	3.76312	3.97917	4.02568	3.9862	4.30978	3.70394	3.79475	3.65976	3.5554	3.52604	4.67569	3.69508	3.50252	3.48613	3.8599	3.89252	3.34924	3.15799		3.15799	1.51771	0.398716	0.541068	0.571711	0.545697	0.758905	0.359721	0.419558	0.33061	0.261847	0.242504	1	0.353886	0.227007	0.216207	0.462483	0.483975	0.126012	0
14321148	4.88743	5.15386	6.11273	5.00745	6.00516	5.16681	4.97272	5.40672	4.90483	4.89633	6.55433	5.19001	4.60102	5.16993	5.255	5.21781	4.83227	4.94261		4.60102	1.95332	0.14663	0.283027	0.773922	0.208072	0.71885	0.289659	0.190291	0.412482	0.155535	0.151188	1	0.301537	0	0.291256	0.334805	0.315767	0.118389	0.174881
14321156	2.22441	2.13099	2.45435	2.1622	2.26838	2.04322	2.05723	2.11493	2.15122	2.46072	2.33879	2.04935	2.10362	2.06992	2.55832	2.27924	1.98488	2.12112		1.98488	0.573438	0.417704	0.254786	0.81868	0.309208	0.494388	0.101726	0.126156	0.22678	0.290067	0.829792	0.61717	0.112427	0.207055	0.148296	1	0.513316	0	0.237569
14321159	1.99466	2.01438	1.93901	2.23906	2.30729	1.93453	1.96734	2.18677	2.06479	1.99606	2.79269	2.10971	2.14626	1.96734	2.15669	2.08083	2.19403	2.15963		1.93453	0.858156	0.0700598	0.0930469	0.00521371	0.354855	0.434366	0	0.0382326	0.293925	0.151784	0.0716992	1	0.204127	0.246724	0.0382326	0.258871	0.170471	0.302386	0.262305
14321434	2.87391	3.07936	4.43782	2.90242	4.55904	3.12711	2.68267	3.0796	2.85991	2.80318	4.47547	3.22341	2.78273	2.68789	3.18922	2.81406	2.85707	2.80979		2.68267	1.87636	0.101918	0.211412	0.935397	0.117114	1	0.236859	0	0.21154	0.0944571	0.0642238	0.955463	0.288185	0.0533256	0.00278023	0.269964	0.0700201	0.0929425	0.0677485
14321958	2.16184	2.54325	2.51315	2.01709	3.64735	1.99364	2.1192	2.38678	2.05433	2.29727	2.87056	2.65129	2.0247	2.39691	2.32883	2.03982	2.38432	2.28717		1.99364	1.65372	0.101716	0.332349	0.314151	0.0141842	1	0	0.0759293	0.237735	0.0367017	0.183605	0.530274	0.397683	0.0187826	0.243858	0.202689	0.0279254	0.236247	0.177503
14322617	2.60005	2.36712	2.89496	2.55382	2.70185	2.68137	2.6047	2.38103	2.55843	2.56229	3.12922	2.47018	2.51451	2.79549	2.60923	2.64285	2.56838	2.79776		2.36712	0.762103	0.305638	0	0.692606	0.244977	0.439215	0.412351	0.311746	0.0182494	0.251034	0.256096	1	0.135237	0.193393	0.562084	0.317688	0.361796	0.264085	0.565074
14323002	4.77903	4.84472	4.50862	5.56291	5.68292	4.73529	4.52627	5.07835	4.76037	4.53662	4.208	5.35412	4.08772	4.42193	5.3692	4.9833	4.65146	4.33598		4.08772	1.5952	0.433371	0.474546	0.263857	0.924768	1	0.405947	0.274921	0.621009	0.42167	0.281406	0.0754037	0.793878	0	0.209507	0.803335	0.561422	0.353399	0.155632
14323169	4.61901	4.9773	3.39258	5.48179	3.70059	4.98155	4.74843	4.31749	4.42637	3.72488	6.52371	4.01366	3.86363	4.95034	4.7294	4.40444	5.18305	5.11377		3.39258	3.13114	0.391691	0.506118	0	0.66724	0.0983721	0.507475	0.433024	0.295392	0.330166	0.10613	1	0.198357	0.150441	0.497508	0.426944	0.323161	0.57183	0.549702
14323213	2.0386	2.13236	1.97818	1.90752	2.23987	2.11182	1.92831	2.09926	1.9668	1.98949	3.08214	1.9486	1.97048	2.17659	1.97054	2.1185	2.3503	2.40007		1.90752	1.17463	0.111596	0.191418	0.0601541	0	0.282945	0.173933	0.0177017	0.16324	0.0504647	0.0697827	1	0.0349703	0.0536055	0.229074	0.0536488	0.179612	0.376955	0.419322
14323228	3.16149	3.45867	3.27106	2.61684	4.12963	3.15252	3.25615	3.13086	3.02291	3.22023	4.02429	3.40947	3.1978	3.13086	3.46754	3.80591	2.66317	3.17968		2.61684	1.51279	0.360032	0.556478	0.432461	0	1	0.354098	0.422601	0.339781	0.268424	0.398861	0.930369	0.523956	0.38403	0.339781	0.562337	0.786009	0.0306266	0.372055
14323554	6.83716	7.28499	7.1317	6.60198	7.0551	8.51904	6.30524	6.96135	7.35362	7.09855	5.64343	7.25167	7.08725	7.15119	6.9417	6.98401	7.17435	7.66193		5.64343	2.87561	0.41512	0.570854	0.51755	0.333336	0.490912	1	0.230145	0.45831	0.594722	0.50602	0	0.559269	0.502091	0.524326	0.451477	0.466189	0.532382	0.701939
14323571	2.4186	4.3786	3.80048	3.05282	4.68651	3.19732	2.93876	3.23374	2.82019	2.49547	3.77846	2.54872	2.96349	3.02321	3.13166	3.80422	2.55308	2.6402		2.4186	2.2679	0	0.864232	0.609318	0.279649	1	0.343361	0.229353	0.359423	0.177074	0.033893	0.59961	0.0573742	0.24026	0.266592	0.314411	0.610969	0.0592963	0.09771
14323631	2.9336	3.00804	4.03013	3.04139	3.65477	3.34849	2.60229	2.87141	3.01758	2.98112	4.11629	3.15001	2.68481	2.97449	3.34024	3.06929	3.11769	2.85002		2.60229	1.514	0.218832	0.267997	0.943091	0.290024	0.695165	0.492865	0	0.177752	0.274302	0.250217	1	0.361769	0.0545055	0.245838	0.487416	0.308457	0.340421	0.163627
14323759	5.82709	5.61119	4.8646	6.23413	5.46952	7.15068	5.61171	5.19856	5.85574	6.04767	4.66485	6.00387	6.31294	5.55238	5.70997	5.62838	6.34324	6.81308		4.66485	2.48583	0.467548	0.380693	0.0803544	0.631291	0.323704	1	0.380903	0.2147	0.479074	0.556283	0	0.538663	0.662996	0.357038	0.420433	0.387611	0.675184	0.86419
14324114	5.25955	5.41246	6.3057	5.5636	6.79405	5.65809	5.33679	5.61308	5.11423	5.20188	6.6597	5.60011	5.10489	5.33581	5.60843	5.58106	5.06616	5.15637		5.06616	1.72789	0.111925	0.200422	0.717376	0.28789	1	0.342574	0.156625	0.316525	0.0278234	0.0785484	0.922249	0.309022	0.0224162	0.156058	0.313837	0.297998	0	0.0522129
14324453	2.34589	2.59104	2.75185	2.83471	3.93457	2.69995	2.47522	2.36119	2.13118	2.21571	4.23132	2.55943	2.5003	2.38239	2.75109	2.57546	2.90868	2.33141		2.13118	2.10014	0.102235	0.218968	0.295536	0.334994	0.858702	0.270827	0.163819	0.10952	0	0.0402496	1	0.203916	0.175761	0.119617	0.295178	0.211547	0.370214	0.0953431
14324687	2.30396	2.43957	2.19728	2.02608	2.39953	2.05789	2.22403	2.12161	2.03789	1.98592	3.42052	2.55251	2.00828	1.85124	2.09272	2.25221	2.08453	2.00619		1.85124	1.56929	0.28849	0.374902	0.220512	0.111416	0.349389	0.131689	0.237558	0.172293	0.118945	0.0858222	1	0.446875	0.10007	0	0.153878	0.255516	0.148661	0.0987435
14325271	3.64856	3.73411	3.75621	3.77056	4.3971	3.44715	3.82607	3.31511	3.7947	3.48937	4.55029	3.47207	3.95783	3.59642	3.80964	3.61477	3.41453	3.24683		3.24683	1.30346	0.3082	0.373838	0.390789	0.401802	0.882479	0.153686	0.444386	0.0523803	0.420322	0.186075	1	0.172805	0.545472	0.268204	0.431785	0.282281	0.128661	0
14325484	2.21787	2.12066	2.39182	2.58303	2.02716	2.11825	2.43819	1.97209	1.93689	2.24091	2.4991	2.27523	2.11154	2.18103	2.65213	2.07202	2.13283	2.00756		1.93689	0.715243	0.392845	0.256941	0.636053	0.903384	0.126215	0.253574	0.700889	0.049216	0	0.425066	0.786041	0.47305	0.244186	0.341343	1	0.188927	0.273951	0.0988166
14325805	8.63012	8.27118	8.77373	9.34244	7.50272	8.40011	8.61433	8.56007	9.37465	8.70235	8.11104	8.78548	8.89169	8.83381	8.84788	8.87494	9.44625	8.83162		7.50272	1.94353	0.58008	0.395396	0.653969	0.946584	0	0.461732	0.571954	0.544035	0.963158	0.617244	0.313001	0.660017	0.714663	0.684882	0.692124	0.706047	1	0.683754
14325806	5.74288	4.05751	3.53643	4.72458	3.05536	4.18558	3.61508	2.55192	5.23968	5.41103	4.29281	4.6252	5.19745	3.58212	4.37357	4.56075	5.15434	4.4333		2.55192	3.19096	1	0.47183	0.308533	0.680879	0.157773	0.511966	0.333178	0	0.842304	0.896002	0.54557	0.649735	0.82907	0.32285	0.570879	0.629538	0.815559	0.589596
14325807	7.40934	6.94209	6.99224	7.75628	3.93353	7.21383	7.3818	6.92909	8.18481	8.20314	2.79727	6.72553	8.29673	7.51243	7.09571	7.55484	8.24522	7.48955		2.79727	5.49945	0.838641	0.753679	0.762797	0.901728	0.206613	0.80309	0.833633	0.751314	0.979649	0.982984	0	0.714299	1	0.857387	0.781613	0.865098	0.990635	0.853226
14325808	8.7866	8.50808	7.83017	8.88309	9.12265	8.28021	7.98291	8.31055	8.94237	8.48548	7.5932	7.97729	8.84505	8.45824	9.12452	8.03915	9.01048	8.51783		7.5932	1.53132	0.779327	0.59745	0.154753	0.842341	0.99878	0.448641	0.254497	0.468454	0.88105	0.582686	0	0.250826	0.817503	0.564897	1	0.291219	0.925531	0.603817
14325810	7.6629	7.16946	7.26263	7.80868	5.05358	7.11281	7.68874	7.46382	8.57654	7.98053	5.64429	7.17871	8.1914	7.74922	7.7623	7.43774	8.16238	7.57804		5.05358	3.52296	0.740663	0.600598	0.627044	0.782043	0	0.584518	0.747997	0.684154	1	0.830823	0.167675	0.603223	0.890679	0.765165	0.768877	0.676748	0.88244	0.716574
14325811	7.30322	7.87712	7.69609	7.09539	7.82001	7.38867	7.1144	6.72585	7.30458	6.81585	8.31282	7.17425	7.46506	7.11947	7.84671	7.44255	7.72653	7.52688		6.72585	1.58697	0.363815	0.725449	0.611377	0.232854	0.689461	0.417663	0.244838	0	0.364672	0.0567097	1	0.28255	0.465795	0.248028	0.706285	0.451611	0.63056	0.504753
14325812	3.5973	5.15189	2.3331	3.76173	2.36183	3.4	4.30307	2.69368	3.64632	3.65549	3.351	3.01201	5.12193	2.73969	3.25578	3.10734	2.96413	4.4078		2.3331	2.8188	0.44849	1	0	0.506825	0.0101926	0.378497	0.698871	0.127922	0.465881	0.469134	0.361113	0.240851	0.989371	0.144246	0.327332	0.274671	0.223868	0.736026
14325813	3.96716	3.08846	2.35511	2.06697	2.93138	3.71267	2.52952	4.0282	2.71824	2.9985	3.74075	2.96657	3.67279	3.31953	4.36063	2.90929	3.262	3.15782		2.06697	2.29366	0.828452	0.445351	0.125625	0	0.376867	0.717497	0.201663	0.855063	0.283942	0.40613	0.729739	0.392211	0.70011	0.546097	1	0.367235	0.521014	0.475594
14326414	6.09492	5.83179	6.81107	6.81015	6.27391	7.75183	5.55398	6.84475	7.39558	7.52639	5.77353	7.16943	6.98262	6.98614	6.67536	7.25583	7.54723	7.40718		5.55398	2.19785	0.246126	0.126403	0.571963	0.571548	0.327564	1	0	0.58729	0.837911	0.897431	0.0998938	0.735017	0.650021	0.651622	0.510218	0.774325	0.906909	0.843191
14326415	3.82466	5.02447	4.8761	4.85398	3.99007	4.49441	4.01959	5.04008	4.47621	4.12812	6.62367	4.06404	4.24249	4.22991	4.90738	4.72064	4.79446	3.92999		3.82466	2.79901	0	0.428654	0.375646	0.367744	0.0590982	0.239281	0.0696427	0.43423	0.232778	0.108418	1	0.0855231	0.149278	0.144784	0.386823	0.320106	0.346479	0.0376314
14326957	6.94872	6.93663	7.82567	7.68563	7.68212	7.30804	7.19118	7.56292	7.16842	7.20208	7.54214	7.56102	6.73615	7.61347	7.54811	7.72845	7.34481	7.11166		6.73615	1.08952	0.195107	0.184004	1	0.871465	0.868247	0.524898	0.41764	0.758841	0.396749	0.427641	0.739762	0.757095	0	0.805231	0.745241	0.910762	0.558649	0.344653
14327164	3.85106	3.67213	3.54008	2.83604	4.22647	4.3229	3.91808	3.82187	4.41174	5.5271	4.44428	3.8383	3.88658	3.99412	3.7298	3.88362	4.76432	2.30772		2.30772	3.21938	0.479392	0.423813	0.382795	0.164107	0.595999	0.625953	0.500207	0.470325	0.653548	1	0.663656	0.475428	0.490425	0.523827	0.441724	0.489506	0.763067	0
14327165	7.15197	7.38998	6.04418	8.48092	8.16852	6.70288	6.71368	7.01556	7.40311	6.75437	9.6505	6.02612	6.84827	7.42388	7.12867	7.42473	8.03045	7.01082		6.02612	3.62438	0.310633	0.376302	0.00498357	0.677303	0.591107	0.186724	0.189704	0.272996	0.379923	0.200931	1	0	0.22684	0.385656	0.304203	0.385889	0.553013	0.271688
14327166	7.43235	6.50548	7.27975	7.16835	6.21197	6.9853	6.89955	7.06423	7.63375	7.56967	6.83395	6.75126	6.86184	7.29714	7.36726	6.80304	7.94891	7.24302		6.21197	1.73694	0.702602	0.168983	0.614747	0.550609	0	0.445223	0.395856	0.490669	0.818551	0.781658	0.358091	0.310481	0.374148	0.624759	0.665126	0.340294	1	0.593602
14327167	6.9076	6.15432	7.32213	7.88912	5.16643	6.26827	6.96553	6.36783	7.39498	7.86324	6.5604	5.61551	6.53296	7.17625	6.75592	6.88621	7.31163	6.95422		5.16643	2.72269	0.639503	0.362837	0.791754	1	0	0.404689	0.66078	0.441256	0.818509	0.990495	0.511981	0.16494	0.501904	0.738175	0.583795	0.631647	0.787896	0.656626
14327168	6.05811	6.29606	6.07042	6.00822	7.66673	6.33334	5.67511	6.00593	6.14275	6.0583	8.57759	6.39469	5.8805	5.44991	6.14429	5.86977	6.02911	5.98061		5.44991	3.12767	0.194457	0.270536	0.198394	0.178506	0.708776	0.282454	0.0720019	0.177772	0.22152	0.194516	1	0.302069	0.137672	0	0.222012	0.134241	0.185186	0.169677
14327769	5.70224	5.67357	6.40351	6.09536	8.03154	6.0992	5.7758	6.24004	5.42302	5.91341	7.89154	6.07338	5.54716	5.90484	6.32724	6.18945	5.69499	5.68719		5.42302	2.60853	0.107043	0.0960526	0.375881	0.257749	1	0.25922	0.135244	0.313212	0	0.187996	0.946327	0.249323	0.047591	0.184712	0.346643	0.29382	0.104261	0.101272
14328663	11.3111	11.3806	11.582	11.5715	11.3257	11.8986	11.0805	11.3541	11.6796	11.3849	10.573	11.7392	11.528	11.4343	11.4681	11.6401	11.6858	11.7462		10.573	1.32562	0.556811	0.609233	0.761153	0.753277	0.567857	1	0.382831	0.589247	0.83483	0.612467	0	0.879737	0.720437	0.649729	0.675249	0.805041	0.839505	0.885051
14328726	2.13749	4.03555	4.4207	2.53719	4.51088	2.42273	2.08695	3.37168	2.48283	3.8061	2.92815	2.3175	2.27925	2.73259	3.05058	4.42358	2.27245	2.00722		2.00722	2.50366	0.052032	0.810145	0.963984	0.211681	1	0.165962	0.0318473	0.544988	0.189965	0.7185	0.367835	0.123933	0.108656	0.289725	0.416736	0.965134	0.105939	0
14328999	3.62949	2.50807	3.26649	3.35319	3.01743	3.11988	3.26181	2.99489	4.10839	3.24243	3.3221	2.6361	3.60867	3.11008	3.00947	3.42479	4.29507	3.31742		2.50807	1.787	0.627543	0	0.424409	0.472927	0.285038	0.342365	0.421789	0.272423	0.895533	0.410946	0.455528	0.0716449	0.615891	0.336882	0.280582	0.512993	1	0.452908
14329000	7.12232	6.84089	7.90385	7.43838	5.29365	6.75846	6.93467	6.48792	8.31385	7.69148	5.44275	6.50263	7.89567	7.03101	6.9815	7.28065	7.21997	6.33931		5.29365	3.02021	0.60548	0.512297	0.864245	0.710128	0	0.485004	0.543347	0.395428	1	0.793929	0.0493696	0.400299	0.861536	0.575247	0.558852	0.657902	0.637811	0.346222
14329001	9.44637	9.25434	9.58692	10.9339	8.43989	9.23159	9.2601	9.50766	9.81189	9.85675	8.40343	9.48435	10.0264	9.58363	9.37694	9.94701	9.59077	9.59958		8.40343	2.53046	0.412154	0.336268	0.467698	1	0.0144093	0.327277	0.338546	0.436376	0.556603	0.574332	0	0.427164	0.641356	0.4664	0.384718	0.610001	0.46922	0.472701
14329002	11.2661	11.1708	11.1357	11.4212	10.1738	11.169	11.2346	11.1595	11.2709	11.3365	6.64976	11.3181	11.5216	11.1717	11.4273	11.4519	11.3732	11.3772		6.64976	4.87182	0.947569	0.928003	0.920792	0.97939	0.723351	0.927624	0.941096	0.925681	0.948535	0.962018	0	0.958223	1	0.92818	0.980653	0.985697	0.969537	0.970361
14329507	3.8002	4.31826	3.88484	3.79661	4.59344	4.49186	3.88482	4.09173	4.20632	3.46351	3.78536	3.79381	4.03212	4.36414	4.35547	4.4189	3.26397	4.2431		3.26397	1.32946	0.403337	0.79302	0.467007	0.400637	1	0.923593	0.46699	0.622621	0.708817	0.150085	0.392175	0.398531	0.577788	0.827523	0.821002	0.86872	0	0.736479
14329516	6.04543	6.09323	4.52121	5.57551	4.70117	6.00446	6.68779	6.40633	6.02028	5.92002	4.04863	5.25406	5.99033	6.23123	6.00437	5.86774	6.64882	6.46297		4.04863	2.63916	0.756602	0.774715	0.179063	0.578549	0.247253	0.741079	1	0.893353	0.747075	0.709084	0	0.456748	0.735726	0.827004	0.741045	0.689274	0.985231	0.914811
14330393	2.67939	2.14986	5.05764	2.75451	4.5155	3.07545	2.55426	2.72604	2.17431	2.57581	4.25257	2.2664	2.93003	2.92213	2.70167	2.73268	2.68159	2.77737		2.14986	2.90777	0.182106	0	1	0.20794	0.813557	0.318315	0.139075	0.19815	0.00840536	0.146484	0.723132	0.0400785	0.268303	0.265587	0.189768	0.200432	0.182862	0.215803
14330642	3.05882	2.98826	3.06992	3.31593	3.31696	3.14347	3.25744	3.07968	3.11601	3.18246	3.81262	3.3733	3.17019	3.12674	3.62728	3.09738	2.87787	3.02733		2.87787	0.934753	0.193582	0.118096	0.205457	0.468633	0.46974	0.284137	0.406068	0.215895	0.254764	0.325849	1	0.530008	0.312728	0.266243	0.801723	0.234833	0	0.159896
14330804	3.9099	4.37805	3.84259	3.91594	4.88582	3.61011	3.92949	3.79576	3.40622	3.52672	5.34221	4.07713	3.97593	3.77634	4.0853	3.94056	3.39244	3.67631		3.39244	1.94977	0.265397	0.505502	0.230877	0.268494	0.765926	0.111642	0.275443	0.20686	0.00706972	0.0688714	1	0.351166	0.299262	0.196899	0.355358	0.281123	0	0.145593
14331318	2.148	2.37548	2.16368	2.18859	2.45909	2.1159	2.23014	2.23623	2.10341	2.33508	2.2983	2.17573	2.12074	2.19631	2.14258	2.18882	2.37057	2.16953		2.10341	0.355686	0.125367	0.764932	0.16945	0.239489	1	0.0351384	0.356317	0.373445	0	0.651342	0.54795	0.20333	0.0487373	0.261196	0.110134	0.240137	0.751118	0.185913
14331533	6.50251	7.03448	7.27037	7.11859	7.30601	6.31374	6.12559	6.00501	6.431	6.13734	8.5362	6.98087	6.3003	6.42442	7.01337	6.33361	6.24971	6.50498		6.00501	2.53119	0.196549	0.406716	0.499908	0.439946	0.513987	0.121972	0.0476409	0	0.168299	0.0522823	1	0.385534	0.116662	0.165699	0.398373	0.129823	0.0966762	0.197526
14331534	6.10749	6.16675	5.89187	5.02988	2.7749	4.84614	5.1635	5.20355	5.55928	5.60029	5.38078	4.64283	6.59759	5.92429	5.73218	4.7806	6.05543	6.92667		2.7749	4.15177	0.802694	0.816965	0.750759	0.543137	0	0.498881	0.575323	0.584967	0.670649	0.680529	0.627657	0.449913	0.92074	0.758566	0.712296	0.483096	0.790153	1
14331535	8.25562	8.96735	8.41641	8.53508	6.00624	8.07989	7.92071	8.14528	8.29798	7.91983	6.17469	8.70069	8.73696	8.23451	8.45563	7.67356	8.30351	8.77267		6.00624	2.96111	0.759639	1	0.813941	0.854017	0	0.700294	0.646538	0.722376	0.773946	0.64624	0.0568883	0.909945	0.922193	0.752511	0.827184	0.563072	0.775812	0.934252
14331536	7.78757	7.98268	7.81542	7.92568	3.77666	7.27508	7.6261	7.44407	7.76023	7.75603	5.33075	7.79341	7.93581	7.36207	7.54358	7.25239	7.8466	7.64837		3.77666	4.20602	0.953612	1	0.960235	0.98645	0	0.831765	0.915222	0.871944	0.947112	0.946114	0.369494	0.955001	0.988856	0.852449	0.895603	0.826372	0.967648	0.920517
14331537	7.44755	7.85577	7.11257	8.11486	4.66464	7.44184	7.50148	7.25109	8.2489	7.66017	2.42474	7.75431	7.79398	7.83137	7.95024	7.03326	8.33535	8.28035		2.42474	5.91061	0.849796	0.918862	0.793121	0.962696	0.378962	0.84883	0.858919	0.816556	0.985373	0.885768	0	0.901695	0.908407	0.914732	0.934844	0.779703	1	0.990694
14331538	9.49643	9.97905	9.54262	9.6854	8.4026	9.26526	9.26295	9.08885	9.62933	9.32543	8.09772	9.89735	9.625	9.64305	9.73842	9.41828	9.73427	9.9421		8.09772	1.88133	0.743469	1	0.768021	0.843916	0.162054	0.620597	0.619367	0.526828	0.814113	0.652576	0	0.956573	0.811808	0.821402	0.872099	0.701932	0.869892	0.980364
14331539	3.89746	3.41536	2.61359	4.14839	2.10096	3.45119	4.28471	3.45477	3.09221	3.60046	2.02569	4.97053	4.07329	4.67581	3.96884	2.84539	3.84394	4.75458		2.02569	2.94483	0.635611	0.471898	0.199638	0.720821	0.0255588	0.484069	0.767113	0.485281	0.362164	0.534755	0	1	0.695318	0.899921	0.659849	0.278349	0.617437	0.926669
14331540	6.66589	6.07245	6.55929	6.89476	3.89702	5.34932	7.1768	6.38631	7.19038	7.78262	4.70513	5.83757	6.3468	7.38111	6.16249	6.60789	7.23857	7.2406		3.89702	3.88559	0.712599	0.559869	0.685162	0.771501	0	0.373763	0.844086	0.640645	0.847582	1	0.207976	0.499421	0.630478	0.896668	0.583042	0.697671	0.859985	0.860505
14331541	7.63522	6.75142	8.12002	7.0931	5.90944	7.07881	7.52872	7.60552	8.27699	8.42832	6.48306	6.7026	7.5057	8.03226	7.59529	7.15134	7.63802	7.72023		5.90944	2.51888	0.685138	0.334264	0.877601	0.469915	0	0.464242	0.642854	0.673345	0.939921	1	0.227727	0.314884	0.633716	0.842761	0.669285	0.493036	0.686246	0.718886
14331542	6.34521	3.52472	7.38557	5.35727	2.45527	6.85521	7.01588	6.23024	7.29919	7.41872	4.62844	5.25038	6.91873	7.09883	6.18139	6.9352	6.38315	6.24087		2.45527	4.96345	0.783718	0.215466	0.99332	0.584675	0	0.886468	0.918838	0.760553	0.975918	1	0.437835	0.563138	0.899266	0.935551	0.750712	0.902584	0.791361	0.762696
14331543	5.03406	4.60336	5.79167	5.31857	5.47993	4.82942	4.97454	5.87649	5.68377	5.44295	5.99927	4.5877	6.15268	6.29131	5.05717	4.8564	5.33306	4.8564		4.5877	1.70361	0.262007	0.00919336	0.706718	0.42901	0.523731	0.141889	0.227072	0.756504	0.643381	0.502024	0.828574	0	0.918626	1	0.27557	0.157723	0.437514	0.157722
14331544	7.02185	6.49037	6.64833	7.07027	6.44108	5.71081	6.86734	6.73801	6.61982	7.20359	6.38348	5.96719	6.28327	7.07795	5.95634	6.13595	6.74882	6.13456		5.71081	1.49279	0.878251	0.52222	0.62804	0.910686	0.4892	0	0.774748	0.688111	0.608939	1	0.450617	0.171748	0.383486	0.915837	0.164482	0.284796	0.695356	0.283866
14331545	9.97458	9.30352	9.90703	10.4715	7.8709	9.3092	10.0251	10.1202	9.8357	9.74573	7.04404	9.15558	9.86755	10.288	9.31276	9.48109	9.41393	9.76225		7.04404	3.42747	0.855017	0.659229	0.835307	1	0.241247	0.660886	0.869769	0.89749	0.814498	0.788247	0	0.616064	0.82379	0.946473	0.661925	0.711036	0.691442	0.793068
14331546	7.17134	7.21965	7.54527	6.02329	6.60467	5.80626	7.45377	7.78433	7.91071	7.43702	7.59851	6.56183	7.07539	7.45203	6.87193	5.97405	7.40345	6.8241		5.80626	2.10445	0.648663	0.671619	0.826348	0.103131	0.379391	0	0.782869	0.939949	1	0.774912	0.851648	0.359036	0.603069	0.782044	0.50639	0.0797307	0.758958	0.483661
14331547	5.54564	4.55662	5.00872	5.05218	3.79325	5.35336	6.40659	5.88206	6.49954	6.72523	4.3625	5.12856	5.26919	4.89554	6.02102	5.32385	6.61634	5.84858		3.79325	2.93197	0.597682	0.260359	0.414555	0.429379	0	0.532101	0.891322	0.712422	0.923025	1	0.19415	0.45543	0.503394	0.375953	0.759818	0.522037	0.962862	0.701004
14331548	7.65565	5.54928	8.03239	7.82143	6.82926	7.63321	8.08522	7.90336	8.79431	8.72814	6.8174	7.39046	7.86188	8.05244	7.68154	7.88653	8.16448	7.52697		5.54928	3.24503	0.649107	0	0.765205	0.700194	0.394444	0.64219	0.781483	0.725441	1	0.979607	0.390788	0.567386	0.71266	0.771383	0.657085	0.720255	0.80591	0.60945
14331549	7.71105	7.19087	8.4875	7.60672	7.24002	7.60141	7.86515	8.33155	8.61151	8.76489	7.62388	7.39931	7.73983	8.24787	7.87774	8.00002	7.89604	7.26618		7.19087	1.57402	0.330477	0	0.823771	0.264196	0.0312296	0.260824	0.428379	0.724694	0.902554	1	0.275097	0.132424	0.348766	0.671531	0.43638	0.514065	0.448007	0.0478484
14331550	6.7506	5.29852	7.52645	7.12378	6.33075	7.27633	7.45851	7.36577	8.11561	8.04604	5.14166	6.77041	7.03654	7.53878	7.17292	7.26067	7.57343	6.88803		5.14166	2.97395	0.54101	0.0527449	0.801894	0.666493	0.399835	0.717789	0.779048	0.747865	1	0.976605	0	0.547672	0.637158	0.806038	0.683017	0.712523	0.81769	0.587224
14331551	5.6683	3.27275	6.07064	5.47194	2.08562	6.43304	6.86455	5.67106	6.71576	7.46088	3.43031	4.30005	5.98739	5.9138	6.06758	5.21593	6.13328	5.92603		2.08562	5.37526	0.666514	0.220851	0.741364	0.629983	0	0.808784	0.889061	0.667026	0.861379	1	0.250163	0.411968	0.725877	0.712185	0.740794	0.582355	0.753017	0.71446
14331552	9.87014	8.95467	10.5352	10.5015	8.0726	10.1541	10.4648	10.4915	10.6988	10.7093	7.86742	9.7178	10.1562	10.2424	10.3284	10.297	10.4319	10.1377		7.86742	2.84191	0.704708	0.382575	0.938726	0.926863	0.0721959	0.804642	0.913967	0.923356	0.996295	1	0	0.651102	0.805369	0.835698	0.865949	0.854904	0.902367	0.798857
14331553	11.8439	11.5024	12.0761	12.3781	10.8987	12.3042	12.182	11.8766	12.2812	12.0254	9.93214	11.9363	11.9716	11.932	12.2107	12.0819	12.3748	12.1066		9.93214	2.446	0.781599	0.64195	0.876504	1	0.395147	0.969765	0.919811	0.794952	0.960355	0.855783	0	0.819379	0.833789	0.817618	0.931562	0.878874	0.998629	0.888997
14332127	2.3525	2.77597	2.51807	2.26336	2.93665	2.24315	2.4819	2.51501	2.77832	2.26427	2.23672	2.3176	2.52364	2.29089	2.25436	2.73683	2.28437	2.30155		2.23672	0.699934	0.165415	0.770429	0.401962	0.038066	1	0.00919319	0.350298	0.397595	0.773791	0.0393649	0	0.115558	0.409933	0.0773935	0.0252071	0.714507	0.0680806	0.0926184
14332129	6.92216	7.10013	6.83709	7.97063	7.65621	6.82483	7.08339	6.83096	6.45611	7.12363	7.0616	7.09247	6.9557	6.82624	6.9787	7.40589	6.10763	6.79364		6.10763	1.863	0.437212	0.532745	0.39155	1	0.831226	0.384972	0.523757	0.388259	0.187055	0.545358	0.512061	0.52863	0.455219	0.385726	0.467563	0.696865	0	0.36823
14332965	1.84636	2.15644	2.17217	1.96971	2.5636	1.88811	2.1586	2.03157	2.03131	2.33794	2.29478	2.13483	2.37794	2.09375	2.05689	2.35592	2.14934	2.18737		1.84636	0.717241	0	0.432333	0.454258	0.171978	1	0.0582145	0.435338	0.258232	0.257874	0.685376	0.625214	0.402206	0.741152	0.344925	0.293529	0.710448	0.422431	0.47545
14333340	6.6062	7.1216	7.82045	7.7539	8.80727	6.55741	6.75076	7.67206	5.98876	6.35279	7.42862	6.08665	6.03845	6.8797	6.70665	6.73405	5.91107	6.37311		5.91107	2.8962	0.240016	0.417973	0.65927	0.636293	1	0.223168	0.289929	0.608036	0.0268273	0.15252	0.523978	0.060625	0.0439834	0.334449	0.274699	0.284161	0	0.159535
14333413	6.95711	6.93846	6.40959	6.39177	7.53615	6.44341	6.46752	6.58394	6.43445	6.27815	8.9187	7.06193	6.61237	6.68819	6.46865	6.265	6.56733	6.66315		6.265	2.6537	0.260812	0.253782	0.0544886	0.047772	0.479013	0.0672323	0.0763188	0.120189	0.0638551	0.00495822	1	0.300312	0.130901	0.159474	0.0767452	0	0.113928	0.150038
14333542	2.89548	2.58117	3.44578	2.70157	3.31994	2.76054	2.79444	2.67464	2.39051	2.50434	3.93208	3.30427	3.01498	2.50477	3.08054	2.55282	3.28265	2.74933		2.39051	1.54157	0.327565	0.123677	0.68454	0.201781	0.602907	0.240032	0.262021	0.184309	0	0.0738412	1	0.592744	0.405083	0.0741197	0.447613	0.105287	0.578718	0.232761
14335071	10.2879	10.7822	11.0147	10.5915	10.2372	11.4234	10.0902	11.0481	11.2422	11.0622	9.35336	11.1992	10.7692	11.2142	10.9867	11.0603	10.883	11.1573		9.35336	2.07005	0.451443	0.69024	0.802577	0.598107	0.426974	1	0.355963	0.818716	0.912472	0.825486	0	0.891696	0.683958	0.898951	0.789059	0.824568	0.738943	0.871432
14335560	1.96264	2.5139	2.716	2.08157	2.82732	2.10179	2.33267	2.16905	2.28328	1.95959	2.5285	2.09047	2.11821	1.95959	2.25591	2.25872	2.07274	2.12193		1.95959	0.867733	0.00350742	0.638802	0.871711	0.140569	1	0.163873	0.429941	0.241383	0.373029	0	0.655624	0.150829	0.182801	0	0.341481	0.344725	0.130393	0.187079
14335563	2.31283	2.09195	2.27393	2.30817	2.45181	2.04798	1.98553	2.56159	1.95583	2.14559	3.23566	2.23763	2.26428	2.54205	2.26044	2.00235	2.30848	2.76899		1.95583	1.27983	0.278944	0.106355	0.248543	0.275302	0.387534	0.0720024	0.0232037	0.473313	0	0.148267	1	0.220181	0.241006	0.458042	0.238004	0.036348	0.275546	0.635367
14336292	2.24679	2.79597	2.79838	2.47852	2.90302	2.26265	2.63549	2.33063	2.89335	2.6141	3.43165	2.67219	2.4744	2.75736	2.51661	2.81471	2.67348	3.00044		2.24679	1.18486	0	0.463502	0.46553	0.195578	0.55385	0.013389	0.32806	0.0707624	0.545687	0.310007	1	0.359032	0.192098	0.430909	0.227722	0.479316	0.360121	0.636068
14336844	5.80625	5.09505	4.90353	5.45357	6.02349	5.21446	5.95413	5.76514	4.96241	6.01731	6.62367	6.49954	4.66596	4.67248	5.56406	5.86977	5.69746	5.511		4.66596	1.95771	0.582459	0.219182	0.121351	0.402314	0.693425	0.280174	0.658	0.561461	0.151428	0.690272	1	0.936592	0	0.00332971	0.45875	0.614909	0.526889	0.431645
14337006	5.45504	5.78946	6.00123	5.71236	6.96072	5.6064	5.49095	5.54736	5.28611	5.32606	6.65987	5.52869	5.23663	5.55294	5.91018	5.53765	5.37467	5.36783		5.23663	1.72408	0.126681	0.320652	0.443479	0.27593	1	0.214474	0.147508	0.180226	0.0286978	0.0518702	0.825505	0.169401	0	0.183467	0.390673	0.174593	0.0800619	0.0760943
14337142	5.5856	5.54501	5.55616	5.92869	5.33936	5.2371	5.29671	5.56555	5.63731	5.88837	6.48676	5.69403	5.33434	5.34166	5.36154	5.54966	5.43139	5.26056		5.2371	1.24966	0.278875	0.246395	0.255321	0.553427	0.0818316	0	0.0477031	0.262832	0.320261	0.521159	1	0.365649	0.0778141	0.0836762	0.0995823	0.250118	0.155472	0.018775
14337261	2.8974	3.03115	2.40259	2.68243	2.95677	2.81371	2.78097	2.8487	2.22408	2.56159	4.11822	2.84165	2.74386	2.66942	2.89273	2.73552	2.68198	2.80785		2.22408	1.89413	0.355476	0.426085	0.0942445	0.241983	0.38682	0.31129	0.294007	0.329766	0	0.178187	1	0.326044	0.274413	0.235112	0.353011	0.270011	0.241748	0.308198
[truncated: 29,064 more rows]

## Sheet: Canine lymphoma details
#	Sample ID	User name	Date and Time	Nucleic Acid Conc.	Unit	A260	A280	260/280	260/230	Sample Type	Factor		Canine Lymphoma	Column1	Column2	Column3	2015-2016	Breed	DOB	Date of diagnosis	stage	phenotype	Relapse or naïve?	prior treatments?	Start date of BKM	End date of BKM	length of treatment	toxicity	dose reduction?	response	length of response	outcome	Column4	Column7
[truncated: 18 more rows]

[truncated: 1 more sheets: Higherorder matching from GSEA]
